# Supplementary material for: RNA sequencing provides insights into the evolution of lettuce and the regulation of flavonoid biosynthesis
Source: Nat Commun. 2017 Dec 22;8:2264. doi: 10.1038/s41467-017-02445-9 (PMC5741661; doi:10.1038/s41467-017-02445-9)
Supplement: Supplementary file 4 — Supplementary Dataset 1 [file 41467_2017_2445_MOESM4_ESM.xlsx]

## Sheet: Supplementary Data 1
Supplementary Data 1. Summary of the 240 Lactuca accessions
Individual code	Group	PI/CGN #	Name	Botanical name	Country of origin	# of raw paired-end reads	# of clean paired-end reads	Read length	Raw Bases (bp)	Clean Bases (bp)	Mapping rate (%)
W43	Virosa	CGN13325	-	L. virosa	Belgium	17044123	16662886	125	4261030750	4165721500	91.08
W18	Virosa	CGN05145	-	L. virosa	France	19073750	18511769	125	4768437500	4627942250	92.34
W17	Virosa	CGN09365	-	L. virosa	Iran	18400845	17802735	125	4600211250	4450683750	92.01
W16	Virosa	CGN13357	-	L. virosa	Spain	14845578	14325650	125	3711394500	3581412500	91.78
S6	Stem	-	-	L. sativa	China	21603910	21315117	125	5400977500	5328779250	97.51
S5•	Stem	PI543971	Red Lakes	L. sativa	United States	18101176	17848917	125	4525294000	4462229250	97.72
S42•	Stem	-	-	L. sativa	China	18936668	16950611	125	4734167000	4237652750	98.07
S41	Stem	-	-	L. sativa	China	19881243	19573678	125	4970310750	4893419500	97.5
S40	Stem	-	-	L. sativa	China	24041248	23598285	125	6010312000	5899571250	97.63
S38	Stem	-	-	L. sativa	China	19013540	18736025	125	4753385000	4684006250	96.94
S36	Stem	-	-	L. sativa	China	15025765	14746095	125	3756441250	3686523750	97.63
S33	Stem	-	-	L. sativa	China	21187046	20915505	125	5296761500	5228876250	97.79
S32	Stem	-	-	L. sativa	China	18206107	17997895	125	4551526750	4499473750	97.79
S31	Stem	-	-	L. sativa	China	20541347	20282921	125	5135336750	5070730250	97.74
S30*#	Stem	PI391601	-	L. sativa	China	20818859	20582759	125	5204714750	5145689750	97.95
S3	Stem	-	-	L. sativa	China	18675545	18477197	125	4668886250	4619299250	97.51
S28	Stem	-	-	L. sativa	China	19463278	19150761	125	4865819500	4787690250	97.52
S27	Stem	-	-	L. sativa	China	16778511	16566912	125	4194627750	4141728000	97.61
S26•	Stem	-	-	L. sativa	China	18062122	17874635	125	4515530500	4468658750	97.5
S23	Stem	-	-	L. sativa	China	21418840	21192714	125	5354710000	5298178500	97.45
S21	Stem	-	-	L. sativa	China	21072593	20850711	125	5268148250	5212677750	97.71
S2	Stem	-	-	L. sativa	China	17975134	17711693	125	4493783500	4427923250	97.31
S19•	Stem	-	-	L. sativa	China	17412623	17221668	125	4353155750	4305417000	97.66
S14	Stem	PI590996	Duo Kou Jian Ye	L. sativa	China	21013161	20729060	125	5253290250	5182265000	97.59
S12	Stem	-	-	L. sativa	China	21583310	21355017	125	5395827500	5338754250	97.71
S11#	Stem	PI536777	-	L. sativa	United States	24437948	24153995	125	6109487000	6038498750	97.81
S10	Stem	-	-	L. sativa	China	20366708	20127648	125	5091677000	5031912000	97.56
L21*†#	Stem	PI342523	-	L. sativa	Netherlands	20152652	19900012	125	5038163000	4975003000	97.55
W5*	Serriola	PI358027	Marula Zelena	L. serriola	Macedonia	18955293	18586127	125	4738823250	4646531750	97.28
W44	Serriola	CGN04799	-	L. serriola	Iraq	20719625	20362406	125	5179906250	5090601500	97.04
W42	Serriola	PI491229/CGN11335	-	L. serriola	Greece	23564198	23150149	125	5891049500	5787537250	97.12
W41•	Serriola	PI190906	-	L. serriola	Czech Republic	26467181	26002276	125	6616795250	6500569000	97.36
W40	Serriola	PI667825	-	L. serriola	Israel	17051134	16727411	125	4262783500	4181852750	97.24
W4	Serriola	PI491178/CGN11334	-	L. serriola	Turkey	17857540	17557207	125	4464385000	4389301750	97.4
W38	Serriola	PI491237	-	L. serriola	Greece	20325281	20027127	125	5081320250	5006781750	97.42
W36	Serriola	PI W6 37147	-	L. serriola	Armenia	20620330	20027001	125	5155082500	5006750250	96.38
W33	Serriola	CGN23888	-	L. serriola	Italy	25133468	24216106	125	6283367000	6054026500	96.41
W32	Serriola	CGN05114	-	L. serriola	France	16423586	15959286	125	4105896500	3989821500	96.85
W31•	Serriola	PI253467	-	L. serriola	Slovenija	24101384	23138393	125	6025346000	5784598250	96.3
W30	Serriola	CGN23882	-	L. serriola	Turkey	15823221	15361496	125	3955805250	3840374000	96.48
W3	Serriola	CGN10878	-	L. serriola	Germany	21440678	21026413	125	5360169500	5256603250	96.8
W28	Serriola	CGN05092	-	L. serriola	Israel	19090050	18628913	125	4772512500	4657228250	95.59
W27	Serriola	PI491100	-	L. serriola	Turkey	20343977	19811002	125	5085994250	4952750500	97.02
W26	Serriola	CGN05916	-	L. serriola	Israel	21877208	21632452	125	5469302000	5408113000	97.62
W25	Serriola	CGN23864	-	L. serriola	France	16969323	16432430	125	4242330750	4108107500	96.52
W24	Serriola	CGN05883	-	L. serriola	Israel	16590552	16122213	125	4147638000	4030553250	97
W23•	Serriola	CGN10902	-	L. serriola	Syrian Arab Republic	15862543	15274537	125	3965635750	3818634250	96.52
W20	Serriola	CGN10939	-	L. serriola	Bulgaria	16088565	15637932	125	4022141250	3909483000	96.95
W19	Serriola	CGN15709	-	L. serriola	Georgia	16479086	15989718	125	4119771500	3997429500	97
W15	Serriola	PI491138/CGN11329	-	L. serriola	Turkey	18531773	17982013	125	4632943250	4495503250	96.95
W13	Serriola	CGN14311	-	L. serriola	Malta	18925661	18425402	125	4731415250	4606350500	97.32
W12	Serriola	-	-	L. serriola	China	19019901	18545346	125	4754975250	4636336500	97.05
W9	Saligna	PI490999/CGN13330	-	L. saligna	Turkey	18599593	18241539	125	4649898250	4560384750	93.33
W34	Saligna	CGN05305	-	L. saligna	Israel	23225827	22630957	125	5806456750	5657739250	92.9
W14	Saligna	CGN05996	-	L. saligna	-	18554545	18055786	125	4638636250	4513946500	93.48
S39*#	Romaine	PI491042	-	L. sativa	Turkey	15227217	14979773	125	3806804250	3744943250	97.68
R8*	Romaine	PI358028	Marula Crna Marula Crna	L. sativa	Macedonia	19463360	19313666	125	4865840000	4828416500	98.06
R7	Romaine	PI539937	Darkland Cos	L. sativa	United States	20046896	19886869	125	5011724000	4971717250	97.96
R6	Romaine	PI491059	-	L. sativa	Turkey	19342454	19194818	125	4835613500	4798704500	98.12
R46	Romaine	PI491224	-	L. sativa	Greece	22621076	22255941	125	5655269000	5563985250	96.64
R45	Romaine	PI344074	-	L. sativa	Turkey	20755107	20487711	125	5188776750	5121927750	97.62
R44#	Romaine	PI491215	-	L. sativa	Greece	20008783	19786201	125	5002195750	4946550250	98.01
R42*†#	Romaine	PI278081	-	L. sativa	Turkey	15352289	15035147	125	3838072250	3758786750	97.33
R41†#	Romaine	PI358033	Bela marula	L. sativa	Macedonia	17109940	16829240	125	4277485000	4207310000	96.87
R4#	Romaine	PI169493	-	L. sativa	Turkey	21154341	20991926	125	5288585250	5247981500	98.14
R38	Romaine	PI223379/CGN04766	-	L. sativa	Iran	18793723	18532841	125	4698430750	4633210250	97.92
R37	Romaine	PI536858	Cordon Bleu	L. sativa	United States	19656062	19381005	125	4914015500	4845251250	97.83
R36	Romaine	PI557564	Clemente	L. sativa	Netherlands	17735375	17411055	125	4433843750	4352763750	97.59
R35	Romaine	PI491082	-	L. sativa	Turkey	19377199	19230470	125	4844299750	4807617500	95.84
R33*#	Romaine	PI171666	Siyah	L. sativa	Turkey	16650384	16423606	125	4162596000	4105901500	97.94
R32#	Romaine	PI278087	-	L. sativa	Turkey	17809081	17587018	125	4452270250	4396754500	97.8
R30	Romaine	PI577121	Rouge D'Hiver	L. sativa	United States	15497218	15242910	125	3874304500	3810727500	97.82
R3#	Romaine	PI491040	-	L. sativa	Turkey	22836253	22660227	125	5709063250	5665056750	97.97
R29	Romaine	PI169495	-	L. sativa	Turkey	14047550	13895344	125	3511887500	3473836000	96.77
R28*	Romaine	PI577129	Morgana	L. sativa	United States	21671114	21469829	125	5417778500	5367457250	98.32
R27#	Romaine	PI491056	-	L. sativa	Turkey	23618646	23332605	125	5904661500	5833151250	97.93
R23†#	Romaine	PI368630	Crna	L. sativa	Serbia	17576485	17428066	125	4394121250	4357016500	98.22
R22•	Romaine	PI278066	-	L. sativa	Turkey	19541136	19389668	125	4885284000	4847417000	98.2
R20*†#	Romaine	PI278108	-	L. sativa	Turkey	18455970	18262586	125	4613992500	4565646500	98.1
R2†#	Romaine	PI342541	-	L. sativa	Netherlands	19105576	18987299	125	4776394000	4746824750	98.31
R19*#	Romaine	PI229762	-	L. sativa	Iran	22942542	22697846	125	5735635500	5674461500	97.84
R17*	Romaine	PI491018	-	L. sativa	Turkey	20320583	20158255	125	5080145750	5039563750	98.32
R15†	Romaine	PI491075	-	L. sativa	Turkey	21812394	21610653	125	5453098500	5402663250	98.07
R14*#	Romaine	PI278100	-	L. sativa	Turkey	20925815	20762241	125	5231453750	5190560250	98.14
R11	Romaine	PI491033	-	L. sativa	Turkey	19377870	19230241	125	4844467500	4807560250	98.09
R1#	Romaine	PI491212	-	L. sativa	Greece	18291483	16395976	125	4572870750	4098994000	98.04
F9	RIL	-	-	L. sativa	-	18605356	18258404	125	4651339000	4564601000	97.59
F8	RIL	-	-	L. sativa	-	21651741	21292172	125	5412935250	5323043000	97.36
F7•	RIL	-	-	L. sativa	-	21260004	21024774	125	5315001000	5256193500	97.64
F6	RIL	-	-	L. sativa	-	19527108	19288039	125	4881777000	4822009750	97.81
F5	RIL	-	-	L. sativa	-	20810778	20539840	125	5202694500	5134960000	97.61
F40	RIL	-	-	L. sativa	-	18305789	17642600	125	4576447250	4410650000	95.56
F4	RIL	-	-	L. sativa	-	19344849	19105546	125	4836212250	4776386500	97.76
F39	RIL	-	-	L. sativa	-	20693630	19935396	125	5173407500	4983849000	96.82
F38	RIL	-	-	L. sativa	-	18352612	17715740	125	4588153000	4428935000	96.81
F37	RIL	-	-	L. sativa	-	20046262	19290423	125	5011565500	4822605750	96.71
F36	RIL	-	-	L. sativa	-	21508406	20651077	125	5377101500	5162769250	96.47
F35	RIL	-	-	L. sativa	-	23715088	22541838	125	5928772000	5635459500	94.94
F34	RIL	-	-	L. sativa	-	19410350	18917783	125	4852587500	4729445750	97.19
F33	RIL	-	-	L. sativa	-	19462658	18983499	125	4865664500	4745874750	97.24
F32	RIL	-	-	L. sativa	-	20272001	19888861	125	5068000250	4972215250	97.23
F31	RIL	-	-	L. sativa	-	18493439	18122469	125	4623359750	4530617250	97.28
F30	RIL	-	-	L. sativa	-	19290104	18940042	125	4822526000	4735010500	97.52
F3	RIL	-	-	L. sativa	-	19522984	19303179	125	4880746000	4825794750	97.52
F29	RIL	-	-	L. sativa	-	22085990	21617057	125	5521497500	5404264250	96.93
F28	RIL	-	-	L. sativa	-	19600624	19178470	125	4900156000	4794617500	97.19
F27	RIL	-	-	L. sativa	-	17778738	17391493	125	4444684500	4347873250	97.32
F26	RIL	-	-	L. sativa	-	19540779	18928297	125	4885194750	4732074250	96.88
F25	RIL	-	-	L. sativa	-	21324910	20468565	125	5331227500	5117141250	96.76
F24	RIL	-	-	L. sativa	-	23878456	23187679	125	5969614000	5796919750	96.96
F23	RIL	-	-	L. sativa	-	20332118	19941312	125	5083029500	4985328000	97.57
F22	RIL	-	-	L. sativa	-	19054160	18519987	125	4763540000	4629996750	97.08
F21	RIL	-	-	L. sativa	-	21204333	20767941	125	5301083250	5191985250	97.38
F20	RIL	-	-	L. sativa	-	19457671	19081154	125	4864417750	4770288500	97.66
F2	RIL	-	-	L. sativa	-	18126154	17900336	125	4531538500	4475084000	97.61
F19	RIL	-	-	L. sativa	-	19606958	19196493	125	4901739500	4799123250	97.23
F18	RIL	-	-	L. sativa	-	21668957	21165024	125	5417239250	5291256000	97.21
F17	RIL	-	-	L. sativa	-	20980794	20575186	125	5245198500	5143796500	97.68
F16	RIL	-	-	L. sativa	-	24052089	23529588	125	6013022250	5882397000	97.2
F15	RIL	-	-	L. sativa	-	18629731	18251055	125	4657432750	4562763750	97.1
F14	RIL	-	-	L. sativa	-	21419127	20939471	125	5354781750	5234867750	97.32
F13•	RIL	-	-	L. sativa	-	18345783	17974774	125	4586445750	4493693500	97.16
F12	RIL	-	-	L. sativa	-	20007614	19588676	125	5001903500	4897169000	97.46
F11	RIL	-	-	L. sativa	-	18827855	18466478	125	4706963750	4616619500	96.93
F10	RIL	-	-	L. sativa	-	19043904	18519212	125	4760976000	4629803000	97.3
F1	RIL	-	-	L. sativa	-	17974868	17789698	125	4493717000	4447424500	95.91
W7	Oilseed	PI251246/CGN04777	-	L. sativa	Egypt	17269585	16967318	125	4317396250	4241829500	97.86
W22	Oilseed	PI251245/CGN04774	-	L. sativa	Egypt	19122886	18554420	125	4780721500	4638605000	96.54
W21	Oilseed	PI251798	-	L. sativa	Italy	20807796	20259337	125	5201949000	5064834250	97.36
X7	Looseleaf	PI491064	-	L. sativa	Turkey	17081171	15270249	125	4270292750	3817562250	98.38
X4	Looseleaf	-	-	L. sativa	-	18721860	17817358	125	4680465000	4454339500	97.28
X2†#	Looseleaf	PI617943	Lolla Rossa	L. sativa	United States	20263468	19885851	125	5065867000	4971462750	97.38
X13•	Looseleaf	PI491043	-	L. sativa	Turkey	20008528	19276955	125	5002132000	4819238750	97.76
S17	Looseleaf	-	-	L. sativa	-	18972510	18744800	125	4743127500	4686200000	97.44
R31#	Looseleaf	PI175736	-	L. sativa	Turkey	17381791	17139756	125	4345447750	4284939000	97.77
R26#	Looseleaf	PI169494	-	L. sativa	Turkey	21591243	21382174	125	5397810750	5345543500	98.13
L5	Looseleaf	PI561182	Ultra Green	L. sativa	United States	18157657	17438605	125	4539414250	4359651250	97.59
L37	Looseleaf	PI491077/CGN10980	-	L. sativa	Turkey	21633018	19499506	125	5408254500	4874876500	98.04
L34*	Looseleaf	-	-	L. sativa	-	18752989	16778055	125	4688247250	4194513750	98.33
L32*†#	Looseleaf	PI178923	-	L. sativa	Turkey	20656013	18545056	125	5164003250	4636264000	98.37
L31	Looseleaf	-	-	L. sativa	-	19236449	17181255	125	4809112250	4295313750	97.46
L3#	Looseleaf	PI491078/CGN10905	-	L. sativa	Turkey	18367611	17919166	125	4591902750	4479791500	98.06
L25	Looseleaf	PI536763	Salad Trim	L. sativa	-	22504715	21676975	125	5626178750	5419243750	97.75
L20	Looseleaf	PI536833	Simpsons Curled	L. sativa	United States	20116371	19363306	125	5029092750	4840826500	98.04
L16	Looseleaf	PI536702	Burpee Greenheart	L. sativa	United States	17989757	17456562	125	4497439250	4364140500	97.4
L1	Looseleaf	PI176587	-	L. sativa	Turkey	16885885	16502319	125	4221471250	4125579750	97.65
X15	Intermediate	CGN05083	-	-	-	16763974	16332111	125	4190993500	4083027750	97.77
X1*#	Intermediate	PI175735	-	-	Turkey	21039012	20602060	125	5259753000	5150515000	97.38
W8*	Intermediate	CGN04971	-	-	-	18105347	17759837	125	4526336750	4439959250	97.11
W6*	Intermediate	CGN05084	-	-	-	18535244	18226893	125	4633811000	4556723250	97.26
W35*	Intermediate	PI491005	-	-	Turkey	19670942	19123047	125	4917735500	4780761750	97.03
W2*	Intermediate	CGN05284	-	-	-	18885852	18525551	125	4721463000	4631387750	97.69
X18#	Crisphead	PI342476	-	L. sativa	Netherlands	20419090	19856945	125	5104772500	4964236250	97.95
L12	Crisphead	PI379361	Glavesta	L. sativa	Macedonia	16855688	16352820	125	4213922000	4088205000	97.54
C8	Crisphead	PI543969	-	L. sativa	United States	16427878	16247509	125	4106969500	4061877250	97.25
C6	Crisphead	PI536800	Anuenue	L. sativa	United States	16416766	16152847	125	4104191500	4038211750	97.73
C4	Crisphead	PI536753	Pennlake	L. sativa	United States	17339716	17157527	125	4334929000	4289381750	97.57
C35	Crisphead	PI566921	Sonora	L. sativa	United States	20326220	20024960	125	5081555000	5006240000	97.74
C34#	Crisphead	PI536741	Imperial 101	L. sativa	United States	18741331	18411270	125	4685332750	4602817500	97.58
C32#	Crisphead	PI601183	Dynasty	L. sativa	United States	20198097	19907673	125	5049524250	4976918250	97.57
C31	Crisphead	PI566919	Mojave	L. sativa	United States	19249015	18902282	125	4812253750	4725570500	97.87
C27#	Crisphead	PI536734	Great Lakes 660	L. sativa	-	18442830	17782700	125	4610707500	4445675000	96.93
C25	Crisphead	PI536748	New York	L. sativa	United States	19720686	19311446	125	4930171500	4827861500	97.68
C24	Crisphead	PI536750	New York No.515	L. sativa	United States	20207824	19814811	125	5051956000	4953702750	97.58
C23	Crisphead	PI570655	Sprinter	L. sativa	United States	19399341	19004850	125	4849835250	4751212500	97.37
C22	Crisphead	PI549100	Overture	L. sativa	United States	19806786	17319154	125	4951696500	4329788500	98.54
C21#	Crisphead	PI601114	Ei Toro	L. sativa	United States	16350496	14350362	125	4087624000	3587590500	98.44
C19	Crisphead	PI536837	Spartan Lakes	L. sativa	United States	18357193	16424988	125	4589298250	4106247000	98.17
C14*	Crisphead	PI674758	Montello	L. sativa	United States	21212355	20952336	125	5303088750	5238084000	97.25
C10	Crisphead	PI W6 19081	Blush	L. sativa	United States	17325759	16718523	125	4331439750	4179630750	96.62
C1•	Crisphead	PI536717	Golden State A	L. sativa	United States	20172556	19701324	125	5043139000	4925331000	97.39
S22•	Butterhead	PI358012	Bela	L. sativa	Macedonia	17181045	16938616	125	4295261250	4234654000	97.07
L26†#	Butterhead	PI342530	-	L. sativa	Netherlands	16598181	16335773	125	4149545250	4083943250	97.79
L11†#	Butterhead	PI342509	-	L. sativa	Netherlands	15429283	15022584	125	3857320750	3755646000	97.45
B9	Butterhead	PI358014	Bel Puter	L. sativa	Macedonia	14572626	14260600	125	3643156500	3565150000	96.91
B8	Butterhead	PI413677	Kaszonujfalui Fajfajta	L. sativa	Hungary	17418170	17127146	125	4354542500	4281786500	97.5
B7	Butterhead	PI358008	Mesana	L. sativa	Macedonia	19419203	19215177	125	4854800750	4803794250	97.29
B6	Butterhead	PI373911	Deci-Minor	L. sativa	Netherlands	19146446	18838710	125	4786611500	4709677500	97.37
B5†#	Butterhead	PI342481	-	L. sativa	Netherlands	19521170	19300678	125	4880292500	4825169500	97.63
B37#	Butterhead	PI264671	Winterkopfsalat Maiwunder	L. sativa	Germany	21329854	20938293	125	5332463500	5234573250	96.32
B36	Butterhead	PI543970	Superbb	L. sativa	United States	20509169	20246512	125	5127292250	5061628000	97.7
B35#	Butterhead	PI503605	Brauner Winter	L. sativa	Germany	20407969	20044747	125	5101992250	5011186750	97.49
B31†#	Butterhead	PI381936	Meikoningin	L. sativa	Netherlands	22343943	22062331	125	5585985750	5515582750	97.4
B30†#	Butterhead	PI385971	All The Year Round	L. sativa	Kenya	15656116	15314794	125	3914029000	3828698500	97.12
B3#	Butterhead	PI503622	Muck	L. sativa	Germany	19904883	19383468	125	4976220750	4845867000	96.72
B28	Butterhead	PI503623	Pirat	L. sativa	Germany	21542411	21113932	125	5385602750	5278483000	97.32
B27	Butterhead	-	-	L. sativa	-	20837370	20476532	125	5209342500	5119133000	97.7
B26	Butterhead	-	-	L. sativa	-	19928564	19651060	125	4982141000	4912765000	97.46
B25	Butterhead	PI577118	Prado	L. sativa	United States	19120863	18501184	125	4780215750	4625296000	98.07
B24	Butterhead	-	-	L. sativa	-	14707080	14304594	125	3676770000	3576148500	97.69
B21*†#	Butterhead	PI507927	-	L. sativa	Hungary	17105951	16768884	125	4276487750	4192221000	96.95
B20†#	Butterhead	PI342515	-	L. sativa	Netherlands	18285601	17914323	125	4571400250	4478580750	96.5
B2	Butterhead	PI536819	Kentucky Bibb	L. sativa	United States	16885759	16576387	125	4221439750	4144096750	97.12
B15#	Butterhead	PI250429	Stupicky	L. sativa	Czech Republic	18737886	18509781	125	4684471500	4627445250	97.52
B14*#	Butterhead	PI370472	Puter	L. sativa	Macedonia	17434375	17132739	125	4358593750	4283184750	97.6
B13†#	Butterhead	PI342493	-	L. sativa	Netherlands	16922133	16640147	125	4230533250	4160036750	97.31
B12†#	Butterhead	PI342462	-	L. sativa	Netherlands	19565487	19230094	125	4891371750	4807523500	97.56
B10	Butterhead	PI577117	Perella Green	L. sativa	United States	19195868	18889328	125	4798967000	4722332000	96.31
B1	Butterhead	PI536828	Genuine Kentucky Bibb	L. sativa	United States	19081625	18744058	125	4770406250	4686014500	97.51
X8	Atypical	PI539939	Sierra	L. sativa	France	18453203	17708293	125	4613300750	4427073250	97.84
X5†#	Atypical	PI358001	Strumicka	L. sativa	Macedonia	23301509	23007282	125	5825377250	5751820500	97.62
X12•	Atypical	PI379358	Lisna	L. sativa	Macedonia	17660687	17212483	125	4415171750	4303120750	97.94
S15	Atypical	-	-	L. sativa	-	21477715	21246902	125	5369428750	5311725500	96.6
R9	Atypical	PI368632	Lakalna	L. sativa	Macedonia	18545646	18406191	125	4636411500	4601547750	97.85
R43	Atypical	PI278111	-	L. sativa	Turkey	16605019	16412634	125	4151254750	4103158500	96.77
R40*#	Atypical	PI173909	-	L. sativa	India	17865286	17589996	125	4466321500	4397499000	97.49
R39	Atypical	-	-	L. sativa	-	16739779	16524383	125	4184944750	4131095750	97.77
R34*#	Atypical	PI536699	Black-Seeded Bath Cos	L. sativa	United States	17626072	17369276	125	4406518000	4342319000	97.79
R25	Atypical	-	-	L. sativa	-	18289074	18129512	125	4572268500	4532378000	98.04
R18	Atypical	-	-	L. sativa	-	20505824	20323498	125	5126456000	5080874500	98.1
R13*	Atypical	PI344448	-	L. sativa	Iran	21189576	21025525	125	5297394000	5256381250	97.88
L9*#	Atypical	PI615060	Ziegler's Heirloom	L. sativa	Germany	17544804	16823248	125	4386201000	4205812000	97.29
L7•	Atypical	PI368625	-	L. sativa	Macedonia	15438612	14922740	125	3859653000	3730685000	97.37
L4*	Atypical	PI358026	-	L. sativa	Macedonia	18090671	17614880	125	4522667750	4403720000	96.87
L36†#	Atypical	PI172916	-	L. sativa	Turkey	20227672	19722942	125	5056918000	4930735500	98.02
L30	Atypical	-	-	L. sativa	-	15544512	15252824	125	3886128000	3813206000	97.78
L29†#	Atypical	PI278080	-	L. sativa	Turkey	17356825	16985545	125	4339206250	4246386250	97.51
L24	Atypical	-	-	L. sativa	-	19483048	18731115	125	4870762000	4682778750	97.99
L23	Atypical	-	-	L. sativa	-	18760188	18058350	125	4690047000	4514587500	98.17
L2	Atypical	-	-	L. sativa	-	17676760	17184141	125	4419190000	4296035250	97.59
L19#	Atypical	PI379363	Veleska	L. sativa	Macedonia	20518864	19815351	125	5129716000	4953837750	98.24
L18*#	Atypical	PI177419	-	L. sativa	Turkey	19066196	18724046	125	4766549000	4681011500	97.74
L15*#	Atypical	PI507926	-	L. sativa	Hungary	17724092	16959524	125	4431023000	4239881000	97.05
L14	Atypical	PI169503	-	L. sativa	Turkey	17153433	16682622	125	4288358250	4170655500	97.51
L13†	Atypical	PI342501	-	L. sativa	Netherlands	16175259	15627413	125	4043814750	3906853250	95.99
C9	Atypical	PI553065	-	L. sativa	United States	18015734	17610979	125	4503933500	4402744750	97.56
C5*#	Atypical	PI591052	Loma	L. sativa	France	17201837	16835673	125	4300459250	4208918250	97.6
C28*	Atypical	PI615071	-	L. sativa	Albania	19385606	19090646	125	4846401500	4772661500	97.7
C20*	Atypical	PI536766	Tender green	L. sativa	-	16928916	16677862	125	4232229000	4169465500	97.5
C18*	Atypical	PI536814	Balloon	L. sativa	-	17020982	16670073	125	4255245500	4167518250	97.91
C15•	Atypical	PI536713	Great Lakes Emerald	L. sativa	United States	23662950	23359585	125	5915737500	5839896250	94.43
C12*	Atypical	PI634668	Batavia Reine des Glaces	L. sativa	United States	18232739	17944023	125	4558184750	4486005750	97.6
B4†#	Atypical	PI342447	-	L. sativa	Netherlands	19251830	18971921	125	4812957500	4742980250	97.37
B34*	Atypical	PI536706	Continuity	L. sativa	United States	20579076	20179266	125	5144769000	5044816500	97.49
B32*	Atypical	PI568252	Condor	L. sativa	United States	21414930	20997072	125	5353732500	5249268000	97.34
B29*†	Atypical	PI W6 23477	-	L. sativa	Russian Federation	17129980	16860956	125	4282495000	4215239000	97.1
B23*	Atypical	PI583360	Redneck	L. sativa	United States	19759672	19258220	125	4939918000	4814555000	97.72
B18*	Atypical	PI634674	Deer's Tongue	L. sativa	United States	22841065	22093333	125	5710266250	5523333250	97.6
B17*#	Atypical	PI590573	Focus	L. sativa	Netherlands	20986209	20590275	125	5246552250	5147568750	97.49
B11*	Atypical	PI358000	Valandovska	L. sativa	Macedonia	21448278	21110452	125	5362069500	5277613000	97.83
* These accessions appeared different from the classification that was indicated on the GRIN or CGN websites. We changed the classification of these accessions based on our phenotype observation.
† These accessions were heterozygous plants ordered from GRIN or CGN. A single homozgous plant from each accession was selected for our study.
• These accessions were excluded from further analysis because of their excessive heterozyosity.
# These accessions were also used for a GWAS in an independent study (Kwon et al. 2013).
