# Supplementary material for: RNA sequencing provides insights into the evolution of lettuce and the regulation of flavonoid biosynthesis
Source: Nat Commun. 2017 Dec 22;8:2264. doi: 10.1038/s41467-017-02445-9 (PMC5741661; doi:10.1038/s41467-017-02445-9)
Supplement: Supplementary file 5 — Supplementary Dataset 2 [file 41467_2017_2445_MOESM5_ESM.xlsx]

## Sheet: Supplementary Data 2
Supplementary Data 2. List of SNPs that have a high impact on gene function across groups/types
Chromosome	Position	Reference allele	Alternative allele	SNP impact	Gene id	Best hit of Arabidopsis gene id	Gene name	Atypical	Butterhead	Crisphead	Intermediate	Looseleaf	Oilseed	RIL	Romaine	Stem	L. serriola	L. saligna	L. virosa
LG0	191501	A	C	splice_donor_variant	LG0_105233	AT1G65430	Ariadne 8 (ARI8)	NA	NA	NA	NA	NA	NA	NA	NA	NA	0	NA	2
LG0	342196	A	T	stop_lost	LG0_105530	AT5G17440	LUC7 related protein	0	0	0	0	0	0	0	0	0	0	3	0
LG0	462031	C	A	splice_donor_variant	LG0_103412	AT2G44735	Transmembrane protein	0	0	0	0	0	0	0	0	0	0	1	NA
LG0	471174	G	T	stop_gained	LG0_103406	AT1G80670	Transducin/WD40 repeat-like superfamily protein	0	0	0	0	0	0	0	0	0	0	0	1
LG0	562598	C	A	stop_gained	LG0_103318	AT3G52200	LTA3	0	0	0	0	0	0	0	0	0	0	0	4
LG0	717521	G	T	stop_gained	LG0_103141	AT1G17820	Putative integral membrane protein conserved region (DUF2404)	0	0	0	0	0	0	0	0	0	0	3	0
LG0	919517	C	G	splice_donor_variant	LG0_102696	AT4G27760	Forever young (FEY)	0	0	0	0	0	0	0	0	0	0	1	0
LG0	988159	G	T	stop_gained	LG0_115090	AT3G17850	Protein kinase superfamily protein	0	0	0	0	0	0	0	0	0	0	0	4
LG0	1735954	G	A	start_lost	LG0_112696	AT1G11755	Leaf wilting 1 (LEW1)	NA	NA	NA	NA	0	NA	NA	NA	NA	0	1	0
LG0	2140130	G	A	stop_gained	LG0_108289	AT1G08230	Transmembrane amino acid transporter family protein	0	0	0	0	0	0	0	0	0	1	0	0
LG0	2483806	C	A	stop_gained	LG0_106516	AT2G36490	Demeter-Like 1 (DML1)	0	0	0	0	0	0	0	0	0	0	1	1
LG0	3685578	G	C	stop_lost	LG0_107260	AT4G39330	Cinnamyl alcohol dehydrogenase 9 (CAD9)	0	0	0	0	0	0	0	0	0	0	3	3
LG0	4258234	C	T	stop_gained	LG0_106785	AT1G08620	Transcription factor jumonji (jmj) family protein / zinc finger (C5HC2 type) family protein	0	0	0	0	0	0	0	0	0	0	1	0
LG0	6125038	T	C	stop_lost	LG0_115599	AT5G40600	Unknown protein	0	0	0	0	0	0	0	0	0	1	0	0
LG0	7984094	T	G	stop_lost	LG0_111503	AT3G27050	Unknown protein	0	0	0	0	0	0	0	0	0	0	0	1
LG0	13658088	T	A	stop_gained	LG0_108684	AT5G23240	DNAJ heat shock N-terminal domain-containing protein	0	0	0	2	0	0	0	0	0	3	0	0
LG0	16948438	G	T	stop_gained	LG0_103927	AT3G27580	ATPK7	0	0	0	0	0	0	0	0	0	0	0	2
LG0	17752547	C	T	stop_gained	LG0_104006	AT3G26000	Ribonuclease inhibitor	NA	NA	NA	0	NA	NA	NA	NA	NA	1	0	0
LG0	19132632	G	A	stop_gained	LG0_107773	AT3G26980	Membrane-anchored ubiquitin-fold protein 4 precursor (MUB4)	0	0	0	0	0	0	0	0	0	0	0	1
LG0	19132692	A	T	stop_gained	LG0_107773	AT3G26980	Membrane-anchored ubiquitin-fold protein 4 precursor (MUB4)	0	0	0	0	0	0	0	0	0	4	3	1
LG0	19132770	C	T	splice_acceptor_variant	LG0_107773	AT3G26980	Membrane-anchored ubiquitin-fold protein 4 precursor (MUB4)	0	0	0	0	0	0	0	0	0	0	1	0
LG0	19690150	C	A	stop_gained	LG0_107809	AT3G26990	ENTH/VHS family protein	0	0	0	0	0	0	0	0	0	1	0	0
LG0	25417101	T	C	stop_lost	LG0_106068	AT3G28470	Defective in meristem development and function 1 (TDF1)	0	0	0	0	0	0	0	0	0	3	NA	NA
LG0	26672771	G	A	splice_acceptor_variant	LG0_112088	AT1G12000	Phosphofructokinase family protein	0	0	0	0	0	0	0	0	0	0	1	0
LG0	26994349	T	C	splice_donor_variant	LG0_109186	AT5G04870	Calcium dependent protein kinase 1 (CPK1)	0	0	NA	NA	0	0	0	0	NA	NA	0	3
LG0	28448124	A	C	splice_donor_variant	LG0_874623	AT1G56110	Homolog of nucleolar protein NOP56 (NOP56)	NA	NA	NA	NA	NA	NA	NA	0	NA	NA	NA	3
LG0	28694732	T	A	stop_gained	LG0_874747	AT4G24840	Conserved oligomeric golgi complex 2 (COG2)	0	0	0	0	0	0	0	0	0	0	3	0
LG0	29234441	G	T	stop_gained	LG0_874030	AT1G66620	Protein with RING/U-box and TRAF-like domains	0	0	0	0	0	NA	0	0	0	12	NA	NA
LG0	29236732	G	T	stop_gained	LG0_874030	AT1G66620	Protein with RING/U-box and TRAF-like domains	0	0	0	0	0	NA	0	0	0	1	NA	NA
LG0	32306981	T	C	stop_lost	LG0_113239	AT1G50575	Putative lysine decarboxylase family protein	0	0	0	0	0	NA	NA	NA	0	0	NA	2
LG0	37200762	C	T	splice_acceptor_variant	LG0_112543	AT1G49950	Telomere repeat binding factor 1 (TRB1)	5	8	0	2	3	NA	0	15	0	3	NA	NA
LG0	42816470	C	A	stop_gained	LG0_118229	AT2G36430	Plant protein of unknown function (DUF247)	0	0	0	NA	0	NA	NA	0	NA	2	0	NA
LG0	46154927	C	T	stop_gained	LG0_875076	AT2G01060	Myb-like HTH transcriptional regulator family protein	NA	NA	NA	NA	NA	NA	NA	1	NA	NA	NA	NA
LG0	46446418	G	A	stop_gained	LG0_114476	AT5G14720	Protein kinase superfamily protein	0	0	0	0	0	0	0	0	0	0	0	1
LG0	47911045	G	A	splice_acceptor_variant	LG0_117124	AT5G53520	Oligopeptide transporter 8 (OPT8)	0	NA	NA	NA	1	NA	0	NA	0	2	NA	NA
LG0	47911702	G	A	stop_gained	LG0_117124	AT5G53520	Oligopeptide transporter 8 (OPT8)	1	NA	NA	NA	2	NA	0	15	0	1	NA	NA
LG0	48969572	C	T	splice_acceptor_variant	LG0_112284	AT2G36580	Pyruvate kinase family protein	0	NA	0	NA	0	0	0	0	NA	1	NA	NA
LG0	49272721	C	T	stop_gained	LG0_112562	AT3G27820	Monodehydroascorbate reductase 4 (MDAR4)	0	0	0	0	1	0	0	0	0	0	0	0
LG0	53090648	C	T	stop_gained	LG0_113147	AT3G01860	Unknown protein	0	0	0	0	0	0	0	0	0	1	NA	NA
LG0	55939380	T	C	stop_lost	LG0_114229	AT4G16470	Tetratricopeptide repeat (TPR)-like superfamily protein	1	0	0	1	1	0	0	1	0	11	NA	2
LG0	63407137	T	C	splice_donor_variant	LG0_118142	AT4G16480	Inositol transporter 4 (INT4)	0	0	0	0	0	0	0	0	0	0	3	3
LG0	63872300	G	A	stop_gained	LG0_118304	AT5G36930	Disease resistance protein (TIR-NBS-LRR class) family	0	0	0	0	0	NA	NA	0	NA	1	NA	NA
LG1	171561	G	A	splice_acceptor_variant	LG1_137130	AT1G10200	WLIM1	NA	0	0	0	0	NA	0	0	0	0	0	1
LG1	171626	T	G	splice_donor_variant	LG1_137130	AT1G10200	WLIM1	0	0	NA	0	0	NA	0	0	0	0	NA	1
LG1	1534965	G	A	stop_gained	LG1_119905	AT1G27595	TANG1	0	0	0	0	0	0	0	0	0	0	0	1
LG1	3100729	C	T	splice_donor_variant	LG1_169947	AT4G24380	Dihydrofolate reductase	0	0	0	0	0	0	1	0	0	0	0	2
LG1	3894434	A	T	stop_gained	LG1_133487	AT1G22470	Unknown protein	0	0	0	0	0	0	0	0	0	0	1	0
LG1	5397726	A	G	start_lost	LG1_93828	AT4G08690	Sec14p-like phosphatidylinositol transfer family protein	9	6	0	0	2	NA	1	13	0	1	NA	NA
LG1	6126746	C	T	splice_donor_variant	LG1_126871	AT4G09750	NAD(P)-binding Rossmann-fold superfamily protein	0	0	0	1	0	0	0	0	0	3	1	NA
LG1	8420435	A	T	stop_gained	LG1_163270	AT1G09730	Cysteine proteinases superfamily protein	25	24	16	NA	7	NA	35	6	16	NA	0	NA
LG1	8830376	A	C	stop_gained	LG1_154624	AT1G78780	Pathogenesis-related family protein	0	0	0	0	0	0	0	0	0	0	1	0
LG1	8907129	G	A	stop_gained	LG1_136235	AT5G48280	Unknown protein	0	0	0	NA	1	0	0	0	0	0	0	NA
LG1	10632047	C	A	start_lost	LG1_148184	AT1G77230	Tetratricopeptide repeat (TPR)-like superfamily protein	0	0	0	0	0	0	0	0	0	0	3	0
LG1	11500228	T	C	stop_lost	LG1_158893	AT4G03520	ATHM2	0	0	0	0	0	0	0	0	5	0	3	4
LG1	11754710	T	A	splice_donor_variant	LG1_509247	AT1G44790	ChaC-like family protein	0	0	0	0	0	0	0	0	0	0	NA	4
LG1	11768176	C	T	stop_gained	LG1_509302	AT4G08310	DNA ligase	0	0	0	0	0	0	0	0	0	1	0	0
LG1	12680438	C	T	stop_gained	LG1_106191	AT3G47730	ATP-binding cassette A2 (ABCA2)	NA	NA	NA	0	NA	NA	NA	NA	NA	1	NA	0
LG1	12956865	A	G	splice_acceptor_variant	LG1_106769	AT3G47780	ABC2 homolog 6 (ATH6)	NA	NA	NA	NA	NA	NA	NA	NA	0	NA	1	NA
LG1	12960404	C	A	splice_donor_variant	LG1_106698	AT3G47780	ABC2 homolog 6 (ATH6)	0	0	0	0	0	0	0	0	0	2	0	0
LG1	13036590	A	C	splice_acceptor_variant	LG1_106504	AT5G62760	P-loop containing nucleoside triphosphate hydrolases superfamily protein	0	0	0	0	0	0	0	0	0	1	0	0
LG1	13040840	G	A	stop_gained	LG1_106504	AT5G62760	P-loop containing nucleoside triphosphate hydrolases superfamily protein	0	0	0	0	0	0	0	0	0	1	0	0
LG1	13063358	C	T	splice_acceptor_variant	LG1_106488	AT5G62740	Hypersensitive-induced response protein 1 (HIR1)	0	0	0	0	0	0	14	0	12	0	0	0
LG1	13736619	A	G	stop_lost	LG1_140808	AT5G18580	Tonneau 2 (TON2)	0	0	0	0	0	NA	0	0	7	NA	NA	NA
LG1	14014451	G	A	stop_gained	LG1_112606	AT1G27520	Glycosyl hydrolase family 47 protein	0	0	0	0	0	0	14	0	12	0	0	0
LG1	14095854	C	T	stop_gained	LG1_112963	AT1G13160	ARM repeat superfamily protein	0	0	0	1	0	0	0	0	0	1	NA	NA
LG1	14330568	C	T	stop_gained	LG1_142434	AT1G08320	bZIP transcription factor family protein	0	0	0	0	0	0	0	0	0	2	NA	NA
LG1	14439829	C	A	stop_gained	LG1_142345	AT1G72550	tRNA synthetase beta subunit family protein	0	0	0	0	0	0	0	0	0	0	0	3
LG1	14567115	G	T	stop_gained	LG1_105423	AT1G34340	alpha/beta-Hydrolases superfamily protein	0	0	0	0	0	0	0	0	0	0	0	1
LG1	14570216	G	C	stop_gained	LG1_105564	AT1G34260	Forms aploid and binucleate Cells 1A (FAB1D)	0	0	0	0	0	0	0	0	0	0	NA	2
LG1	14811296	T	G	stop_lost	LG1_105672	-	-	9	8	2	0	2	NA	0	0	0	1	NA	NA
LG1	15247311	G	A	stop_gained	LG1_156317	AT1G74680	Exostosin family protein	NA	NA	NA	NA	NA	NA	NA	NA	NA	NA	NA	1
LG1	15459175	G	A	stop_gained	LG1_156334	AT3G47550	RING/FYVE/PHD zinc finger superfamily protein	0	NA	NA	2	NA	NA	NA	NA	NA	10	0	0
LG1	15461700	A	C	stop_gained	LG1_156334	AT3G47550	RING/FYVE/PHD zinc finger superfamily protein	0	NA	NA	0	NA	NA	NA	NA	NA	0	0	1
LG1	15528713	T	C	stop_lost	LG1_103807	AT5G62440	Protein of unknown function (DUF3223)	0	0	0	0	0	0	0	0	0	0	0	3
LG1	15581465	G	C	start_lost	LG1_103825	AT3G47500	Cycling DOF factor 3 (CDF3)	0	0	0	0	0	NA	0	0	0	0	3	0
LG1	15870187	G	T	stop_gained	LG1_104036	AT1G18660	zinc finger (C3HC4-type RING finger) family protein	6	3	0	NA	1	0	0	0	1	1	3	NA
LG1	15870858	A	G	splice_donor_variant	LG1_104036	AT1G18660	zinc finger (C3HC4-type RING finger) family protein	0	0	0	2	0	0	0	0	1	12	NA	NA
LG1	15873466	A	C	splice_donor_variant	LG1_104036	AT1G18660	zinc finger (C3HC4-type RING finger) family protein	0	0	0	NA	0	NA	0	0	1	0	NA	2
LG1	16292720	C	A	stop_gained	LG1_125076	AT5G61220	LYR family of Fe/S cluster biogenesis protein	0	0	0	0	0	0	0	0	0	4	NA	0
LG1	16302323	C	T	splice_donor_variant	LG1_125060	AT5G61210	Soluble N-ethylmaleimide-sensitive factor adaptor protein 33 (SNAP33)	1	0	NA	NA	0	NA	NA	0	NA	0	2	NA
LG1	16481647	A	G	splice_donor_variant	LG1_124771	AT1G74240	Mitochondrial substrate carrier family protein	NA	NA	NA	NA	1	NA	0	NA	0	NA	NA	NA
LG1	16579491	G	A	stop_gained	LG1_148829	AT4G26190	Haloacid dehalogenase-like hydrolase (HAD) superfamily protein	0	0	0	2	0	0	0	0	0	13	2	1
LG1	17896768	C	A	stop_gained	LG1_131661	AT3G02340	RING/U-box superfamily protein	0	0	0	0	0	0	0	0	0	0	1	0
LG1	17965396	G	C	stop_gained	LG1_131822	AT5G05380	Prenylated RAB acceptor 1.B3 (PRA1.B3)	3	0	0	2	3	0	26	0	0	21	0	0
LG1	18618833	G	A	stop_gained	LG1_132224	AT4G18640	Morphogenesis of root hair 1 (MRH1)	0	0	0	0	0	NA	0	0	0	0	0	2
LG1	18711860	T	A	stop_gained	LG1_132444	AT1G13570	F-box/RNI-like superfamily protein	0	0	0	1	0	NA	0	0	0	3	NA	0
LG1	18979365	G	A	splice_donor_variant	LG1_90745	AT4G39080	Vacuolar proton ATPase A3 (VHA-A3)	1	0	0	NA	0	0	0	0	0	0	0	NA
LG1	19058013	C	A	stop_gained	LG1_90934	AT2G27190	Purple acid phosphatase 12 (PAP12)	1	0	NA	0	0	0	0	0	0	0	0	0
LG1	19869449	C	G	stop_gained	LG1_170688	AT1G45110	Tetrapyrrole (Corrin/Porphyrin) Methylases	0	0	0	0	0	0	0	0	0	0	2	0
LG1	19904332	G	T	stop_gained	LG1_170648	AT1G75410	BEL1-like homeodomain 3 (BLH3)	1	0	0	0	0	0	0	0	0	2	0	0
LG1	23154101	C	T	stop_gained	LG1_148922	AT4G31940	Cytochrome P450, family 82, subfamily C, polypeptide 4 (CYP82C4)	0	0	0	0	0	0	0	0	0	0	1	0
LG1	23211005	C	T	stop_gained	LG1_131125	AT1G58450	Tetratricopeptide repeat (TPR)-like superfamily protein	7	1	NA	1	3	NA	NA	2	NA	4	NA	NA
LG1	24091929	T	A	stop_gained	LG1_125651	AT3G16030	Callus expression of rbcs 101 (CES101)	7	15	0	0	1	0	0	0	0	0	NA	0
LG1	24093420	C	A	stop_gained	LG1_125651	AT3G16030	Callus expression of rbcs 101 (CES101)	0	0	0	0	0	0	0	0	0	1	0	0
LG1	24133411	C	T	stop_gained	LG1_125667	AT2G26560	Phospholipase A 2A (PLA2A)	0	0	0	0	0	NA	0	0	0	1	0	0
LG1	24785865	G	A	splice_acceptor_variant	LG1_102953	AT1G45249	Abscisic acid responsive elements-binding factor 2 (ABF2)	0	0	0	0	0	0	0	0	0	0	0	1
LG1	24832809	C	A	stop_gained	LG1_102998	AT2G13290	Beta-1,4-N-acetylglucosaminyltransferase family protein	1	0	0	0	0	0	0	0	0	4	NA	NA
LG1	25405051	A	T	stop_gained	LG1_103117	AT5G67090	Subtilisin-like serine endopeptidase family protein	2	0	0	0	1	0	0	0	0	21	3	1
LG1	26658399	G	A	start_lost	LG1_171481	AT4G07390	Mannose-P-dolichol utilization defect 1 protein	0	0	0	0	0	0	0	0	0	0	1	0
LG1	26661280	G	A	start_lost	LG1_171499	AT5G67250	SKP1/ASK1-interacting protein 2 (SKIP2)	0	0	0	0	0	0	0	0	0	0	0	2
LG1	27544296	G	A	stop_gained	LG1_165262	AT4G37360	Cytochrome P450, family 81, subfamily D, polypeptide 2 (CYP81D2)	0	0	0	NA	0	NA	0	0	0	0	NA	1
LG1	28878853	C	G	stop_lost	LG1_98389	AT3G03990	Alpha/beta-Hydrolases superfamily protein	0	0	0	0	0	0	0	0	0	0	0	4
LG1	29792249	A	T	splice_acceptor_variant	LG1_99413	AT5G27700	Ribosomal protein S21e	0	0	0	0	0	0	6	0	3	0	NA	NA
LG1	29792623	A	G	splice_acceptor_variant	LG1_99413	AT5G27700	Ribosomal protein S21e	0	0	0	0	0	0	0	0	0	0	0	4
LG1	29795165	A	T	stop_gained	LG1_99425	AT5G47850	Crinkly4 Related 4 (CCR4)	0	5	0	0	0	0	0	0	0	0	0	0
LG1	30380597	G	T	start_lost	LG1_167828	AT5G62570	Calmodulin binding protein-like	0	0	0	0	0	NA	0	0	0	0	1	NA
LG1	30685748	A	G	start_lost	LG1_168120	AT2G30942	Protein of unknown function (DUF3317)	0	0	0	0	0	0	0	0	0	1	0	0
LG1	30710066	T	C	splice_donor_variant	LG1_168148	AT3G48010	cyclic nucleotide-gated channel 16 (CNGC16)	0	0	0	0	0	0	0	0	0	1	NA	NA
LG1	31322549	C	T	splice_donor_variant	LG1_169038	AT5G33320	CAB UNDEREXPRESSED 1 (CUE1)	9	12	0	3	2	0	0	0	0	18	0	0
LG1	32676603	A	G	stop_lost	LG1_150179	AT5G62700	tubulin beta chain 3 (TUB3)	NA	NA	NA	NA	NA	NA	NA	NA	NA	NA	1	3
LG1	33082209	T	A	stop_gained	LG1_95699	AT5G50260	Cysteine proteinases superfamily protein	0	1	0	0	0	0	0	0	0	0	0	0
LG1	33267968	T	A	stop_gained	LG1_95489	AT3G48290	cytochrome P450, family 71, subfamily A, polypeptide 24 (CYP71A24)	0	0	0	0	0	0	0	0	0	2	2	3
LG1	33362023	G	A	splice_donor_variant	LG1_123041	AT5G60160	Zn-dependent exopeptidases superfamily protein	NA	0	NA	NA	NA	NA	0	NA	NA	0	0	1
LG1	33585849	C	G	splice_donor_variant	LG1_122647	AT5G37350	Serine/threonine-protein kinase Rio1	0	0	0	0	0	0	0	0	0	0	3	0
LG1	34078284	G	C	splice_donor_variant	LG1_108100	AT5G51140	Pseudouridine synthase family protein	0	0	0	1	0	NA	0	0	0	0	1	0
LG1	34706760	T	A	stop_gained	LG1_108036	AT5G50900	ARM repeat superfamily protein	0	0	0	0	0	0	0	0	0	0	NA	1
LG1	34836425	G	T	stop_gained	LG1_107830	AT5G62000	auxin response factor 2 (ARF2)	0	0	0	0	0	0	0	0	0	0	3	4
LG1	36341999	A	G	start_lost	LG1_152415	AT5G57800	ECERIFERUM 3 (CER3)	0	0	0	0	0	0	0	0	0	0	3	0
LG1	36463688	A	G	start_lost	LG1_152589	AT1G80940	unknown protein	0	0	0	0	0	0	0	0	0	0	3	3
LG1	37033135	C	A	stop_gained	LG1_97357	AT1G80680	SUPPRESSOR OF AUXIN RESISTANCE 3 (SAR3)	0	0	0	0	0	0	0	0	0	2	0	0
LG1	37612640	C	T	stop_gained	LG1_166795	AT1G74180	receptor like protein 14 (RLP14)	0	0	0	0	0	NA	0	0	0	0	NA	1
LG1	37639010	G	C	splice_donor_variant	LG1_166731	AT5G49290	receptor like protein 56 (RLP56)	NA	NA	NA	NA	0	NA	NA	0	NA	1	NA	NA
LG1	37982029	G	A	stop_gained	LG1_166350	AT1G74170	receptor like protein 13 (RLP13)	0	0	0	0	0	0	0	0	NA	1	0	0
LG1	37982405	C	T	stop_gained	LG1_166350	AT1G74170	receptor like protein 13 (RLP13)	0	0	0	0	0	NA	0	0	0	1	0	0
LG1	38023708	A	T	stop_lost	LG1_129322	AT1G74180	receptor like protein 14 (RLP14)	0	0	0	0	1	NA	2	0	NA	0	NA	NA
LG1	38023838	C	T	stop_gained	LG1_129322	AT1G74180	receptor like protein 14 (RLP14)	2	0	0	0	1	NA	2	0	3	0	NA	NA
LG1	38025712	C	T	stop_gained	LG1_129322	AT1G74180	receptor like protein 14 (RLP14)	0	1	0	0	0	NA	2	0	0	0	NA	NA
LG1	38308103	G	C	splice_donor_variant	LG1_113239	AT1G52500	MUTM homolog-1 (MMH-1)	0	0	0	0	0	0	0	0	0	2	0	1
LG1	39014391	C	A	stop_gained	LG1_144301	AT1G08465	YABBY2 (YAB2)	0	0	0	0	0	0	0	0	NA	0	NA	1
LG1	39879858	A	G	stop_lost	LG1_107170	AT4G16340	SPIKE1 (SPK1)	11	9	0	2	3	2	15	11	20	21	3	3
LG1	39991958	C	A	stop_gained	LG1_107405	AT1G79830	golgin candidate 5 (GC5)	0	0	0	0	0	0	0	0	0	0	0	2
LG1	40291156	C	T	stop_gained	LG1_143796	AT3G16200	unknown protein	13	8	0	2	2	3	15	11	20	4	3	4
LG1	40930994	G	A	splice_acceptor_variant	LG1_138270	AT3G21250	multidrug resistance-associated protein 6 (MRP6)	1	NA	NA	NA	1	NA	NA	1	NA	NA	NA	NA
LG1	42073002	G	A	stop_gained	LG1_92747	AT3G13890	myb domain protein 26 (MYB26)	NA	NA	NA	NA	NA	NA	NA	NA	NA	0	2	0
LG1	42658048	A	T	stop_gained	LG1_141580	AT5G18190	Protein kinase family protein	0	0	0	0	0	NA	0	0	1	0	NA	0
LG1	43507437	C	T	stop_gained	LG1_146474	AT1G72520	PLAT/LH2 domain-containing lipoxygenase family protein	0	0	0	0	0	1	0	0	0	0	0	0
LG1	43580270	C	T	splice_acceptor_variant	LG1_146412	AT3G18780	actin 2 (ACT2)	0	0	0	0	0	0	0	0	0	1	3	NA
LG1	43989357	C	A	stop_gained	LG1_145919	AT1G72390	PHYTOCHROME-DEPENDENT LATE-FLOWERING (PHL)	NA	0	NA	NA	0	NA	0	0	NA	0	NA	1
LG1	44204996	A	T	stop_gained	LG1_148273	AT3G14205	Phosphoinositide phosphatase family protein	0	0	0	0	0	0	0	0	0	0	0	4
LG1	44205734	G	T	stop_gained	LG1_148273	AT3G14205	Phosphoinositide phosphatase family protein	0	0	0	0	0	0	0	0	0	0	3	0
LG1	44523466	C	G	splice_donor_variant	LG1_148454	AT5G40760	glucose-6-phosphate dehydrogenase 6 (G6PD6)	0	NA	0	NA	0	NA	NA	0	NA	11	NA	NA
LG1	46087909	T	A	start_lost	LG1_104792	AT4G14100	transferases, transferring glycosyl groups	0	0	0	0	0	0	0	0	0	1	0	0
LG1	46156736	T	C	stop_lost	LG1_104746	AT4G23050	PAS domain-containing protein tyrosine kinase family protein	0	0	0	0	0	NA	0	0	0	0	NA	1
LG1	46178081	G	A	stop_gained	LG1_104728	AT2G20470	AGC (cAMP-dependent, cGMP-dependent and protein kinase C) kinase family protein	0	0	0	0	0	0	0	0	0	0	1	NA
LG1	46180769	A	T	stop_gained	LG1_104728	AT2G20470	AGC (cAMP-dependent, cGMP-dependent and protein kinase C) kinase family protein	0	0	0	0	0	NA	0	0	0	8	NA	NA
LG1	47654275	G	A	stop_gained	LG1_135654	AT2G18790	phytochrome B (PHYB)	0	0	0	0	0	0	19	0	11	0	0	0
LG1	47654338	C	A	stop_gained	LG1_135654	AT2G18790	phytochrome B (PHYB)	1	0	0	0	0	0	0	0	0	0	0	0
LG1	47796309	G	A	stop_gained	LG1_135545	AT5G11330	FAD/NAD(P)-binding oxidoreductase family protein	0	0	0	0	0	0	0	0	0	0	0	3
LG1	48435492	C	T	stop_gained	LG1_93371	AT3G49500	RNA-dependent RNA polymerase 6 (RDR6)	0	0	0	0	0	0	0	0	0	0	0	1
LG1	49165413	A	G	splice_acceptor_variant	LG1_97786	AT4G09550	AtGCP3 interacting protein 1 (GIP1)	0	0	0	0	0	0	0	0	0	0	1	0
LG1	50553344	C	T	stop_gained	LG1_115094	AT3G13920	eukaryotic translation initiation factor 4A1 (EIF4A1)	0	0	0	0	0	0	0	0	0	1	NA	NA
LG1	50619638	C	A	stop_gained	LG1_115031	AT4G32150	vesicle-associated membrane protein 711 (VAMP711)	0	0	0	0	0	0	0	0	0	1	0	0
LG1	50712852	C	G	stop_lost	LG1_114975	AT2G25490	EIN3-binding F box protein 1 (EBF1)	0	0	0	0	0	0	0	0	0	0	3	0
LG1	51169921	C	T	stop_gained	LG1_91315	AT3G46290	hercules receptor kinase 1 (HERK1)	3	1	0	3	1	3	0	0	0	17	1	0
LG1	51209958	T	G	stop_gained	LG1_91192	AT3G46290	hercules receptor kinase 1 (HERK1)	8	11	0	0	7	1	14	3	0	2	NA	0
LG1	54895616	C	A	stop_gained	LG1_92997	AT4G32680	unknown protein	0	0	0	0	0	0	0	0	0	0	2	0
LG1	56009632	A	T	stop_gained	LG1_134266	AT2G36440	unknown protein	0	0	NA	NA	0	NA	NA	1	1	0	NA	NA
LG1	56900832	T	C	splice_acceptor_variant	LG1_149640	AT5G19400	SMG7	NA	0	0	NA	0	NA	0	0	NA	NA	NA	2
LG1	57462611	G	A	splice_acceptor_variant	LG1_149307	AT2G16930	Ribosomal protein L27 family protein	3	NA	NA	NA	1	NA	NA	NA	NA	NA	NA	0
LG1	58829026	C	A	stop_gained	LG1_165978	AT2G41460	apurinic endonuclease-redox protein (ARP)	0	0	0	0	0	0	0	1	0	NA	0	NA
LG1	59180965	G	C	stop_gained	LG1_151740	AT3G44750	histone deacetylase 3 (HDA3)	0	0	0	0	0	0	0	0	0	0	3	0
LG1	59181970	T	C	splice_acceptor_variant	LG1_151740	AT3G44750	histone deacetylase 3 (HDA3)	0	0	0	0	0	0	0	0	0	0	3	4
LG1	59973814	A	G	stop_lost	LG1_128123	AT2G36800	don-glucosyltransferase 1 (DOGT1)	1	NA	NA	NA	NA	NA	4	3	NA	0	NA	NA
LG1	59973822	C	T	stop_gained	LG1_128123	AT2G36800	don-glucosyltransferase 1 (DOGT1)	2	2	NA	NA	NA	NA	5	3	NA	1	NA	NA
LG1	60888894	G	A	stop_gained	LG1_160755	AT2G36895	unknown protein	0	0	0	0	0	0	0	0	0	0	2	0
LG1	61149438	C	A	start_lost	LG1_103699	AT2G36910	ATP binding cassette subfamily B1 (ABCB1)	0	0	0	0	0	0	0	0	0	0	0	1
LG1	61648980	G	T	stop_gained	LG1_160080	AT5G03320	Protein kinase superfamily protein	0	0	0	0	0	0	0	0	0	1	NA	0
LG1	63341813	C	T	stop_gained	LG1_172704	AT5G03070	importin alpha isoform 9 (IMPA-9)	0	0	0	0	0	0	0	0	0	0	2	0
LG1	64241761	T	A	stop_lost	LG1_121104	AT5G36210	alpha/beta-Hydrolases superfamily protein	0	0	0	0	0	0	0	0	0	0	0	1
LG1	66778083	C	T	stop_gained	LG1_99868	AT2G35920	RNA helicase family protein	0	0	0	0	0	0	0	0	0	0	2	4
LG1	66896434	A	G	splice_donor_variant	LG1_99806	AT3G11670	DIGALACTOSYL DIACYLGLYCEROL DEFICIENT 1 (DGD1)	0	0	0	0	0	3	0	1	0	1	0	0
LG1	67886177	C	T	stop_gained	LG1_141509	AT5G07260	START (StAR-related lipid-transfer) lipid-binding domain	2	14	0	4	4	NA	7	0	NA	12	1	NA
LG1	69034655	T	A	stop_lost	LG1_167265	AT2G41950	unknown protein	1	0	0	0	0	0	0	1	10	0	2	3
LG1	69034656	A	G	stop_lost	LG1_167265	AT2G41950	unknown protein	1	0	0	0	0	0	0	1	10	0	2	3
LG1	69131590	C	T	stop_gained	LG1_167172	AT1G45616	receptor like protein 6 (RLP6)	0	0	0	0	0	NA	4	0	0	0	NA	NA
LG1	70594589	C	A	start_lost	LG1_169191	AT3G04090	small and basic intrinsic protein 1A (SIP1A)	0	0	0	0	0	2	0	0	0	0	0	0
LG1	70784683	A	G	splice_donor_variant	LG1_169270	AT5G22440	Ribosomal protein L1p/L10e family	0	0	0	0	0	0	0	0	0	6	0	0
LG1	74109269	C	T	splice_acceptor_variant	LG1_132965	AT2G28070	ABC-2 type transporter family protein	0	0	0	0	0	0	0	0	0	0	0	1
LG1	76902421	C	T	splice_acceptor_variant	LG1_111856	AT2G28390	SAND family protein	0	0	0	0	0	0	0	0	0	0	0	2
LG1	78589888	A	C	splice_acceptor_variant	LG1_143315	AT1G51340	MATE efflux family protein	0	0	0	0	0	0	0	0	0	0	0	3
LG1	78725823	T	A	stop_lost	LG1_143430	AT3G63530	BIG BROTHER (BB)	0	0	0	0	0	0	0	0	0	0	NA	4
LG1	79432929	G	A	stop_gained	LG1_130243	AT3G13560	O-Glycosyl hydrolases family 17 protein	0	0	0	0	0	0	0	0	0	0	0	1
LG1	79789783	C	T	stop_gained	LG1_133689	AT3G13670	Protein kinase family protein	0	0	0	0	1	0	0	0	0	0	0	0
LG1	80663455	T	A	stop_gained	LG1_92320	AT3G45140	lipoxygenase 2 (LOX2)	0	0	0	0	0	0	0	0	0	0	NA	3
LG1	81196917	C	T	stop_gained	LG1_116848	AT5G19820	embryo defective 2734 (emb2734)	2	0	1	0	1	0	0	0	0	0	0	0
LG1	82355986	G	T	stop_gained	LG1_171744	AT2G43160	ENTH/VHS family protein	0	0	0	0	0	0	0	0	0	0	0	2
LG1	82528148	A	T	stop_gained	LG1_172006	AT5G06860	polygalacturonase inhibiting protein 1 (PGIP1)	0	1	0	0	0	NA	0	0	NA	0	NA	0
LG1	83115729	G	A	stop_gained	LG1_109350	AT1G58350	ZW18	0	0	0	0	0	0	0	0	0	0	0	4
LG1	83481363	C	T	stop_gained	LG1_109444	AT5G26570	ATGWD3	0	0	0	0	0	0	0	0	0	0	0	3
LG1	84087013	A	T	stop_gained	LG1_128872	AT5G48570	FKBP-type peptidyl-prolyl cis-trans isomerase family protein	0	0	0	0	0	0	0	0	0	0	3	0
LG1	84186625	C	T	splice_acceptor_variant	LG1_131176	AT4G14190	Pentatricopeptide repeat (PPR) superfamily protein	0	0	0	0	0	0	0	0	0	1	0	0
LG1	85577504	T	C	start_lost	LG1_96836	AT3G24800	proteolysis 1 (PRT1)	0	0	0	0	0	0	0	0	0	0	0	1
LG1	87103340	G	A	splice_donor_variant	LG1_90198	AT4G14147	ARPC4	0	0	0	0	0	0	0	0	0	0	0	1
LG1	87232092	A	G	stop_lost	LG1_90457	AT1G04780	Ankyrin repeat family protein	0	0	0	0	0	0	0	0	0	0	0	1
LG1	87681930	T	A	stop_gained	LG1_842635	AT3G24030	hydroxyethylthiazole kinase family protein	3	0	0	2	0	0	0	0	0	10	NA	4
LG1	88009834	G	A	stop_gained	LG1_116686	AT1G08730	XIC	3	1	1	NA	0	NA	NA	3	NA	NA	NA	NA
LG1	88581444	T	G	stop_lost	LG1_116255	AT1G48520	GLU-ADT subunit B (GATB)	0	0	0	0	0	0	0	0	0	0	0	4
LG1	88581445	T	A	stop_lost	LG1_116255	AT1G48520	GLU-ADT subunit B (GATB)	0	0	0	0	0	0	0	0	0	0	0	4
LG1	88581449	C	A	stop_gained	LG1_116255	AT1G48520	GLU-ADT subunit B (GATB)	0	0	0	0	0	0	0	0	0	0	3	4
LG1	89008887	C	G	stop_gained	LG1_116071	AT2G33435	RNA-binding (RRM/RBD/RNP motifs) family protein	7	12	0	5	5	0	15	0	9	14	0	1
LG1	93539267	C	T	splice_donor_variant	LG1_134548	AT2G44090	Ankyrin repeat family protein	0	0	0	0	0	0	0	0	0	0	1	0
LG1	93962903	T	A	stop_gained	LG1_126294	AT4G16260	Glycosyl hydrolase superfamily protein	1	0	0	0	0	0	0	0	0	0	1	0
LG1	93963506	T	G	stop_gained	LG1_126294	AT4G16260	Glycosyl hydrolase superfamily protein	0	0	0	0	0	0	0	0	0	5	0	2
LG1	94004236	G	A	stop_gained	LG1_126420	AT5G57280	S-adenosyl-L-methionine-dependent methyltransferases superfamily protein	0	0	0	0	0	0	0	0	0	1	NA	0
LG1	94023175	C	A	stop_gained	LG1_126443	AT1G06040	SALT TOLERANCE (STO)	0	0	0	0	2	0	0	0	0	0	0	0
LG1	95697858	G	A	stop_gained	LG1_100395	AT2G38470	WRKY DNA-binding protein 33 (WRKY33)	0	NA	0	NA	NA	NA	0	NA	0	0	NA	1
LG1	95905984	T	A	stop_lost	LG1_100362	AT5G36930	Disease resistance protein (TIR-NBS-LRR class) family	0	0	0	0	0	0	0	0	0	4	0	0
LG1	96075333	C	T	stop_gained	LG1_100343	AT5G36930	Disease resistance protein (TIR-NBS-LRR class) family	NA	NA	NA	0	NA	NA	NA	NA	NA	1	0	NA
LG1	96077204	C	A	splice_donor_variant	LG1_100343	AT5G36930	Disease resistance protein (TIR-NBS-LRR class) family	0	0	0	0	0	0	0	0	0	0	0	1
LG1	96118115	G	T	stop_gained	LG1_100263	AT5G36930	Disease resistance protein (TIR-NBS-LRR class) family	0	0	0	0	0	0	11	0	7	0	0	0
LG1	97289700	C	A	stop_gained	LG1_139264	AT3G02450	cell division protein ftsH, putative	NA	NA	NA	NA	NA	NA	NA	NA	NA	NA	2	0
LG1	98654099	C	T	stop_gained	LG1_165388	AT1G08630	threonine aldolase 1 (THA1)	7	6	0	0	6	NA	NA	0	NA	1	NA	NA
LG1	99575183	C	T	stop_gained	LG1_145256	AT1G13570	F-box/RNI-like superfamily protein	0	NA	0	NA	0	NA	NA	NA	0	0	NA	0
LG1	99975114	G	C	stop_gained	LG1_145062	AT5G08720	PIN2 PROMOTER BINDING PROTEIN 1 (PPP1)	0	0	0	0	0	0	0	0	0	0	0	1
LG1	100727225	A	C	stop_lost	LG1_102100	AT4G24290	MAC/Perforin domain-containing protein	0	0	0	0	0	0	0	0	0	0	1	1
LG1	100773397	G	T	splice_donor_variant	LG1_102131	AT2G05642	Nucleic acid-binding, OB-fold-like protein	NA	NA	NA	NA	NA	NA	NA	NA	NA	3	NA	NA
LG1	100935889	C	A	stop_gained	LG1_102207	AT2G13610	ABC-2 type transporter family protein	0	0	0	0	0	0	0	0	0	0	0	2
LG1	103934174	G	A	stop_gained	LG1_159122	AT1G02170	metacaspase 1 (AMC1)	2	1	0	1	0	0	0	0	0	6	3	0
LG1	105972810	G	C	splice_donor_variant	LG1_171125	AT3G03620	MATE efflux family protein	0	0	0	0	0	0	0	0	0	0	0	3
LG1	107981963	A	T	stop_gained	LG1_155066	AT5G35930	AMP-dependent synthetase and ligase family protein	0	5	0	4	0	0	0	4	0	1	0	0
LG1	108586452	C	A	stop_gained	LG1_126758	AT5G11720	Glycosyl hydrolases family 31 protein	6	8	0	3	5	0	0	11	0	2	NA	3
LG1	109908973	A	C	stop_gained	LG1_136567	AT2G31960	glucan synthase-like 3 (GSL03)	8	5	0	2	2	2	0	21	0	15	3	0
LG1	109914432	C	T	stop_gained	LG1_136567	AT2G31960	glucan synthase-like 3 (GSL03)	0	0	0	0	0	0	0	1	0	0	0	0
LG1	111225957	C	A	stop_gained	LG1_149032	AT1G22380	UDP-glucosyl transferase 85A3 (UGT85A3)	0	0	0	0	0	0	0	0	0	0	3	0
LG1	111351371	C	T	stop_gained	LG1_148988	AT5G17690	TERMINAL FLOWER 2 (TFL2)	0	0	0	0	0	0	0	0	0	0	2	0
LG1	111514786	G	A	stop_gained	LG1_123161	AT5G39000	Malectin/receptor-like protein kinase family protein	0	0	0	0	0	0	0	0	0	1	0	NA
LG1	114078261	G	A	stop_gained	LG1_127075	AT5G51060	ROOT HAIR DEFECTIVE 2 (RHD2)	1	4	NA	NA	1	NA	NA	NA	NA	3	NA	NA
LG1	116071842	C	T	splice_acceptor_variant	LG1_121791	AT5G38990	Malectin/receptor-like protein kinase family protein	0	0	0	0	0	NA	0	0	0	1	0	NA
LG1	116071843	T	C	splice_acceptor_variant	LG1_121791	AT5G38990	Malectin/receptor-like protein kinase family protein	0	0	NA	0	0	NA	0	1	0	2	1	1
LG1	117450164	G	C	start_lost	LG1_135127	AT5G39000	Malectin/receptor-like protein kinase family protein	1	2	0	NA	1	NA	0	5	1	NA	NA	NA
LG1	118127708	G	T	stop_gained	LG1_92112	AT4G21120	amino acid transporter 1 (AAT1)	6	5	0	0	5	0	12	1	0	0	2	0
LG1	118127712	T	A	stop_gained	LG1_92112	AT4G21120	amino acid transporter 1 (AAT1)	0	0	0	0	0	0	0	0	0	0	0	2
LG1	118470089	C	A	splice_donor_variant	LG1_91947	AT4G21160	ZAC	NA	NA	NA	NA	NA	NA	NA	NA	NA	3	NA	0
LG1	122213387	A	T	stop_lost	LG1_141922	AT1G74450	Protein of unknown function (DUF793)	5	1	0	1	3	NA	NA	23	NA	9	NA	NA
LG1	122884472	G	A	stop_gained	LG1_119681	AT4G18210	purine permease 10 (PUP10)	0	0	0	0	0	0	0	0	0	2	0	0
LG1	124000402	C	G	stop_gained	LG1_112218	AT5G36930	Disease resistance protein (TIR-NBS-LRR class) family	0	0	0	NA	0	NA	0	0	0	0	NA	1
LG1	125441572	A	T	stop_gained	LG1_162473	AT5G36930	Disease resistance protein (TIR-NBS-LRR class) family	0	0	0	0	0	NA	0	1	0	0	0	0
LG1	125443828	C	A	stop_gained	LG1_162473	AT5G36930	Disease resistance protein (TIR-NBS-LRR class) family	5	15	0	3	7	NA	23	3	2	7	1	0
LG1	125530709	A	C	stop_gained	LG1_162414	AT1G32530	RING/U-box superfamily protein	0	0	1	NA	2	NA	21	NA	NA	NA	0	NA
LG1	128348580	C	A	stop_gained	LG1_170146	AT5G21150	ARGONAUTE 9 (AGO9)	0	0	0	3	0	NA	0	0	0	1	NA	NA
LG1	133155624	T	A	stop_gained	LG1_111066	AT3G14470	NB-ARC domain-containing disease resistance protein	12	16	10	NA	6	NA	NA	4	1	0	NA	0
LG1	134050450	T	A	stop_lost	LG1_150440	AT3G02645	Plant protein of unknown function (DUF247)	NA	NA	NA	NA	1	NA	0	NA	0	NA	NA	NA
LG1	135141948	G	T	stop_gained	LG1_147738	AT5G67320	high expression of osmotically responsive genes 15 (HOS15)	NA	0	NA	NA	NA	NA	NA	NA	NA	NA	1	NA
LG1	137020708	A	G	splice_acceptor_variant	LG1_150754	AT3G04690	ANXUR1 (ANX1)	2	1	NA	1	5	NA	23	0	0	0	NA	NA
LG1	137020875	T	C	stop_lost	LG1_150754	AT3G04690	ANXUR1 (ANX1)	3	1	NA	NA	6	NA	23	0	0	2	NA	NA
LG1	138759197	C	T	stop_gained	LG1_134929	AT1G14650	SWAP (Suppressor-of-White-APricot)/surp domain-containing protein / ubiquitin family protein	0	0	0	0	0	0	0	0	0	0	3	0
LG1	139230967	G	A	splice_acceptor_variant	LG1_134703	AT3G05470	Actin-binding FH2 (formin homology 2) family protein	30	13	16	5	14	3	22	29	NA	12	NA	NA
LG1	139377095	G	A	stop_gained	LG1_100552	AT5G36930	Disease resistance protein (TIR-NBS-LRR class) family	0	0	0	NA	1	NA	NA	NA	0	0	0	3
LG1	139395751	G	C	stop_gained	LG1_100588	AT5G36930	Disease resistance protein (TIR-NBS-LRR class) family	2	1	1	NA	0	NA	NA	2	0	0	0	NA
LG1	139396093	G	A	stop_gained	LG1_100588	AT5G36930	Disease resistance protein (TIR-NBS-LRR class) family	3	0	0	0	0	0	NA	0	2	1	NA	NA
LG1	139627737	A	G	splice_donor_variant	LG1_100712	AT1G35710	Protein kinase family protein with leucine-rich repeat domain	1	NA	NA	NA	0	NA	NA	0	NA	0	NA	NA
LG1	141517605	T	C	start_lost	LG1_129610	AT4G02250	Plant invertase/pectin methylesterase inhibitor superfamily protein	NA	NA	0	NA	NA	NA	NA	NA	NA	1	1	1
LG1	144806427	C	T	stop_gained	LG1_130429	AT5G22850	Eukaryotic aspartyl protease family protein	1	0	0	0	0	0	0	0	0	0	NA	NA
LG1	145665430	T	C	stop_lost	LG1_123219	AT5G15920	structural maintenance of chromosomes 5 (SMC5)	1	1	0	1	0	0	0	0	6	0	0	0
LG1	146368602	C	G	stop_gained	LG1_125306	AT4G34720	AVA-P1	1	1	NA	NA	NA	NA	NA	NA	NA	0	NA	NA
LG1	149740667	T	C	splice_acceptor_variant	LG1_124391	AT3G08650	ZIP metal ion transporter family	19	19	1	6	8	3	35	27	20	12	2	3
LG1	152528973	A	T	stop_gained	LG1_97691	AT2G41900	CCCH-type zinc finger protein with ARM repeat domain	0	0	0	0	0	0	0	0	0	0	0	4
LG1	154303182	G	A	splice_acceptor_variant	LG1_93319	AT5G45140	nuclear RNA polymerase C2 (NRPC2)	0	0	0	0	0	NA	0	0	NA	1	NA	NA
LG1	154631606	G	A	stop_gained	LG1_93257	AT3G52110	unknown protein	0	0	0	0	0	0	0	0	0	2	0	0
LG1	155006725	C	A	stop_gained	LG1_154782	AT3G08580	ADP/ATP carrier 1 (AAC1)	0	0	0	0	0	0	0	0	0	0	0	4
LG1	155751330	C	T	stop_gained	LG1_170530	AT1G72370	40s ribosomal protein SA (P40)	2	11	5	1	2	0	0	9	0	0	0	0
LG1	155763419	A	T	stop_gained	LG1_170530	AT1G72370	40s ribosomal protein SA (P40)	2	0	0	0	0	3	0	0	0	9	1	0
LG1	157638133	G	A	stop_gained	LG1_114032	AT3G52140	tetratricopeptide repeat (TPR)-containing protein	0	0	0	0	0	0	0	0	0	0	2	0
LG1	162811374	T	G	stop_gained	LG1_133281	AT1G30410	multidrug resistance-associated protein 13 (MRP13)	6	11	5	0	2	0	0	8	0	4	3	4
LG1	165036635	A	G	start_lost	LG1_121693	AT2G18330	AAA-type ATPase family protein	0	0	0	0	0	0	0	0	0	0	NA	4
LG1	166188077	C	T	splice_acceptor_variant	LG1_115360	AT1G67120	ATPases	0	NA	0	NA	0	0	0	0	0	NA	NA	1
LG1	166322920	G	C	stop_gained	LG1_115258	AT2G21710	embryo defective 2219 (EMB2219)	0	0	0	0	0	0	0	0	0	2	0	0
LG1	166795212	A	T	stop_gained	LG1_149698	AT1G29800	RING/FYVE/PHD-type zinc finger family protein	11	9	3	3	2	2	0	17	0	0	NA	0
LG1	168098528	G	A	stop_gained	LG1_149984	AT5G10360	embryo defective 3010 (EMB3010)	27	24	14	3	9	3	37	21	20	0	NA	NA
LG1	168818745	G	T	stop_gained	LG1_154259	AT4G18975	Pentatricopeptide repeat (PPR) superfamily protein	0	0	0	1	0	0	0	0	0	0	0	0
LG1	170671098	C	A	stop_gained	LG1_95812	AT1G60970	SNARE-like superfamily protein	0	0	0	1	0	NA	0	0	0	0	NA	0
LG1	171875519	C	T	stop_gained	LG1_94814	AT3G54500	agglutinin-like protein	0	0	0	0	0	0	0	0	0	3	0	0
LG1	171879179	C	T	stop_gained	LG1_94814	AT3G54500	agglutinin-like protein	15	15	5	0	10	0	0	16	0	0	0	0
LG1	172162776	G	T	stop_gained	LG1_94765	AT2G43500	Plant regulator RWP-RK family protein	0	0	0	0	0	0	0	0	0	3	0	0
LG1	172162814	A	G	stop_lost	LG1_94765	AT2G43500	Plant regulator RWP-RK family protein	0	0	0	0	0	0	0	0	0	0	2	1
LG1	172392414	C	G	stop_gained	LG1_166254	AT2G29100	glutamate receptor 2.9 (GLR2.9)	1	1	0	0	1	0	2	0	7	2	NA	NA
LG1	173852110	G	T	stop_gained	LG1_97098	AT3G54450	Major facilitator superfamily protein	0	0	0	0	0	0	0	0	0	1	NA	0
LG1	175639574	G	T	stop_gained	LG1_170782	AT3G18390	embryo defective 1865 (EMB1865)	0	0	0	0	0	0	0	0	0	0	0	3
LG1	178229908	C	A	stop_gained	LG1_139066	AT1G30090	Galactose oxidase/kelch repeat superfamily protein	0	0	0	0	0	0	0	0	2	0	0	0
LG1	179630721	G	A	stop_gained	LG1_121501	AT5G61450	P-loop containing nucleoside triphosphate hydrolases superfamily protein	3	1	0	0	1	0	0	10	0	0	0	0
LG1	179630967	A	T	splice_acceptor_variant	LG1_121501	AT5G61450	P-loop containing nucleoside triphosphate hydrolases superfamily protein	0	1	0	2	1	0	0	0	0	12	NA	NA
LG1	181828276	G	T	stop_gained	LG1_118059	AT3G13610	2-oxoglutarate (2OG) and Fe(II)-dependent oxygenase superfamily protein	0	0	0	1	0	0	0	0	0	7	0	4
LG1	191322184	G	T	stop_gained	LG1_154006	AT4G23180	cysteine-rich RLK (RECEPTOR-like protein kinase) 10 (CRK10)	0	0	0	0	0	0	0	0	0	1	NA	0
LG1	193899339	C	A	stop_gained	LG1_158432	AT1G19930	Galactose oxidase/kelch repeat superfamily protein	NA	NA	NA	NA	NA	NA	NA	NA	NA	NA	1	0
LG1	194440598	G	A	stop_gained	LG1_115772	AT3G20780	topoisomerase 6 subunit B (TOP6B)	0	0	NA	0	0	0	0	0	0	0	0	1
LG1	194457403	G	A	stop_gained	LG1_115681	AT3G20780	topoisomerase 6 subunit B (TOP6B)	0	0	NA	0	0	0	0	0	0	0	0	1
LG1	196238888	C	T	stop_gained	LG1_135428	AT1G52950	Nucleic acid-binding, OB-fold-like protein	0	0	0	0	0	0	0	0	0	NA	1	NA
LG1	197943920	T	G	stop_gained	LG1_93975	AT4G23180	cysteine-rich RLK (RECEPTOR-like protein kinase) 10 (CRK10)	0	0	0	0	0	0	0	0	0	0	3	0
LG1	198170313	A	T	stop_lost	LG1_150915	AT3G29410	Terpenoid cyclases/Protein prenyltransferases superfamily protein	11	6	0	1	2	NA	1	9	4	5	NA	NA
LG1	198548711	G	A	splice_acceptor_variant	LG1_150852	AT3G54970	D-aminoacid aminotransferase-like PLP-dependent enzymes superfamily protein	0	0	0	0	0	0	0	0	0	0	0	3
LG1	202895740	C	A	stop_gained	LG1_91090	AT1G61667	Protein of unknown function, DUF538	0	0	0	NA	0	NA	0	0	NA	0	2	NA
LG1	208193103	G	A	stop_gained	LG1_94529	AT3G24530	AAA-type ATPase family protein / ankyrin repeat family protein	7	15	0	5	5	1	8	20	4	5	NA	NA
LG1	210611907	T	C	start_lost	LG1_120677	AT4G21770	Pseudouridine synthase family protein	0	0	0	0	0	0	0	0	0	1	0	0
LG1	210733063	C	T	stop_gained	LG1_120754	AT1G11720	starch synthase 3 (SS3)	0	0	0	0	0	0	0	0	0	0	0	2
LG1	211627925	G	A	splice_donor_variant	LG1_145616	AT3G21630	chitin elicitor receptor kinase 1 (CERK1)	0	0	0	0	0	0	0	0	0	1	0	0
LG1	212273310	C	T	splice_donor_variant	LG1_106386	AT1G11930	Predicted pyridoxal phosphate-dependent enzyme, YBL036C type	0	0	0	NA	0	NA	0	0	0	NA	3	NA
LG1	213807492	A	G	start_lost	LG1_154858	AT5G08450	HISTONE DEACETYLATION COMPLEX 1 (HDC1)	0	0	0	0	0	0	0	0	0	0	1	0
LG2	2176	C	T	stop_gained	LG2_222352	AT4G27190	NB-ARC domain-containing disease resistance protein	0	0	0	0	0	0	0	0	0	1	0	0
LG2	51963	G	A	splice_donor_variant	LG2_222313	AT4G27220	NB-ARC domain-containing disease resistance protein	NA	1	NA	NA	1	NA	11	0	6	NA	NA	NA
LG2	52768	G	T	stop_gained	LG2_222313	AT4G27220	NB-ARC domain-containing disease resistance protein	1	0	0	NA	0	NA	NA	1	NA	0	0	NA
LG2	59502	A	T	stop_gained	LG2_222313	AT4G27220	NB-ARC domain-containing disease resistance protein	3	3	0	NA	1	NA	NA	0	NA	1	1	0
LG2	70130	C	A	stop_gained	LG2_222292	AT4G27220	NB-ARC domain-containing disease resistance protein	12	15	0	1	7	NA	17	4	9	8	2	NA
LG2	86597	A	G	stop_lost	LG2_222280	AT4G27640	ARM repeat superfamily protein	0	0	0	0	0	NA	NA	0	0	0	NA	1
LG2	1145796	A	C	start_lost	LG2_174162	ATCG00140	ATPH	0	0	0	0	0	0	0	0	0	0	0	1
LG2	1517086	T	C	start_lost	LG2_200988	AT3G52150	RNA-binding (RRM/RBD/RNP motifs) family protein	0	NA	NA	NA	0	NA	0	0	NA	NA	NA	1
LG2	1517983	G	A	splice_acceptor_variant	LG2_200988	AT3G52150	RNA-binding (RRM/RBD/RNP motifs) family protein	1	0	NA	NA	NA	NA	NA	1	NA	NA	NA	NA
LG2	1588068	C	G	stop_lost	LG2_200902	AT3G42050	vacuolar ATP synthase subunit H family protein	3	6	0	1	2	3	NA	2	NA	4	2	4
LG2	1633250	T	G	splice_acceptor_variant	LG2_200836	AT4G27190	NB-ARC domain-containing disease resistance protein	3	0	0	0	0	0	0	0	0	0	0	NA
LG2	1702914	C	A	stop_gained	LG2_200813	AT4G27190	NB-ARC domain-containing disease resistance protein	0	1	0	NA	1	NA	1	2	NA	3	0	NA
LG2	1702917	T	A	stop_gained	LG2_200813	AT4G27190	NB-ARC domain-containing disease resistance protein	2	8	0	NA	2	NA	1	9	2	5	1	1
LG2	1737342	G	A	stop_gained	LG2_200704	AT1G20720	RAD3-like DNA-binding helicase protein	1	NA	NA	NA	0	NA	NA	NA	NA	NA	NA	NA
LG2	1770543	A	T	stop_gained	LG2_200695	AT5G45470	Protein of unknown function (DUF594)	18	15	0	3	7	1	20	12	12	10	1	NA
LG2	1969257	T	A	stop_gained	LG2_85521	AT4G27220	NB-ARC domain-containing disease resistance protein	0	0	NA	NA	0	NA	3	0	0	1	NA	NA
LG2	1969263	G	A	stop_gained	LG2_85521	AT4G27220	NB-ARC domain-containing disease resistance protein	1	0	NA	NA	0	NA	3	1	0	1	NA	NA
LG2	3060926	G	T	stop_gained	LG2_234118	AT2G17520	IRE1A	1	0	0	0	0	NA	NA	0	1	0	0	NA
LG2	4234452	A	G	splice_acceptor_variant	LG2_229977	AT1G07380	Neutral/alkaline non-lysosomal ceramidase	2	3	0	1	1	0	0	0	0	0	0	2
LG2	4715726	T	A	stop_gained	LG2_204837	AT1G42990	basic region/leucine zipper motif 60 (BZIP60)	1	0	0	0	0	0	0	0	0	0	0	0
LG2	5788993	C	T	stop_gained	LG2_235108	AT4G39940	APS-kinase 2 (AKN2)	NA	0	NA	NA	NA	NA	0	NA	11	0	0	0
LG2	6466611	C	T	stop_gained	LG2_202174	AT2G21440	RNA-binding (RRM/RBD/RNP motifs) family protein	1	0	0	0	0	0	0	0	1	0	NA	NA
LG2	6626578	C	A	stop_gained	LG2_202248	AT1G21065	unknown protein	0	0	0	0	0	0	0	0	0	1	0	0
LG2	7343372	A	T	stop_gained	LG2_233598	AT5G45460	unknown protein	0	0	0	0	1	NA	0	0	0	0	0	0
LG2	8276101	G	A	stop_gained	LG2_195696	AT4G09150	T-complex protein 11	0	0	0	NA	NA	NA	NA	0	0	0	NA	4
LG2	8276251	G	A	stop_gained	LG2_195696	AT4G09150	T-complex protein 11	1	4	0	NA	NA	NA	NA	0	0	0	NA	2
LG2	8392019	G	A	stop_gained	LG2_195745	AT4G27220	NB-ARC domain-containing disease resistance protein	3	5	0	1	1	0	0	8	0	0	0	0
LG2	8406956	C	G	stop_gained	LG2_195745	AT4G27220	NB-ARC domain-containing disease resistance protein	4	5	0	2	2	0	NA	10	NA	2	NA	0
LG2	9051501	A	T	stop_gained	LG2_190681	AT4G27190	NB-ARC domain-containing disease resistance protein	0	0	0	NA	1	0	0	0	NA	0	NA	0
LG2	9120710	C	A	stop_gained	LG2_190723	AT1G20640	Plant regulator RWP-RK family protein	8	13	0	1	3	0	18	10	18	6	1	0
LG2	10307459	C	A	stop_gained	LG2_183792	AT5G42330	unknown protein	10	7	0	0	4	0	0	10	0	3	1	0
LG2	11672136	C	T	stop_gained	LG2_238824	AT1G76280	Tetratricopeptide repeat (TPR)-like superfamily protein	0	0	0	0	0	0	0	0	0	0	0	1
LG2	12722094	A	T	stop_gained	LG2_214708	AT4G27220	NB-ARC domain-containing disease resistance protein	2	NA	NA	NA	2	NA	0	0	0	1	NA	0
LG2	13923437	C	T	stop_gained	LG2_212477	AT5G60040	nuclear RNA polymerase C1 (NRPC1)	0	0	0	0	0	0	0	0	0	1	0	0
LG2	13933582	T	C	stop_lost	LG2_212607	AT5G18230	transcription regulator NOT2/NOT3/NOT5 family protein	0	3	0	3	NA	1	NA	0	NA	2	NA	NA
LG2	14275999	G	A	stop_gained	LG2_227106	AT3G03210	unknown protein	NA	1	NA	NA	NA	NA	NA	NA	NA	0	NA	NA
LG2	16175633	G	C	stop_gained	LG2_191207	AT2G34730	myosin heavy chain-related	2	0	0	0	0	0	0	0	0	2	0	1
LG2	16176006	G	A	stop_gained	LG2_191207	AT2G34730	myosin heavy chain-related	3	0	0	0	0	0	0	0	0	2	0	0
LG2	16265539	A	T	stop_gained	LG2_189456	AT4G08850	Leucine-rich repeat receptor-like protein kinase family protein	0	0	0	0	0	NA	0	0	0	1	0	1
LG2	16265551	G	T	stop_gained	LG2_189456	AT4G08850	Leucine-rich repeat receptor-like protein kinase family protein	1	0	0	0	0	NA	0	0	1	1	0	0
LG2	19376844	G	A	stop_gained	LG2_200666	AT1G75880	SGNH hydrolase-type esterase superfamily protein	5	4	0	0	3	0	0	4	0	0	0	0
LG2	19592690	C	G	stop_gained	LG2_198488	AT1G50870	F-box and associated interaction domains-containing protein	0	1	0	0	0	0	0	0	0	1	NA	2
LG2	19651335	T	G	stop_lost	LG2_198492	AT1G47790	F-box and associated interaction domains-containing protein	0	0	0	0	0	NA	0	0	0	0	0	1
LG2	20713705	G	A	stop_gained	LG2_217912	AT2G30310	GDSL-like Lipase/Acylhydrolase family protein	0	1	0	0	0	2	0	0	0	1	NA	NA
LG2	22783407	C	T	stop_gained	LG2_253014	AT4G00690	UB-like protease 1B (ULP1B)	NA	NA	NA	NA	1	NA	NA	NA	NA	0	NA	NA
LG2	22974979	G	T	stop_gained	LG2_253067	AT1G75780	tubulin beta-1 chain (TUB1)	NA	NA	NA	NA	NA	NA	NA	NA	NA	NA	1	0
LG2	24476672	C	A	stop_gained	LG2_230860	AT5G17680	disease resistance protein (TIR-NBS-LRR class), putative	1	0	0	0	0	0	0	0	0	0	NA	0
LG2	24786623	G	A	stop_gained	LG2_184173	AT4G12010	Disease resistance protein (TIR-NBS-LRR class) family	1	0	0	0	0	0	0	0	0	0	NA	0
LG2	24860776	C	A	stop_gained	LG2_184146	AT5G17680	disease resistance protein (TIR-NBS-LRR class), putative	0	0	0	0	0	0	0	0	0	1	0	0
LG2	24863921	G	A	stop_gained	LG2_184146	AT5G17680	disease resistance protein (TIR-NBS-LRR class), putative	0	0	0	0	0	0	0	0	0	0	NA	1
LG2	25375908	C	G	splice_donor_variant	LG2_251630	AT3G27830	ribosomal protein L12-A (RPL12-A)	NA	NA	NA	NA	NA	NA	1	NA	0	0	1	3
LG2	25466543	C	T	stop_gained	LG2_251591	AT5G36930	Disease resistance protein (TIR-NBS-LRR class) family	0	0	0	0	0	0	0	0	0	0	0	1
LG2	27388202	T	G	stop_gained	LG2_207770	AT1G75820	CLAVATA 1 (CLV1)	0	0	0	0	0	0	0	0	0	0	NA	1
LG2	40882220	G	A	splice_donor_variant	LG2_174588	AT1G48410	ARGONAUTE 1 (AGO1)	0	0	0	0	0	NA	0	0	0	NA	3	NA
LG2	43041430	G	A	stop_gained	LG2_232430	AT1G66330	senescence-associated family protein	0	1	2	1	0	0	0	0	0	0	NA	NA
LG2	44001816	C	T	stop_gained	LG2_215578	AT3G17700	cyclic nucleotide-binding transporter 1 (CNBT1)	0	0	0	0	0	0	0	0	0	1	0	NA
LG2	44002625	T	A	stop_gained	LG2_215578	AT3G17700	cyclic nucleotide-binding transporter 1 (CNBT1)	0	0	0	0	0	0	0	0	0	0	1	NA
LG2	44018579	T	C	stop_lost	LG2_215644	AT3G17700	cyclic nucleotide-binding transporter 1 (CNBT1)	0	0	0	0	0	0	0	0	0	1	0	0
LG2	44292100	C	T	splice_acceptor_variant	LG2_231119	AT1G18160	Protein kinase superfamily protein	0	0	0	0	0	0	0	0	0	0	1	0
LG2	47051376	G	A	stop_gained	LG2_245861	AT5G03760	ATCSLA09	9	1	0	0	0	0	0	9	0	0	0	0
LG2	51809742	G	T	start_lost	LG2_226517	AT3G10060	FKBP-like peptidyl-prolyl cis-trans isomerase family protein	0	0	0	0	0	0	0	0	0	0	3	2
LG2	56641485	T	C	stop_lost	LG2_179394	AT5G60210	ROP interactive partner 5 (RIP5)	0	0	0	0	0	0	0	0	0	7	3	4
LG2	60085661	G	C	stop_gained	LG2_251455	AT3G62450	unknown protein	12	1	5	2	3	NA	4	17	1	3	NA	1
LG2	60388524	C	T	splice_acceptor_variant	LG2_204440	AT4G33270	CDC20.1	0	0	0	0	0	NA	0	0	0	8	NA	NA
LG2	61497747	A	T	splice_acceptor_variant	LG2_198614	AT2G27170	TITAN7 (TTN7)	0	0	NA	0	0	0	0	0	0	4	NA	0
LG2	61497748	G	T	splice_acceptor_variant	LG2_198614	AT2G27170	TITAN7 (TTN7)	0	0	0	0	0	0	0	0	0	3	0	0
LG2	61978188	T	C	splice_acceptor_variant	LG2_176825	AT3G14460	LRR and NB-ARC domains-containing disease resistance protein	0	0	0	0	0	NA	0	0	0	1	0	0
LG2	62214900	C	T	stop_gained	LG2_176848	AT3G14470	NB-ARC domain-containing disease resistance protein	3	4	0	NA	2	NA	0	0	NA	NA	NA	NA
LG2	62359510	C	A	stop_gained	LG2_176863	AT3G14470	NB-ARC domain-containing disease resistance protein	6	0	4	2	4	0	12	19	0	2	NA	NA
LG2	64488070	G	A	stop_gained	LG2_183733	AT4G31980	unknown protein	2	4	0	0	1	0	0	1	0	0	0	0
LG2	65623188	G	A	stop_gained	LG2_87917	AT1G69550	disease resistance protein (TIR-NBS-LRR class)	0	0	0	0	0	0	0	0	0	0	0	1
LG2	65775564	T	A	stop_gained	LG2_202676	AT4G27220	NB-ARC domain-containing disease resistance protein	0	0	0	0	0	0	0	0	0	0	0	1
LG2	66153697	C	A	splice_acceptor_variant	LG2_208029	AT4G02210	unknown protein	2	NA	NA	NA	NA	1	4	1	9	1	NA	NA
LG2	66656553	G	A	stop_gained	LG2_207296	AT1G60070	Adaptor protein complex AP-1, gamma subunit	0	0	0	NA	1	NA	0	1	NA	0	0	0
LG2	69599550	C	T	stop_gained	LG2_251865	AT5G39000	Malectin/receptor-like protein kinase family protein	1	0	0	0	1	NA	0	0	0	0	0	NA
LG2	75197858	G	A	stop_gained	LG2_227015	AT2G26800	Aldolase superfamily protein	0	0	0	0	0	0	0	0	0	1	0	0
LG2	79761126	C	T	stop_gained	LG2_247497	AT4G01030	pentatricopeptide (PPR) repeat-containing protein	1	NA	NA	1	1	0	0	NA	NA	0	NA	0
LG2	79761336	G	A	stop_gained	LG2_247497	AT4G01030	pentatricopeptide (PPR) repeat-containing protein	0	0	0	0	0	0	0	0	0	0	NA	1
LG2	80952124	T	A	stop_gained	LG2_211630	AT5G22090	Protein of unknown function (DUF3049)	0	0	0	0	0	0	0	0	0	0	0	4
LG2	81406929	C	G	start_lost	LG2_232829	AT2G27290	Protein of unknown function (DUF1279)	0	0	0	0	0	0	0	0	0	0	3	0
LG2	83248659	A	T	stop_gained	LG2_247929	AT5G12290	DGD1 SUPPRESSOR 1 (DGS1)	0	0	0	0	0	0	0	0	0	0	3	1
LG2	83269666	C	T	splice_donor_variant	LG2_247996	AT2G26930	4-(cytidine 5'-phospho)-2-C-methyl-D-erithritol kinase (CDPMEK)	0	0	0	0	0	0	0	0	0	0	1	NA
LG2	83270856	C	A	start_lost	LG2_247996	AT2G26930	4-(cytidine 5'-phospho)-2-C-methyl-D-erithritol kinase (CDPMEK)	0	0	0	0	0	0	0	0	0	0	0	3
LG2	86717087	T	C	stop_lost	LG2_204362	AT3G03740	BTB-POZ and MATH domain 4 (BPM4)	0	0	0	0	0	0	0	0	0	0	3	0
LG2	89279633	C	T	splice_acceptor_variant	LG2_248315	AT1G53570	mitogen-activated protein kinase kinase kinase 3 (MAP3KA)	0	0	0	0	0	0	0	0	0	0	0	1
LG2	89719310	G	T	stop_gained	LG2_223241	AT5G21160	LA RNA-binding protein	0	1	0	0	0	3	0	1	0	3	0	0
LG2	89950064	G	T	stop_gained	LG2_189490	AT1G16130	wall associated kinase-like 2 (WAKL2)	15	3	5	0	7	NA	5	12	NA	1	0	NA
LG2	91412342	T	A	stop_gained	LG2_179663	AT1G03495	HXXXD-type acyl-transferase family protein	0	0	0	0	0	NA	0	0	2	0	NA	NA
LG2	91614246	G	T	stop_gained	LG2_173968	AT5G23520	smr (Small MutS Related) domain-containing protein	8	13	0	1	8	1	38	7	17	14	0	4
LG2	91616732	A	T	stop_gained	LG2_173968	AT5G23520	smr (Small MutS Related) domain-containing protein	0	0	0	2	0	0	0	0	0	6	3	NA
LG2	91676787	T	C	start_lost	LG2_173906	AT5G10460	Haloacid dehalogenase-like hydrolase (HAD) superfamily protein	0	0	0	0	0	0	0	0	0	0	0	1
LG2	92247825	G	A	splice_acceptor_variant	LG2_182554	AT1G28340	receptor like protein 4 (RLP4)	0	0	0	0	0	0	0	0	NA	0	NA	2
LG2	93069909	T	G	stop_gained	LG2_209294	AT3G13960	growth-regulating factor 5 (GRF5)	0	0	0	0	0	NA	0	0	NA	1	NA	NA
LG2	95580902	C	A	stop_gained	LG2_183846	AT3G24320	MUTL protein homolog 1 (MSH1)	0	0	0	0	0	0	0	0	0	0	0	1
LG2	98737317	G	T	stop_gained	LG2_183533	AT1G04590	PPR containing-like protein	0	0	0	0	1	0	0	0	0	0	0	4
LG2	100624339	G	A	stop_gained	LG2_229649	AT3G24190	Protein kinase superfamily protein	0	0	0	0	0	0	0	0	0	2	0	0
LG2	100891689	A	T	stop_gained	LG2_195007	AT5G38990	Malectin/receptor-like protein kinase family protein	0	0	0	0	0	NA	0	0	0	0	NA	1
LG2	100893117	G	A	stop_gained	LG2_195003	AT5G42440	Protein kinase superfamily protein	0	0	0	0	0	NA	0	0	0	0	0	1
LG2	101165192	A	T	stop_lost	LG2_204979	AT3G14470	NB-ARC domain-containing disease resistance protein	3	0	4	0	0	0	0	0	0	1	0	0
LG2	101826540	G	T	stop_gained	LG2_233389	AT2G31740	S-adenosyl-L-methionine-dependent methyltransferases superfamily protein	0	0	0	1	0	0	0	0	0	9	1	0
LG2	101842737	T	C	stop_lost	LG2_233381	AT2G29690	anthranilate synthase 2 (ASA2)	0	0	0	0	0	0	0	0	0	0	NA	1
LG2	108742066	C	T	stop_gained	LG2_235063	AT1G73730	ETHYLENE-INSENSITIVE3-like 3 (EIL3)	0	0	0	0	0	0	0	0	0	1	NA	0
LG2	108962358	C	T	stop_gained	LG2_247851	AT1G33680	KH domain-containing protein	0	0	0	0	0	NA	0	0	0	1	NA	0
LG2	109165961	G	A	stop_gained	LG2_247797	AT4G38840	SAUR-like auxin-responsive protein family	0	0	0	0	0	NA	0	0	0	0	NA	4
LG2	109382729	T	A	stop_gained	LG2_247757	AT1G60710	ATB2	0	0	0	1	0	0	0	0	0	0	0	0
LG2	110071747	C	A	stop_gained	LG2_238764	AT2G43360	BIOTIN AUXOTROPH 2 (BIO2)	0	0	0	0	0	0	0	0	0	0	0	3
LG2	112062892	G	T	stop_gained	LG2_185700	AT5G36110	cytochrome P450, family 716, subfamily A, polypeptide 1 (CYP716A1)	8	16	1	1	2	0	0	3	1	0	0	0
LG2	115325940	T	C	splice_acceptor_variant	LG2_190358	AT2G45580	cytochrome P450, family 76, subfamily C, polypeptide 3 (CYP76C3)	0	0	0	0	0	0	0	0	0	0	NA	4
LG2	117969924	C	G	stop_gained	LG2_194563	AT5G06370	NC domain-containing protein-related	0	0	0	0	0	0	0	0	0	0	0	1
LG2	119384180	G	T	stop_gained	LG2_243001	AT3G52500	Eukaryotic aspartyl protease family protein	0	0	0	0	0	0	0	1	0	0	0	0
LG2	119384184	G	T	stop_gained	LG2_243001	AT3G52500	Eukaryotic aspartyl protease family protein	0	0	0	0	0	0	0	1	0	0	0	0
LG2	124874716	C	T	start_lost	LG2_217696	AT3G60050	Pentatricopeptide repeat (PPR) superfamily protein	0	0	0	0	0	0	0	0	0	0	3	1
LG2	126366899	C	T	stop_gained	LG2_216473	AT4G38760	Protein of unknown function (DUF3414)	0	0	1	0	0	0	1	0	3	0	NA	NA
LG2	126859578	C	T	stop_gained	LG2_216594	AT3G04090	small and basic intrinsic protein 1A (SIP1A)	0	0	0	0	0	0	0	0	1	0	0	0
LG2	126892058	G	A	stop_gained	LG2_216682	AT4G36710	GRAS family transcription factor	NA	NA	NA	3	NA	NA	NA	NA	NA	1	NA	0
LG2	126892238	C	A	stop_gained	LG2_216682	AT4G36710	GRAS family transcription factor	NA	NA	NA	0	NA	NA	NA	NA	NA	0	1	0
LG2	131367825	A	G	splice_acceptor_variant	LG2_245972	AT1G16130	wall associated kinase-like 2 (WAKL2)	0	0	0	0	0	NA	0	0	0	1	NA	NA
LG2	132307653	G	A	stop_gained	LG2_255787	AT1G16130	wall associated kinase-like 2 (WAKL2)	0	0	0	0	0	0	0	0	0	2	0	0
LG2	134021772	G	A	stop_gained	LG2_236774	AT1G77450	NAC domain containing protein 32 (NAC032)	0	0	0	0	0	NA	0	0	0	1	NA	0
LG2	134182470	C	T	stop_gained	LG2_235851	AT5G18820	embryo defective 3007 (EMB3007)	0	0	0	0	0	0	0	0	0	0	0	1
LG2	135192330	G	T	stop_gained	LG2_185463	AT1G54570	Esterase/lipase/thioesterase family protein	0	0	0	0	0	0	0	0	0	0	0	4
LG2	136556858	G	A	splice_donor_variant	LG2_242296	AT4G39280	phenylalanyl-tRNA synthetase, putative / phenylalanine--tRNA ligase, putative	NA	NA	NA	NA	NA	NA	0	NA	0	NA	NA	4
LG2	136913190	G	T	stop_lost	LG2_242028	AT2G44150	histone-lysine N-methyltransferase ASHH3 (ASHH3)	0	0	0	0	0	0	0	0	0	1	0	0
LG2	139067057	C	T	stop_gained	LG2_205410	AT1G54350	ABC transporter family protein	NA	NA	NA	NA	NA	NA	NA	NA	1	NA	NA	0
LG2	141415087	T	G	stop_gained	LG2_234093	AT1G59720	CHLORORESPIRATORY REDUCTION28 (CRR28)	0	0	0	0	0	0	0	0	0	1	0	4
LG2	141642284	C	T	stop_gained	LG2_211862	AT5G52070	Agenet domain-containing protein	0	0	0	NA	0	0	0	1	0	NA	0	NA
LG2	142449343	A	T	stop_gained	LG2_253238	AT5G65530	Protein kinase superfamily protein	0	0	0	0	0	0	0	0	0	0	0	1
LG2	144443352	C	G	stop_gained	LG2_250294	AT1G70520	cysteine-rich RLK (RECEPTOR-like protein kinase) 2 (CRK2)	0	0	0	2	0	0	0	0	0	0	NA	1
LG2	145220772	C	A	splice_donor_variant	LG2_250697	AT1G65930	cytosolic NADP+-dependent isocitrate dehydrogenase (cICDH)	0	0	NA	NA	0	NA	0	0	0	1	0	0
LG2	145553311	C	T	start_lost	LG2_250917	AT4G31570	nucleoporin	12	2	NA	1	10	NA	21	5	11	NA	NA	0
LG2	146692936	G	A	stop_gained	LG2_177510	AT5G45650	subtilase family protein	0	0	0	NA	0	NA	0	0	0	0	NA	1
LG2	146756705	C	T	splice_donor_variant	LG2_177625	AT1G20925	Auxin efflux carrier family protein	0	0	0	0	0	0	0	0	0	0	2	0
LG2	147752144	C	T	splice_donor_variant	LG2_194367	AT2G17510	EMBRYO DEFECTIVE 2763 (EMB2763)	NA	1	NA	NA	NA	NA	NA	0	NA	2	NA	NA
LG2	149336994	C	A	stop_gained	LG2_178792	AT4G35830	aconitase 1 (ACO1)	1	0	0	0	0	0	0	2	0	0	NA	NA
LG2	151391029	G	T	stop_gained	LG2_182913	AT3G51050	FG-GAP repeat-containing protein	0	0	0	0	0	0	0	0	0	0	1	0
LG2	152038277	G	A	stop_gained	LG2_186896	AT4G36540	BR enhanced expression 2 (BEE2)	0	0	0	0	0	0	0	1	0	12	NA	0
LG2	152428481	A	C	stop_lost	LG2_186643	AT3G50845	Protein of unknown function (DUF59)	0	0	0	0	0	0	0	2	0	0	0	0
LG2	152932751	C	G	splice_donor_variant	LG2_196519	AT4G29010	ABNORMAL INFLORESCENCE MERISTEM (AIM1)	0	0	0	0	0	0	0	0	0	1	NA	NA
LG2	152934025	G	C	stop_gained	LG2_196519	AT4G29010	ABNORMAL INFLORESCENCE MERISTEM (AIM1)	0	0	0	0	0	0	0	0	0	1	NA	NA
LG2	153371191	A	T	stop_gained	LG2_196408	AT3G50910	unknown protein	0	0	0	0	0	0	0	0	0	0	0	4
LG2	153400048	G	A	stop_gained	LG2_196390	AT3G50900	unknown protein	1	5	0	0	0	0	0	0	0	0	0	0
LG2	154073549	C	A	stop_gained	LG2_198551	AT4G36710	GRAS family transcription factor	0	0	0	0	0	0	0	0	0	0	0	3
LG2	154761577	T	A	stop_gained	LG2_200262	AT5G38510	Rhomboid-related intramembrane serine protease family protein	0	0	0	0	0	0	0	0	0	0	3	0
LG2	155110041	A	G	start_lost	LG2_234429	AT5G16160	unknown protein	0	0	0	1	0	0	0	1	0	13	NA	NA
LG2	156162815	C	T	stop_gained	LG2_224233	AT5G37810	NOD26-like intrinsic protein 4;1	0	0	0	0	0	0	0	0	0	0	NA	1
LG2	156524971	A	T	stop_gained	LG2_208669	AT4G37880	LisH/CRA/RING-U-box domains-containing protein	0	0	0	0	0	0	0	0	0	0	0	1
LG2	157267973	G	T	stop_gained	LG2_208268	AT5G65720	nitrogen fixation S (NIFS)-like 1 (NFS1)	0	0	0	0	0	0	0	0	0	0	3	4
LG2	158425834	T	C	splice_donor_variant	LG2_211393	AT4G37670	N-acetyl-l-glutamate synthase 2 (NAGS2)	NA	NA	NA	NA	NA	NA	NA	NA	NA	1	NA	0
LG2	160062748	C	A	stop_gained	LG2_201592	AT5G67385	Phototropic-responsive NPH3 family protein	0	0	0	0	0	0	0	0	1	0	0	0
LG2	160317056	G	A	splice_acceptor_variant	LG2_247895	AT4G13360	ATP-dependent caseinolytic (Clp) protease/crotonase family protein	0	0	0	0	0	0	0	0	0	1	NA	NA
LG2	161389943	G	T	splice_acceptor_variant	LG2_209548	AT1G80930	MIF4G domain-containing protein / MA3 domain-containing protein	0	NA	NA	NA	NA	NA	NA	0	0	NA	NA	1
LG2	161840933	G	A	stop_gained	LG2_209682	AT1G05970	RNA-binding (RRM/RBD/RNP motifs) family protein	0	0	0	0	0	0	0	0	0	0	2	0
LG2	163403926	T	A	stop_gained	LG2_239769	AT3G50370	unknown protein	0	0	0	0	0	0	0	0	0	0	NA	1
LG2	164694810	A	C	stop_gained	LG2_255489	AT3G02420	unknown protein	0	1	0	0	0	0	0	0	0	0	NA	0
LG2	164753570	C	T	stop_gained	LG2_255467	AT5G15870	glycosyl hydrolase family 81 protein	0	0	0	0	0	0	0	0	0	0	1	0
LG2	165170278	A	T	splice_acceptor_variant	LG2_194651	AT5G15710	Galactose oxidase/kelch repeat superfamily protein	0	0	0	0	0	0	0	0	0	0	0	1
LG2	165943981	C	T	stop_gained	LG2_232035	AT3G29060	EXS (ERD1/XPR1/SYG1) family protein	0	0	0	0	0	0	0	0	0	4	0	0
LG2	165945983	T	G	splice_acceptor_variant	LG2_232035	AT3G29060	EXS (ERD1/XPR1/SYG1) family protein	27	21	7	6	10	0	0	9	1	21	3	4
LG2	165991915	C	T	splice_acceptor_variant	LG2_243079	AT3G02920	Replication protein A, subunit RPA32	27	21	7	1	9	NA	NA	9	1	0	NA	NA
LG2	166164005	C	G	stop_gained	LG2_188899	AT3G29230	Tetratricopeptide repeat (TPR)-like superfamily protein	0	0	0	0	0	0	0	0	0	0	3	0
LG2	166520044	C	T	stop_gained	LG2_188450	AT4G00830	RNA-binding (RRM/RBD/RNP motifs) family protein	0	0	0	0	0	0	0	0	0	0	1	0
LG2	168952357	A	T	stop_gained	LG2_189177	AT3G01420	DOX1	0	0	0	0	0	NA	0	0	1	0	0	NA
LG2	169935740	C	T	stop_gained	LG2_228931	AT5G14570	high affinity nitrate transporter 2.7 (NRT2.7)	0	0	0	0	0	0	0	0	0	0	0	1
LG2	170310616	T	A	stop_gained	LG2_228600	AT3G01680	SIEVE-ELEMENT-OCCLUSION-RELATED 1 (SEOR1)	0	0	0	0	0	0	0	0	0	0	0	1
LG2	170685421	G	T	stop_gained	LG2_237307	AT3G01720	unknown protein	0	0	0	0	0	0	0	0	0	0	0	3
LG2	171096670	A	G	splice_donor_variant	LG2_237885	AT2G22920	serine carboxypeptidase-like 12 (SCPL12)	0	0	0	0	0	NA	0	0	0	1	NA	0
LG2	171257433	C	T	stop_gained	LG2_238100	AT3G01860	unknown protein	0	0	0	0	0	0	0	0	0	0	NA	2
LG2	172946190	C	T	stop_gained	LG2_203266	AT2G40220	ABA INSENSITIVE 4 (ABI4)	0	0	0	0	1	0	0	0	0	0	NA	NA
LG2	172946294	G	A	splice_acceptor_variant	LG2_203266	AT2G40220	ABA INSENSITIVE 4 (ABI4)	0	0	0	0	0	0	0	0	0	2	NA	NA
LG2	172948590	C	T	stop_gained	LG2_203266	AT2G40220	ABA INSENSITIVE 4 (ABI4)	0	0	0	0	0	0	0	0	0	0	2	0
LG2	172948630	A	G	stop_lost	LG2_203266	AT2G40220	ABA INSENSITIVE 4 (ABI4)	0	0	0	0	0	0	0	0	0	1	3	1
LG2	173344183	G	T	splice_donor_variant	LG2_203107	AT2G27680	NAD(P)-linked oxidoreductase superfamily protein	0	0	0	0	0	0	1	0	0	2	0	0
LG2	174603558	A	G	splice_acceptor_variant	LG2_213162	AT2G27900	coiled-coil protein	0	0	0	NA	NA	NA	0	0	0	NA	NA	2
LG2	175043799	T	A	stop_gained	LG2_253577	AT5G52560	UDP-sugar pyrophosphorylase (USP)	0	0	0	0	0	0	0	0	0	0	3	0
LG2	175043902	G	T	stop_gained	LG2_253577	AT5G52560	UDP-sugar pyrophosphorylase (USP)	0	0	0	0	0	0	0	0	0	0	0	1
LG2	175580772	A	T	stop_gained	LG2_253740	AT2G28000	chaperonin-60alpha (CPN60A)	0	0	0	0	0	0	0	0	0	1	NA	NA
LG2	176454649	T	A	stop_gained	LG2_184956	AT1G07990	SIT4 phosphatase-associated family protein	0	0	0	0	0	0	0	0	0	0	0	1
LG2	177354384	T	A	stop_gained	LG2_240918	AT5G62550	unknown protein	0	0	0	0	0	NA	0	0	0	0	NA	1
LG2	178013621	T	A	stop_gained	LG2_240611	AT1G51310	transferases	0	0	0	1	0	0	0	0	0	0	0	NA
LG2	179099283	C	T	stop_gained	LG2_218752	AT5G12890	UDP-Glycosyltransferase superfamily protein	0	0	0	0	0	0	0	0	0	0	1	0
LG2	180690452	A	G	splice_donor_variant	LG2_222553	AT5G27740	EMBRYO DEFECTIVE 2775 (EMB2775)	2	2	NA	NA	NA	NA	NA	2	NA	0	NA	NA
LG2	181278617	A	T	stop_gained	LG2_239327	AT1G29930	chlorophyll A/B binding protein 1 (CAB1)	0	0	0	0	0	0	0	0	0	0	NA	1
LG2	181290734	C	T	stop_gained	LG2_239269	AT3G52230	unknown protein	0	0	0	0	0	0	0	0	0	0	3	0
LG2	182882504	G	T	stop_gained	LG2_206759	AT1G64970	gamma-tocopherol methyltransferase (G-TMT)	0	0	0	0	0	0	0	0	0	0	0	1
LG2	183464642	C	T	splice_donor_variant	LG2_240027	AT2G26230	uricase / urate oxidase / nodulin 35, putative	0	0	0	0	0	0	0	0	0	0	3	0
LG2	185115862	C	A	stop_gained	LG2_210888	AT3G54880	unknown protein	0	0	0	0	0	0	0	0	0	0	NA	1
LG2	185123825	T	A	splice_donor_variant	LG2_177400	AT3G53220	Thioredoxin superfamily protein	0	0	0	0	NA	NA	NA	1	NA	0	0	NA
LG2	186067296	T	A	stop_lost	LG2_177133	AT3G53230	ATPase, AAA-type, CDC48 protein	NA	NA	NA	NA	NA	NA	NA	NA	NA	0	3	4
LG2	186270705	A	T	stop_gained	LG2_177079	AT2G37040	PHE ammonia lyase 1 (PAL1)	16	22	2	6	7	NA	0	15	0	21	3	4
LG2	188198302	C	G	stop_gained	LG2_180659	AT5G02830	Tetratricopeptide repeat (TPR)-like superfamily protein	0	0	0	0	0	0	0	0	0	0	0	4
LG2	188244653	C	T	start_lost	LG2_180779	AT5G45230	Disease resistance protein (TIR-NBS-LRR class) family	0	0	0	0	0	0	0	0	0	0	1	NA
LG2	188247851	G	T	stop_gained	LG2_180801	AT5G02810	pseudo-response regulator 7 (PRR7)	0	0	0	0	0	0	0	0	0	0	1	0
LG2	188248053	G	T	splice_acceptor_variant	LG2_180801	AT5G02810	pseudo-response regulator 7 (PRR7)	0	0	0	0	0	0	0	0	0	0	1	0
LG2	188248407	A	T	stop_gained	LG2_180801	AT5G02810	pseudo-response regulator 7 (PRR7)	0	0	0	0	0	0	0	0	0	0	1	0
LG2	189091358	A	T	stop_gained	LG2_230218	AT3G58090	Disease resistance-responsive (dirigent-like protein) family protein	0	0	0	2	0	0	0	0	0	8	NA	1
LG2	189349535	C	A	stop_gained	LG2_187960	AT1G07710	Ankyrin repeat family protein	0	0	0	0	0	0	0	0	0	0	3	0
LG2	189430345	C	T	start_lost	LG2_187956	AT3G09520	exocyst subunit exo70 family protein H4 (EXO70H4)	0	0	0	0	0	0	0	0	0	0	0	1
LG2	189802417	C	A	stop_gained	LG2_227337	AT2G37470	Histone superfamily protein	0	NA	0	NA	0	NA	0	NA	0	NA	NA	1
LG2	189871170	G	A	splice_acceptor_variant	LG2_225808	AT1G08520	ALBINA 1 (ALB1)	0	0	0	0	0	0	0	0	0	0	2	0
LG2	189915688	C	G	stop_gained	LG2_225722	AT3G09470	Major facilitator superfamily protein	0	0	0	0	0	0	0	0	0	0	0	3
LG2	190427523	C	A	stop_gained	LG2_209158	AT1G04010	phospholipid sterol acyl transferase 1 (PSAT1)	1	NA	NA	NA	NA	NA	NA	NA	NA	NA	NA	NA
LG2	190427609	G	A	splice_donor_variant	LG2_209158	AT1G04010	phospholipid sterol acyl transferase 1 (PSAT1)	1	NA	NA	NA	NA	NA	NA	NA	NA	NA	NA	NA
LG2	190427852	G	C	splice_donor_variant	LG2_209158	AT1G04010	phospholipid sterol acyl transferase 1 (PSAT1)	1	NA	NA	NA	NA	NA	NA	NA	0	NA	NA	NA
LG2	190695406	A	T	stop_gained	LG2_200024	AT3G26330	cytochrome P450, family 71, subfamily B, polypeptide 37 (CYP71B37)	0	0	0	0	0	0	0	0	0	1	0	0
LG2	191605465	G	A	splice_acceptor_variant	LG2_199269	AT5G17530	phosphoglucosamine mutase family protein	0	0	0	0	0	0	0	0	0	3	0	0
LG2	191946710	A	T	splice_acceptor_variant	LG2_221514	AT4G27290	S-locus lectin protein kinase family protein	0	0	0	0	0	0	0	0	0	1	NA	NA
LG2	192044211	T	C	splice_donor_variant	LG2_175530	AT5G10010	unknown protein	0	0	0	0	0	0	0	0	0	1	NA	NA
LG2	193049212	T	C	stop_lost	LG2_197880	AT3G07990	serine carboxypeptidase-like 27 (SCPL27)	0	0	0	0	0	0	0	0	0	0	NA	4
LG2	193140786	C	G	stop_gained	LG2_197904	AT3G52250	Duplicated homeodomain-like superfamily protein	0	0	0	0	0	0	0	0	0	0	0	3
LG2	193143508	C	T	stop_gained	LG2_197904	AT3G52250	Duplicated homeodomain-like superfamily protein	0	0	0	0	0	0	0	0	0	0	1	0
LG2	193187807	C	G	stop_gained	LG2_197959	AT3G52250	Duplicated homeodomain-like superfamily protein	0	0	0	0	0	0	0	0	0	0	0	3
LG2	194060898	C	T	stop_gained	LG2_176594	AT5G02790	Glutathione transferase L3 (GSTL3)	0	0	0	0	0	0	0	0	0	0	0	1
LG2	194155961	C	T	stop_gained	LG2_176728	AT2G01350	quinolinate phoshoribosyltransferase (QPT)	0	0	0	0	0	0	0	0	0	1	NA	NA
LG2	194859327	A	C	splice_donor_variant	LG2_198448	AT1G58450	Tetratricopeptide repeat (TPR)-like superfamily protein	0	1	0	1	0	0	0	0	0	19	1	NA
LG2	194859626	T	C	splice_acceptor_variant	LG2_198448	AT1G58450	Tetratricopeptide repeat (TPR)-like superfamily protein	1	1	0	1	0	0	0	0	0	20	1	NA
LG2	195125297	C	T	stop_gained	LG2_213837	AT3G55140	Pectin lyase-like superfamily protein	2	0	0	0	0	0	0	0	0	0	0	0
LG2	195334183	C	T	stop_gained	LG2_214119	AT2G39480	P-glycoprotein 6 (PGP6)	0	0	0	0	0	0	0	0	0	0	0	2
LG2	195336154	T	C	splice_acceptor_variant	LG2_214183	AT2G39470	PsbP-like protein 2 (PPL2)	NA	1	NA	1	NA	NA	NA	NA	NA	NA	0	0
LG2	195827214	C	T	stop_gained	LG2_220336	AT2G37570	sodium- and lithium-tolerant 1 (SLT1)	1	4	NA	6	NA	NA	NA	1	NA	8	NA	0
LG2	195945414	C	T	stop_gained	LG2_220365	AT3G11340	UDP-Glycosyltransferase superfamily protein	0	0	0	0	0	0	0	0	0	2	0	0
LG2	196550388	A	G	splice_acceptor_variant	LG2_220818	AT2G39840	type one serine/threonine protein phosphatase 4 (TOPP4)	0	0	0	0	0	0	0	0	0	0	NA	1
LG2	196630770	C	T	stop_gained	LG2_193215	AT3G55610	delta 1-pyrroline-5-carboxylate synthase 2 (P5CS2)	0	0	0	0	0	0	0	0	0	0	0	1
LG2	197199340	T	C	stop_lost	LG2_195990	AT2G39730	rubisco activase (RCA)	0	0	0	0	0	0	0	0	0	0	0	1
LG2	197893745	C	A	stop_gained	LG2_212141	AT5G13820	telomeric DNA binding protein 1 (TBP1)	0	0	0	0	0	0	0	0	0	0	0	1
LG2	198139656	A	T	stop_gained	LG2_217159	AT3G48670	INVOLVED IN DE NOVO 2 (IDN2)	0	0	0	0	0	0	0	0	0	0	2	4
LG2	198325282	T	C	stop_lost	LG2_216956	AT3G55420	unknown protein	1	0	0	0	0	0	0	0	0	0	0	0
LG2	198635032	A	G	stop_lost	LG2_192124	AT2G39550	PGGT-I	0	0	0	0	0	0	0	0	0	0	0	3
LG2	198762793	A	T	stop_gained	LG2_192305	AT5G59720	heat shock protein 18.2 (HSP18.2)	NA	NA	NA	NA	0	NA	NA	0	NA	NA	NA	1
LG2	199316230	C	A	stop_gained	LG2_192523	AT3G47110	Leucine-rich repeat protein kinase family protein	0	0	0	0	0	0	0	0	0	2	NA	NA
LG2	200172647	G	A	stop_gained	LG2_217437	AT3G15510	NAC domain containing protein 2 (NAC2)	0	NA	0	NA	0	NA	0	0	0	3	NA	NA
LG2	200172658	C	T	splice_acceptor_variant	LG2_217437	AT3G15510	NAC domain containing protein 2 (NAC2)	0	NA	0	NA	0	NA	0	0	0	16	NA	NA
LG2	200253089	T	G	stop_gained	LG2_184329	AT3G47570	Leucine-rich repeat protein kinase family protein	0	NA	NA	NA	NA	NA	NA	NA	NA	NA	NA	2
LG2	200536570	G	T	stop_gained	LG2_184465	AT3G09200	Ribosomal protein L10 family protein	0	0	0	0	0	0	0	0	0	0	2	0
LG2	200536673	C	G	stop_gained	LG2_184465	AT3G09200	Ribosomal protein L10 family protein	0	0	0	0	0	0	0	0	0	0	3	0
LG2	200955730	G	T	stop_gained	LG2_184617	AT3G54750	unknown protein	0	0	0	0	0	0	0	0	0	1	NA	0
LG2	201290610	C	G	stop_gained	LG2_184774	AT2G39950	unknown protein	0	0	0	0	0	0	0	0	0	0	3	4
LG2	202294340	G	A	stop_gained	LG2_225461	AT5G05610	alfin-like 1 (AL1)	0	0	0	0	0	0	0	0	0	0	1	0
LG2	202294453	G	A	splice_donor_variant	LG2_225461	AT5G05610	alfin-like 1 (AL1)	0	0	0	0	0	0	0	0	0	0	0	2
LG2	202431722	G	T	stop_gained	LG2_201174	AT5G05600	2-oxoglutarate (2OG) and Fe(II)-dependent oxygenase superfamily protein	0	0	0	0	0	0	0	0	0	0	3	0
LG2	203575976	C	G	splice_donor_variant	LG2_243902	AT4G13980	AT-HSFA5	0	0	0	0	0	0	0	0	0	0	1	NA
LG2	203628456	C	G	stop_lost	LG2_243916	AT2G40280	S-adenosyl-L-methionine-dependent methyltransferases superfamily protein	0	0	0	1	0	0	0	0	0	2	0	0
LG2	203650879	G	T	stop_gained	LG2_243957	AT3G11050	ferritin 2 (FER2)	0	0	0	0	0	0	0	0	0	0	0	3
LG2	203700879	G	A	stop_gained	LG2_246328	AT5G05460	Glycosyl hydrolase family 85	0	0	0	0	0	0	0	0	0	0	3	4
LG2	205180301	G	T	stop_gained	LG2_204188	AT2G40660	Nucleic acid-binding, OB-fold-like protein	0	0	0	0	0	0	0	0	0	0	1	0
LG2	205214384	G	A	stop_gained	LG2_204253	AT2G40730	Protein kinase family protein with ARM repeat domain	0	0	0	0	0	0	0	0	0	1	0	0
LG2	207391119	C	A	stop_gained	LG2_236351	AT5G61560	U-box domain-containing protein kinase family protein	0	0	0	0	0	0	0	0	0	0	3	4
LG2	207392499	C	T	stop_gained	LG2_236351	AT5G61560	U-box domain-containing protein kinase family protein	0	0	0	0	0	0	0	0	0	0	3	4
LG2	207392508	T	G	stop_lost	LG2_236351	AT5G61560	U-box domain-containing protein kinase family protein	0	0	0	0	0	0	0	0	0	0	0	4
LG2	207394109	C	T	stop_gained	LG2_236395	AT5G51290	Diacylglycerol kinase family protein	0	0	0	0	0	0	0	0	0	2	0	0
LG2	207394457	G	T	stop_gained	LG2_236395	AT5G51290	Diacylglycerol kinase family protein	0	0	0	0	0	0	0	0	0	2	0	0
LG2	207397078	G	T	stop_gained	LG2_236395	AT5G51290	Diacylglycerol kinase family protein	0	0	0	0	0	0	0	0	0	0	0	1
LG2	207585715	A	G	stop_lost	LG2_232613	AT5G61510	GroES-like zinc-binding alcohol dehydrogenase family protein	0	0	0	0	0	0	0	0	0	0	2	0
LG2	207906532	A	C	stop_lost	LG2_242698	AT5G61480	PHLOEM INTERCALATED WITH XYLEM (PXY)	0	0	0	1	0	NA	0	0	0	1	NA	1
LG2	207909102	T	A	stop_gained	LG2_242698	AT5G61480	PHLOEM INTERCALATED WITH XYLEM (PXY)	0	0	0	0	0	NA	0	0	0	0	NA	1
LG2	209226405	A	T	stop_gained	LG2_213077	AT2G36530	LOW EXPRESSION OF OSMOTICALLY RESPONSIVE GENES 2 (LOS2)	0	0	0	0	0	0	0	0	0	0	0	4
LG2	211486204	T	A	stop_lost	LG2_187211	AT5G52810	NAD(P)-binding Rossmann-fold superfamily protein	0	0	0	0	0	0	0	0	0	0	3	4
LG2	212020859	G	A	stop_gained	LG2_197295	AT4G25600	Oxoglutarate/iron-dependent oxygenase	0	0	0	0	0	0	0	0	0	0	1	0
LG2	212034892	C	T	stop_gained	LG2_197243	AT1G51310	transferases	0	0	0	0	0	0	0	0	0	0	NA	3
LG2	212207735	A	T	stop_gained	LG2_197057	AT2G03270	DNA-binding protein, putative	1	1	0	0	0	3	0	4	0	NA	NA	0
LG2	213379639	T	A	stop_gained	LG2_200496	AT5G24080	Protein kinase superfamily protein	0	0	0	0	0	1	0	0	0	0	NA	0
LG2	214268660	T	C	start_lost	LG2_248857	AT5G53420	CCT motif family protein	0	0	0	0	0	0	0	0	0	0	0	3
LG2	214535199	G	A	stop_gained	LG2_248922	AT1G54560	XIE	1	NA	NA	NA	0	1	NA	3	NA	NA	NA	NA
LG2	214535567	C	T	stop_gained	LG2_248922	AT1G54560	XIE	5	NA	2	NA	0	NA	NA	11	NA	NA	NA	NA
LG2	214627652	C	G	stop_lost	LG2_249087	AT3G49250	DEFECTIVE IN MERISTEM SILENCING 3 (DMS3)	0	0	0	0	0	0	0	0	0	0	0	1
LG2	215938939	A	C	stop_gained	LG2_226430	AT4G00820	IQ-domain 17 (iqd17)	0	0	0	0	0	0	0	0	0	0	0	1
LG2	216321778	G	T	stop_gained	LG2_190354	AT5G24460	unknown protein	0	0	0	0	0	0	0	0	0	0	0	1
LG2	216835337	C	G	splice_donor_variant	LG2_215189	AT5G24630	brassinosteroid-insensitive4 (BIN4)	0	0	0	0	0	0	0	0	0	NA	1	NA
LG3	1587650	A	T	splice_acceptor_variant	LG3_263584	AT5G27270	EMBRYO DEFECTIVE 976 (EMB976)	0	0	1	0	0	NA	0	0	0	0	1	0
LG3	5585530	T	C	start_lost	LG3_292655	AT1G26180	unknown protein	3	10	0	0	0	0	0	1	0	NA	NA	NA
LG3	6055418	G	C	splice_acceptor_variant	LG3_292344	AT1G12410	CLP protease proteolytic subunit 2 (CLP2)	0	0	0	0	0	0	0	0	0	0	0	3
LG3	7367615	T	A	stop_gained	LG3_289915	AT1G12550	D-isomer specific 2-hydroxyacid dehydrogenase family protein	0	0	0	0	0	0	0	0	0	1	0	0
LG3	7826810	C	A	stop_gained	LG3_281319	AT5G51920	Pyridoxal phosphate (PLP)-dependent transferases superfamily protein	0	0	0	0	0	0	0	0	0	0	0	1
LG3	8747578	C	A	stop_gained	LG3_308742	AT5G07250	RHOMBOID-like protein 3 (RBL3)	0	0	0	0	0	0	0	0	0	0	0	1
LG3	8824689	G	T	stop_gained	LG3_279768	AT4G11670	Protein of unknown function (DUF810)	0	0	0	0	0	0	0	0	0	0	1	0
LG3	9450835	G	A	stop_gained	LG3_279269	AT1G63300	Myosin heavy chain-related protein	0	0	0	0	0	0	15	0	13	0	0	0
LG3	9818966	A	C	stop_gained	LG3_278730	AT1G63490	transcription factor jumonji (jmjC) domain-containing protein	0	0	0	0	0	0	0	0	0	0	0	4
LG3	11383922	A	G	start_lost	LG3_274650	AT5G52530	dentin sialophosphoprotein-related	0	0	0	0	0	0	0	0	0	0	0	1
LG3	11686685	C	T	stop_gained	LG3_263021	AT4G26790	GDSL-like Lipase/Acylhydrolase superfamily protein	4	2	0	0	2	2	16	0	20	0	NA	NA
LG3	11734546	C	A	start_lost	LG3_263006	AT4G11280	1-aminocyclopropane-1-carboxylic acid (acc) synthase 6 (ACS6)	0	0	0	0	0	0	0	0	0	0	3	0
LG3	11755858	C	G	splice_donor_variant	LG3_262977	AT5G41560	DET1 complexing ubiquitin ligase	0	0	0	0	0	0	0	0	0	2	3	3
LG3	15419544	T	C	splice_donor_variant	LG3_322933	AT4G23895	Pleckstrin homology (PH) domain-containing protein	0	0	NA	NA	0	NA	17	0	19	0	NA	NA
LG3	15456627	G	T	stop_gained	LG3_323068	AT4G10960	UDP-D-glucose/UDP-D-galactose 4-epimerase 5 (UGE5)	0	0	0	0	0	0	0	0	0	1	0	0
LG3	15665635	T	C	stop_lost	LG3_323358	AT5G42070	unknown protein	0	0	0	0	0	0	0	0	0	0	3	0
LG3	17704579	C	T	stop_gained	LG3_276460	AT4G10840	Tetratricopeptide repeat (TPR)-like superfamily protein	0	0	0	0	0	0	0	0	0	0	0	1
LG3	18764764	C	T	stop_gained	LG3_311087	AT4G30825	Tetratricopeptide repeat (TPR)-like superfamily protein	0	0	0	0	0	0	0	0	0	0	0	1
LG3	18764771	G	A	splice_donor_variant	LG3_311087	AT4G30825	Tetratricopeptide repeat (TPR)-like superfamily protein	0	NA	NA	NA	NA	NA	NA	0	NA	1	1	1
LG3	18764915	A	T	stop_lost	LG3_311087	AT4G30825	Tetratricopeptide repeat (TPR)-like superfamily protein	0	0	0	0	0	0	0	0	0	0	0	1
LG3	21359690	G	T	stop_gained	LG3_320796	AT4G17140	pleckstrin homology (PH) domain-containing protein	0	0	0	0	0	0	0	0	0	0	0	1
LG3	22273059	T	A	stop_gained	LG3_331403	AT3G54230	suppressor of abi3-5 (SUA)	0	0	0	0	0	0	0	0	0	0	3	1
LG3	22690808	A	C	stop_gained	LG3_331706	AT2G34930	disease resistance family protein / LRR family protein	0	0	0	0	0	0	0	0	0	2	NA	NA
LG3	25162303	A	T	stop_gained	LG3_325657	AT5G46690	beta HLH protein 71 (bHLH071)	0	0	0	0	0	0	0	0	0	0	2	0
LG3	26673939	G	A	splice_acceptor_variant	LG3_306827	AT2G35490	Plastid-lipid associated protein PAP / fibrillin family protein	7	9	0	4	4	1	18	3	15	19	1	0
LG3	27451755	G	T	splice_donor_variant	LG3_303817	AT5G45300	beta-amylase 2 (BMY2)	NA	NA	NA	NA	NA	NA	1	0	NA	NA	0	NA
LG3	29994524	T	G	stop_lost	LG3_261875	AT5G23710	DNA binding;DNA-directed RNA polymerases	0	NA	NA	NA	0	NA	NA	0	NA	1	NA	NA
LG3	31731396	G	A	splice_donor_variant	LG3_327093	AT3G25480	Rhodanese/Cell cycle control phosphatase superfamily protein	0	0	0	1	0	0	0	0	0	2	0	NA
LG3	31907666	T	A	stop_gained	LG3_327122	AT3G06810	IBA-RESPONSE 3 (IBR3)	0	0	0	0	0	0	0	0	0	0	3	4
LG3	32073090	C	A	stop_gained	LG3_327287	AT4G02340	alpha/beta-Hydrolases superfamily protein	0	NA	0	NA	0	NA	0	0	0	0	NA	1
LG3	32163650	T	A	stop_gained	LG3_329218	AT4G02340	alpha/beta-Hydrolases superfamily protein	0	0	0	0	0	0	0	0	0	12	2	NA
LG3	32407211	G	T	stop_gained	LG3_329548	AT1G17720	ATB BETA	0	0	0	0	0	0	0	0	0	0	3	4
LG3	32435486	C	A	stop_gained	LG3_329636	AT5G11790	N-MYC downregulated-like 2 (NDL2)	0	0	0	0	0	0	0	0	0	0	0	2
LG3	32474515	A	G	start_lost	LG3_329685	AT5G26040	histone deacetylase 2 (HDA2)	0	0	0	0	0	0	0	0	0	0	0	2
LG3	34085798	C	T	stop_gained	LG3_275592	AT1G31420	FEI 1 (FEI1)	0	0	0	0	0	0	0	0	0	0	3	0
LG3	34117419	T	A	stop_gained	LG3_275434	AT5G10720	histidine kinase 5 (HK5)	0	0	0	0	0	NA	0	0	0	0	NA	1
LG3	34118282	G	A	stop_gained	LG3_275434	AT5G10720	histidine kinase 5 (HK5)	0	0	0	0	0	0	0	0	0	0	1	1
LG3	34118354	C	A	stop_gained	LG3_275434	AT5G10720	histidine kinase 5 (HK5)	0	0	0	0	0	NA	NA	0	0	0	1	0
LG3	36220599	C	A	stop_gained	LG3_265164	AT2G24390	AIG2-like (avirulence induced gene) family protein	0	0	0	0	0	0	0	0	0	0	1	0
LG3	37262466	G	A	splice_donor_variant	LG3_318383	AT5G25560	CHY-type/CTCHY-type/RING-type Zinc finger protein	6	3	NA	4	2	NA	14	4	20	14	3	3
LG3	37491499	A	T	stop_gained	LG3_318500	AT2G25730	unknown protein	0	0	0	0	0	0	0	0	0	1	3	0
LG3	38165042	G	C	stop_lost	LG3_328705	AT3G26600	armadillo repeat only 4 (ARO4)	6	1	0	0	1	NA	8	4	9	3	NA	0
LG3	41328465	T	A	splice_acceptor_variant	LG3_87752	AT5G13120	cyclophilin 20-2 (CYP20-2)	0	0	0	0	0	0	0	0	0	0	1	NA
LG3	41507131	C	T	stop_gained	LG3_331964	AT5G13160	avrPphB susceptible 1 (PBS1)	0	0	0	0	0	0	0	0	0	0	0	1
LG3	42406673	T	A	stop_gained	LG3_291766	AT5G13410	FKBP-like peptidyl-prolyl cis-trans isomerase family protein	0	0	0	0	0	0	0	0	0	0	1	0
LG3	42407196	G	A	splice_acceptor_variant	LG3_291766	AT5G13410	FKBP-like peptidyl-prolyl cis-trans isomerase family protein	8	6	0	4	4	NA	16	7	13	0	3	2
LG3	42415529	G	T	stop_gained	LG3_291681	AT5G13390	NO EXINE FORMATION 1 (NEF1)	0	0	0	0	0	0	0	0	0	0	0	1
LG3	42514205	T	C	stop_lost	LG3_291603	AT5G27530	Pectin lyase-like superfamily protein	0	0	0	0	0	0	0	0	0	2	NA	NA
LG3	43328369	T	A	stop_gained	LG3_304471	AT1G30760	FAD-binding Berberine family protein	0	0	0	0	0	NA	0	0	0	0	1	0
LG3	44402293	T	C	splice_donor_variant	LG3_82913	AT3G19840	pre-mRNA-processing protein 40C (PRP40C)	0	0	0	0	0	0	0	0	0	0	1	0
LG3	44736719	C	T	stop_gained	LG3_312090	AT3G19810	Protein of unknown function (DUF177)	0	0	0	0	0	0	0	0	0	0	3	0
LG3	44954888	T	C	stop_lost	LG3_269614	AT2G19130	S-locus lectin protein kinase family protein	0	0	0	0	0	0	0	0	0	0	1	0
LG3	45970473	C	T	stop_gained	LG3_272186	AT3G59110	Protein kinase superfamily protein	0	0	0	0	0	0	0	0	0	1	0	0
LG3	46349769	A	T	stop_gained	LG3_271571	AT2G32240	early endosome antigen	0	0	0	0	0	0	0	0	0	0	0	1
LG3	47043921	C	T	stop_gained	LG3_325290	AT5G01490	cation exchanger 4 (CAX4)	0	0	0	0	0	0	0	0	0	1	NA	NA
LG3	47158327	A	G	start_lost	LG3_325201	AT3G14690	cytochrome P450, family 72, subfamily A, polypeptide 15 (CYP72A15)	0	0	0	0	0	0	0	0	0	6	0	0
LG3	47203356	C	A	splice_donor_variant	LG3_325189	AT3G14690	cytochrome P450, family 72, subfamily A, polypeptide 15 (CYP72A15)	0	3	0	0	0	0	0	0	0	0	NA	0
LG3	47203604	A	T	stop_gained	LG3_325189	AT3G14690	cytochrome P450, family 72, subfamily A, polypeptide 15 (CYP72A15)	0	1	0	2	0	0	0	0	0	0	0	0
LG3	47377639	G	A	splice_acceptor_variant	LG3_324951	AT2G42810	protein phosphatase 5.2 (PP5.2)	0	0	0	0	0	NA	0	0	1	0	NA	NA
LG3	47543268	G	A	stop_gained	LG3_293296	AT1G61280	Phosphatidylinositol N-acetylglucosaminyltransferase, GPI19/PIG-P subunit	0	0	0	0	0	0	0	0	0	4	NA	NA
LG3	47870145	G	A	stop_gained	LG3_284095	AT4G24140	alpha/beta-Hydrolases superfamily protein	0	0	0	0	0	0	0	0	0	0	NA	1
LG3	48252632	C	T	stop_gained	LG3_304302	AT5G25050	Major facilitator superfamily protein	0	0	0	0	0	0	0	0	0	8	0	0
LG3	48345973	T	C	stop_lost	LG3_265787	AT1G51740	syntaxin of plants 81 (SYP81)	0	0	0	2	0	0	0	0	0	2	NA	NA
LG3	48347908	C	T	splice_acceptor_variant	LG3_265779	AT2G38530	lipid transfer protein 2 (LTP2)	0	0	0	1	0	0	0	0	0	2	NA	NA
LG3	49390154	C	T	stop_gained	LG3_302681	AT5G28010	Polyketide cyclase/dehydrase and lipid transport superfamily protein	NA	NA	NA	NA	0	NA	0	0	NA	NA	NA	1
LG3	50055417	G	A	splice_donor_variant	LG3_319082	AT5G28010	Polyketide cyclase/dehydrase and lipid transport superfamily protein	0	0	NA	NA	0	NA	NA	NA	0	0	NA	1
LG3	52069862	C	A	stop_gained	LG3_295442	AT1G74810	BOR5	0	0	0	0	0	0	0	0	0	0	0	3
LG3	52681590	C	A	stop_gained	LG3_262478	AT1G51890	Leucine-rich repeat protein kinase family protein	0	0	0	0	0	0	0	1	0	0	NA	0
LG3	53968440	G	T	stop_gained	LG3_277958	AT2G19130	S-locus lectin protein kinase family protein	0	0	NA	NA	0	NA	0	0	NA	0	NA	1
LG3	54210729	A	G	start_lost	LG3_277794	AT4G27310	B-box type zinc finger family protein	0	0	0	0	0	0	0	0	0	0	3	0
LG3	54210730	T	C	start_lost	LG3_277794	AT4G27310	B-box type zinc finger family protein	0	0	0	0	0	0	0	0	0	0	0	1
LG3	54633306	C	T	splice_donor_variant	LG3_289684	AT4G39790	Protein of unknown function (DUF630 and DUF632)	7	NA	NA	NA	5	NA	17	3	12	3	NA	NA
LG3	55608256	G	T	stop_gained	LG3_305042	AT4G00390	DNA-binding storekeeper protein-related transcriptional regulator	0	0	0	0	0	0	0	0	0	0	0	1
LG3	56022365	T	C	splice_donor_variant	LG3_313169	AT2G16485	NEEDED FOR RDR2-INDEPENDENT DNA METHYLATION (NERD)	0	0	0	0	0	0	0	0	0	0	3	0
LG3	56022918	C	T	stop_gained	LG3_313169	AT2G16485	NEEDED FOR RDR2-INDEPENDENT DNA METHYLATION (NERD)	0	0	0	0	0	0	0	0	0	0	0	3
LG3	56393114	G	A	splice_donor_variant	LG3_312880	AT3G21865	peroxin 22 (PEX22)	0	0	0	0	0	0	0	0	0	0	1	NA
LG3	58394609	T	C	start_lost	LG3_287802	AT3G24360	ATP-dependent caseinolytic (Clp) protease/crotonase family protein	NA	0	0	NA	NA	1	0	NA	0	NA	1	0
LG3	58571408	T	C	stop_lost	LG3_277646	AT4G34880	Amidase family protein	0	0	0	0	0	0	0	0	0	0	3	0
LG3	58830431	A	T	stop_lost	LG3_322110	AT2G21060	glycine-rich protein 2B (GRP2B)	0	1	0	0	0	0	0	0	0	0	0	0
LG3	61469346	A	G	splice_acceptor_variant	LG3_257078	AT3G15090	GroES-like zinc-binding alcohol dehydrogenase family protein	0	0	0	NA	NA	NA	NA	0	NA	2	NA	NA
LG3	62534878	C	A	stop_gained	LG3_295102	AT1G79690	nudix hydrolase homolog 3 (NUDT3)	NA	NA	NA	NA	NA	NA	NA	NA	NA	NA	1	0
LG3	62663076	T	A	stop_lost	LG3_318005	AT1G24100	UDP-glucosyl transferase 74B1 (UGT74B1)	0	0	0	0	0	0	0	0	0	0	3	0
LG3	63220382	A	T	stop_gained	LG3_317805	AT1G70070	EMBRYO DEFECTIVE 25 (EMB25)	0	0	0	0	0	0	0	0	0	1	0	0
LG3	64055054	T	A	stop_gained	LG3_327356	AT1G10370	EARLY-RESPONSIVE TO DEHYDRATION 9 (ERD9)	0	0	0	0	0	NA	0	0	0	0	0	3
LG3	68623867	G	A	stop_gained	LG3_267897	AT1G69420	DHHC-type zinc finger family protein	0	0	0	0	0	0	0	0	0	0	1	0
LG3	69500196	G	T	stop_gained	LG3_284084	AT3G29575	ABI five binding protein 3 (AFP3)	0	0	0	0	0	0	0	0	0	0	0	1
LG3	69647549	A	T	stop_gained	LG3_315932	AT1G69200	fructokinase-like 2 (FLN2)	0	0	0	0	0	0	0	0	0	0	1	0
LG3	70237506	T	G	splice_acceptor_variant	LG3_329067	AT1G23230	mediator of RNA polymerase II transcription subunit	0	0	0	0	0	0	0	0	0	0	3	1
LG3	70463020	C	T	stop_gained	LG3_329001	AT1G14920	GIBBERELLIC ACID INSENSITIVE (GAI)	0	0	0	0	0	0	0	0	0	1	0	0
LG3	71375199	A	C	stop_gained	LG3_294409	AT3G29390	RS2-interacting KH protein (RIK)	0	0	0	0	0	0	0	0	0	0	0	4
LG3	71524017	G	A	stop_gained	LG3_294299	AT1G23010	Low Phosphate Root1 (LPR1)	0	0	0	0	0	0	0	0	0	0	3	0
LG3	72030367	A	T	splice_donor_variant	LG3_293990	AT1G22970	unknown protein	0	0	0	0	0	0	0	0	0	0	NA	3
LG3	72707090	A	C	stop_lost	LG3_274120	AT1G15080	lipid phosphate phosphatase 2 (LPP2)	2	NA	0	2	2	1	6	1	9	3	NA	3
LG3	72787225	C	T	stop_gained	LG3_274087	AT2G01190	Octicosapeptide/Phox/Bem1p family protein	0	0	0	0	0	0	0	0	0	0	3	0
LG3	73653840	G	A	stop_gained	LG3_304180	AT1G25390	Protein kinase superfamily protein	0	0	0	0	0	0	0	0	0	1	NA	0
LG3	73963478	T	A	stop_gained	LG3_264434	AT2G22530	Alkaline-phosphatase-like family protein	5	0	0	0	3	0	36	5	20	8	2	2
LG3	73973316	A	T	stop_gained	LG3_264370	AT3G52500	Eukaryotic aspartyl protease family protein	0	0	0	0	0	0	0	0	0	0	0	2
LG3	74179794	G	A	stop_gained	LG3_264162	AT5G25250	SPFH/Band 7/PHB domain-containing membrane-associated protein family	NA	NA	NA	NA	0	NA	NA	NA	NA	3	NA	NA
LG3	74698978	C	A	stop_gained	LG3_256579	AT3G59140	multidrug resistance-associated protein 14 (MRP14)	0	0	0	0	0	0	0	0	0	0	0	1
LG3	76937681	T	A	stop_gained	LG3_290660	AT3G25805	unknown protein	0	0	0	0	0	0	0	0	0	0	0	3
LG3	78691829	A	C	stop_gained	LG3_311658	AT1G35710	Protein kinase family protein with leucine-rich repeat domain	9	12	NA	1	4	NA	NA	14	NA	11	1	1
LG3	78799187	G	C	splice_acceptor_variant	LG3_311571	AT3G11940	ribosomal protein 5A (RPS5A)	0	NA	NA	0	0	NA	0	0	NA	0	NA	1
LG3	79033481	C	A	stop_gained	LG3_311433	AT4G08850	Leucine-rich repeat receptor-like protein kinase family protein	0	0	0	0	0	0	0	0	0	1	0	0
LG3	79033482	A	T	stop_gained	LG3_311433	AT4G08850	Leucine-rich repeat receptor-like protein kinase family protein	0	0	0	0	0	0	0	0	0	1	0	0
LG3	79033844	C	A	stop_gained	LG3_311433	AT4G08850	Leucine-rich repeat receptor-like protein kinase family protein	0	0	0	0	0	0	0	0	0	1	0	0
LG3	79034546	C	A	stop_gained	LG3_311433	AT4G08850	Leucine-rich repeat receptor-like protein kinase family protein	0	0	0	0	0	0	0	0	0	0	0	2
LG3	79212245	C	A	stop_gained	LG3_311365	AT1G68690	Protein kinase superfamily protein	0	0	0	0	0	0	0	0	2	0	0	0
LG3	80195494	T	C	start_lost	LG3_316828	AT1G26170	ARM repeat superfamily protein	0	0	0	0	0	0	0	0	0	1	0	0
LG3	80998096	A	T	splice_acceptor_variant	LG3_297749	AT4G38060	unknown protein	0	0	0	0	0	0	0	0	2	0	1	2
LG3	81357396	G	T	stop_lost	LG3_292058	AT2G22590	UDP-Glycosyltransferase superfamily protein	0	0	0	0	0	0	0	0	0	0	0	1
LG3	84187379	G	A	stop_gained	LG3_285263	AT1G35710	Protein kinase family protein with leucine-rich repeat domain	0	0	0	0	0	NA	NA	0	NA	0	NA	2
LG3	84340024	C	T	splice_acceptor_variant	LG3_285080	AT1G66330	senescence-associated family protein	0	0	0	0	0	0	0	0	0	0	0	1
LG3	86676382	C	T	stop_gained	LG3_259782	AT3G19050	phragmoplast orienting kinesin 2 (POK2)	2	0	NA	0	1	0	NA	0	NA	NA	0	NA
LG3	87765025	C	T	stop_gained	LG3_266486	AT5G16560	KANADI (KAN)	0	0	0	0	0	0	0	0	0	0	1	0
LG3	87863316	A	T	stop_gained	LG3_266451	AT1G02410	cytochrome c oxidase assembly protein CtaG / Cox11 family	0	0	0	0	0	0	0	0	0	0	3	0
LG3	88780901	T	A	stop_gained	LG3_298163	AT1G65920	Regulator of chromosome condensation (RCC1) family with FYVE zinc finger domain	0	0	0	0	0	0	0	0	1	0	0	0
LG3	93149153	T	A	stop_lost	LG3_323970	AT1G76410	ATL8	0	0	0	0	0	0	0	0	0	0	1	4
LG3	93221491	G	T	stop_gained	LG3_312398	AT5G65980	Auxin efflux carrier family protein	0	0	0	0	0	0	0	0	0	0	NA	1
LG3	93232932	G	A	stop_gained	LG3_312478	AT5G65980	Auxin efflux carrier family protein	0	0	0	0	0	0	0	0	0	0	1	0
LG3	94320146	C	G	start_lost	LG3_330180	AT5G14760	L-aspartate oxidase (AO)	0	0	0	0	0	0	0	0	0	0	0	1
LG3	94639007	A	C	stop_lost	LG3_330060	AT4G35780	ACT-like protein tyrosine kinase family protein	0	0	0	0	0	0	0	0	0	1	0	0
LG3	95828218	G	A	stop_gained	LG3_297927	AT1G20110	RING/FYVE/PHD zinc finger superfamily protein	0	0	0	0	0	0	0	0	0	0	0	1
LG3	96446175	C	T	splice_donor_variant	LG3_88983	AT1G49870	unknown protein	0	0	0	0	0	0	0	0	0	1	0	NA
LG3	100024130	A	T	stop_lost	LG3_256400	AT2G18050	histone H1-3 (HIS1-3)	0	0	0	0	0	0	0	0	0	0	3	0
LG3	101787503	G	A	stop_gained	LG3_286409	AT1G11880	transferases, transferring hexosyl groups	1	0	0	0	2	0	0	1	0	0	NA	NA
LG3	102190403	G	A	stop_gained	LG3_286170	AT4G36380	ROTUNDIFOLIA 3 (ROT3)	0	0	0	0	0	0	0	0	0	0	3	NA
LG3	103464195	C	A	stop_gained	LG3_314012	AT5G66430	S-adenosyl-L-methionine-dependent methyltransferases superfamily protein	0	0	0	2	0	0	0	0	0	0	0	0
LG3	103954249	C	G	stop_gained	LG3_260894	AT5G66450	Phosphatidic acid phosphatase (PAP2) family protein	0	0	0	0	0	0	0	0	0	0	3	0
LG3	108378798	A	T	stop_gained	LG3_294915	AT5G47580	unknown protein	0	0	0	0	0	0	0	0	0	0	0	2
LG3	108379006	C	A	stop_gained	LG3_294915	AT5G47580	unknown protein	0	0	0	0	0	0	0	0	0	0	0	1
LG3	108407056	T	C	start_lost	LG3_294963	AT4G36810	geranylgeranyl pyrophosphate synthase 1 (GGPS1)	0	0	0	0	0	0	0	0	0	0	3	4
LG3	111866707	A	T	stop_gained	LG3_327779	AT4G30020	PA-domain containing subtilase family protein	0	NA	0	NA	NA	NA	NA	1	NA	NA	NA	2
LG3	111867517	T	A	stop_lost	LG3_327779	AT4G30020	PA-domain containing subtilase family protein	0	NA	0	NA	NA	NA	NA	0	NA	NA	NA	1
LG3	112827736	C	A	stop_gained	LG3_258527	AT1G09220	Pentatricopeptide repeat (PPR) superfamily protein	0	0	NA	NA	0	NA	0	0	0	1	NA	NA
LG3	112858777	C	A	stop_gained	LG3_258531	AT1G10910	Pentatricopeptide repeat (PPR) superfamily protein	0	0	NA	NA	0	NA	0	0	0	2	NA	NA
LG3	112936148	C	T	stop_gained	LG3_258535	AT3G12550	XH/XS domain-containing protein	1	3	NA	NA	3	NA	NA	1	0	0	0	NA
LG3	116013046	G	A	stop_gained	LG3_285453	AT1G56650	production of anthocyanin pigment 1 (PAP1)	0	0	0	0	0	0	0	0	0	0	3	NA
LG3	117966204	T	A	stop_lost	LG3_257489	AT5G65630	global transcription factor group E7 (GTE7)	0	0	0	0	0	0	0	0	0	0	NA	1
LG3	121930255	C	T	stop_gained	LG3_301666	AT5G65730	xyloglucan endotransglucosylase/hydrolase 6 (XTH6)	0	0	0	0	0	0	0	0	0	0	0	4
LG3	122158461	A	T	stop_gained	LG3_301745	AT1G52950	Nucleic acid-binding, OB-fold-like protein	NA	NA	NA	NA	NA	NA	NA	NA	NA	NA	NA	1
LG3	124042991	G	A	stop_gained	LG3_318743	AT3G19020	Leucine-rich repeat (LRR) family protein	NA	NA	0	1	0	NA	0	0	0	0	NA	NA
LG3	130987039	C	A	stop_gained	LG3_296889	AT5G67290	FAD-dependent oxidoreductase family protein	0	0	0	0	0	0	0	0	0	0	0	1
LG3	132274956	G	T	stop_gained	LG3_288835	AT5G67220	FMN-linked oxidoreductases superfamily protein	0	0	0	0	0	0	0	0	0	0	0	1
LG3	132275079	T	C	stop_lost	LG3_288835	AT5G67220	FMN-linked oxidoreductases superfamily protein	0	0	0	0	0	0	0	0	0	0	2	NA
LG3	132978648	T	A	stop_lost	LG3_288597	AT4G36910	LOSS OF THE TIMING OF ET AND JA BIOSYNTHESIS 2 (LEJ2)	0	0	0	0	0	0	0	0	0	0	3	0
LG3	136015072	T	C	splice_donor_variant	LG3_304893	AT5G67030	ABA DEFICIENT 1 (ABA1)	NA	NA	NA	NA	0	0	0	0	NA	NA	0	2
LG3	138371432	T	C	splice_acceptor_variant	LG3_296654	AT3G19080	SWIB complex BAF60b domain-containing protein	0	0	0	0	0	0	0	0	0	1	0	0
LG3	140580802	T	G	stop_gained	LG3_331093	AT3G50380	Protein of unknown function (DUF1162)	0	0	0	0	0	0	0	0	0	0	0	1
LG3	140586613	G	C	splice_donor_variant	LG3_331093	AT3G50380	Protein of unknown function (DUF1162)	NA	NA	NA	NA	0	NA	0	NA	NA	NA	1	NA
LG3	140586614	T	A	splice_donor_variant	LG3_331093	AT3G50380	Protein of unknown function (DUF1162)	NA	NA	NA	NA	0	NA	0	NA	NA	NA	1	NA
LG3	141160653	T	C	stop_lost	LG3_265051	AT1G16040	phosphatidylinositol-glycan biosynthesis class F-like protein	0	0	0	NA	0	0	0	0	0	NA	NA	3
LG3	146305819	T	C	start_lost	LG3_305317	AT1G28490	syntaxin of plants 61 (SYP61)	0	0	0	1	0	NA	0	0	0	NA	NA	NA
LG3	150835699	T	A	stop_gained	LG3_302627	AT3G02130	receptor-like protein kinase 2 (RPK2)	1	0	0	0	0	0	0	0	0	0	0	0
LG3	150943336	G	T	stop_gained	LG3_302638	AT1G13740	ABI five binding protein 2 (AFP2)	0	0	0	0	0	0	0	0	0	0	3	0
LG3	151287641	G	A	stop_gained	LG3_273996	AT5G60980	Nuclear transport factor 2 (NTF2) family protein with RNA binding (RRM-RBD-RNP motifs) domain	0	0	0	2	0	0	0	0	0	0	0	0
LG3	154141795	C	T	stop_gained	LG3_314978	AT3G02100	UDP-Glycosyltransferase superfamily protein	0	0	0	0	0	0	0	0	0	0	NA	2
LG3	155305831	C	T	stop_gained	LG3_293800	AT3G29310	calmodulin-binding protein-related	0	0	0	0	0	0	0	0	0	0	1	0
LG3	155828379	C	T	stop_gained	LG3_295886	-	-	0	0	0	0	0	0	0	0	0	5	NA	NA
LG3	159330953	G	C	stop_gained	LG3_322088	AT3G28970	antiauxin-resistant 3 (AAR3)	0	0	0	0	0	0	0	0	0	0	3	1
LG3	164745316	G	A	stop_gained	LG3_303731	AT5G15050	Core-2/I-branching beta-1,6-N-acetylglucosaminyltransferase family protein	0	0	0	0	0	0	0	0	0	0	0	1
LG3	166076351	A	G	stop_lost	LG3_305462	AT1G70310	spermidine synthase 2 (SPDS2)	0	0	0	0	0	0	0	0	0	12	NA	NA
LG3	166451551	A	G	stop_lost	LG3_305439	AT1G17020	senescence-related gene 1 (SRG1)	0	0	0	0	0	0	0	0	0	0	0	0
LG3	171944778	C	T	stop_gained	LG3_302066	AT5G01510	ROOT UV-B SENSITIVE 5 (RUS5)	2	NA	NA	0	NA	NA	NA	NA	NA	0	NA	NA
LG3	175569571	T	A	stop_gained	LG3_309847	AT5G23490	unknown protein	0	0	0	0	0	0	0	0	0	0	0	3
LG3	176741695	C	A	stop_gained	LG3_313711	AT3G57090	BIGYIN	0	0	0	1	0	NA	0	0	0	0	NA	NA
LG3	176741864	G	A	splice_acceptor_variant	LG3_313711	AT3G57090	BIGYIN	0	0	0	0	0	NA	0	0	0	9	0	NA
LG3	180026055	G	T	stop_gained	LG3_313800	AT3G06340	DNAJ heat shock N-terminal domain-containing protein	0	0	0	0	0	0	0	0	0	2	0	0
LG3	180405039	A	T	stop_gained	LG3_324708	AT5G25930	Protein kinase family protein with leucine-rich repeat domain	0	0	0	0	0	0	0	0	0	0	0	2
LG3	180654685	A	C	stop_lost	LG3_324479	AT3G17670	tetratricopeptide repeat (TPR)-containing protein	10	0	8	0	7	0	0	20	0	3	0	0
LG3	181403678	A	T	stop_gained	LG3_275169	AT5G39000	Malectin/receptor-like protein kinase family protein	3	1	0	0	1	1	0	1	0	12	0	1
LG3	181438054	G	T	splice_acceptor_variant	LG3_275201	AT5G39000	Malectin/receptor-like protein kinase family protein	0	0	0	0	0	NA	0	0	NA	6	1	1
LG3	181534391	G	A	stop_gained	LG3_275287	AT4G38480	Transducin/WD40 repeat-like superfamily protein	0	0	0	0	0	NA	0	0	0	0	1	NA
LG3	181534713	A	T	stop_gained	LG3_275287	AT4G38480	Transducin/WD40 repeat-like superfamily protein	0	0	0	0	0	NA	0	0	0	0	0	3
LG3	181534837	G	C	stop_gained	LG3_275287	AT4G38480	Transducin/WD40 repeat-like superfamily protein	0	0	0	0	0	NA	0	0	0	0	1	3
LG3	182766068	G	A	stop_gained	LG3_281857	AT1G08760	Plant protein of unknown function (DUF936)	0	0	0	0	0	0	0	0	0	0	1	0
LG3	182766240	C	T	stop_gained	LG3_281857	AT1G08760	Plant protein of unknown function (DUF936)	0	0	0	0	0	0	0	0	0	0	0	3
LG3	182767640	C	T	splice_donor_variant	LG3_281857	AT1G08760	Plant protein of unknown function (DUF936)	0	2	0	0	0	0	0	0	0	1	1	0
LG3	183193584	G	A	stop_gained	LG3_282012	AT5G12200	pyrimidine 2 (PYD2)	0	0	0	0	0	0	0	0	0	0	3	0
LG3	187394071	T	G	stop_gained	LG3_259546	AT3G43590	zinc knuckle (CCHC-type) family protein	0	0	0	0	0	0	0	0	0	0	0	4
LG3	187469244	G	A	stop_gained	LG3_259501	AT3G07490	ARF-GAP domain 11 (AGD11)	0	0	0	0	0	0	0	0	0	0	0	1
LG3	187692049	C	G	stop_gained	LG3_300406	AT3G59200	F-box/RNI-like superfamily protein	0	0	0	0	0	0	0	0	0	0	0	1
LG3	187692124	C	A	stop_gained	LG3_300406	AT3G59200	F-box/RNI-like superfamily protein	0	0	0	0	0	0	0	0	0	0	NA	1
LG3	188823029	A	G	splice_donor_variant	LG3_299693	AT1G22220	F-box family protein	0	0	0	0	0	0	0	0	0	0	0	1
LG3	192549664	C	T	stop_gained	LG3_316243	AT3G14460	LRR and NB-ARC domains-containing disease resistance protein	0	0	0	0	4	1	14	0	9	0	0	0
LG3	192550537	T	A	stop_lost	LG3_316235	AT4G18820	AAA-type ATPase family protein	1	1	0	0	0	0	0	0	0	0	0	0
LG3	195330426	G	C	stop_gained	LG3_268962	AT5G46860	VACUOLAR MORPHOLOGY 3 (VAM3)	0	0	0	0	0	NA	0	0	0	4	NA	NA
LG3	195330979	C	A	stop_gained	LG3_268962	AT5G46860	VACUOLAR MORPHOLOGY 3 (VAM3)	0	0	0	0	0	NA	0	0	0	5	0	NA
LG3	195331178	C	A	splice_donor_variant	LG3_268962	AT5G46860	VACUOLAR MORPHOLOGY 3 (VAM3)	NA	NA	0	NA	NA	NA	0	0	0	2	NA	NA
LG3	196633471	A	G	start_lost	LG3_306080	AT1G79670	RESISTANCE TO FUSARIUM OXYSPORUM 1 (RFO1)	2	0	0	0	4	2	16	9	10	1	NA	NA
LG3	196634184	C	T	stop_gained	LG3_306080	AT1G79670	RESISTANCE TO FUSARIUM OXYSPORUM 1 (RFO1)	0	0	0	0	0	0	0	0	0	0	1	NA
LG3	197547435	T	A	start_lost	LG3_308442	AT3G14470	NB-ARC domain-containing disease resistance protein	1	0	0	0	0	1	0	0	4	0	0	0
LG3	197548380	C	A	stop_gained	LG3_308442	AT3G14470	NB-ARC domain-containing disease resistance protein	8	8	0	1	0	0	NA	NA	0	2	NA	NA
LG3	198460777	A	T	stop_gained	LG3_277375	AT3G14470	NB-ARC domain-containing disease resistance protein	8	8	0	NA	2	1	NA	0	1	0	0	NA
LG3	198645176	T	C	stop_lost	LG3_277440	AT3G14470	NB-ARC domain-containing disease resistance protein	2	1	0	NA	0	NA	2	7	3	3	NA	NA
LG3	198975677	G	T	stop_gained	LG3_260642	AT3G14470	NB-ARC domain-containing disease resistance protein	2	NA	NA	NA	2	NA	7	2	4	2	NA	NA
LG3	199007829	G	A	stop_gained	LG3_260554	AT3G14470	NB-ARC domain-containing disease resistance protein	2	2	NA	NA	NA	NA	NA	NA	NA	2	NA	NA
LG3	199695308	T	G	stop_gained	LG3_260380	AT1G04420	NAD(P)-linked oxidoreductase superfamily protein	3	2	0	0	0	0	0	3	0	0	3	1
LG3	201499726	C	A	stop_gained	LG3_299624	AT2G05642	Nucleic acid-binding, OB-fold-like protein	1	NA	NA	NA	0	NA	0	NA	0	NA	NA	NA
LG3	202242974	G	T	splice_donor_variant	LG3_283485	AT1G19660	Wound-responsive family protein	0	0	0	0	0	NA	0	0	0	3	NA	NA
LG3	206023833	G	A	stop_gained	LG3_298540	AT2G30830	2-oxoglutarate (2OG) and Fe(II)-dependent oxygenase superfamily protein	1	1	0	0	0	0	0	0	0	0	NA	1
LG3	206562443	C	A	stop_gained	LG3_266534	AT1G06620	2-oxoglutarate (2OG) and Fe(II)-dependent oxygenase superfamily protein	0	0	0	0	0	0	0	0	0	0	2	NA
LG3	206837731	T	G	stop_gained	LG3_272418	AT1G06620	2-oxoglutarate (2OG) and Fe(II)-dependent oxygenase superfamily protein	4	2	0	0	2	0	0	1	0	2	0	0
LG3	207670068	G	A	stop_gained	LG3_331736	AT1G11910	aspartic proteinase A1 (APA1)	NA	NA	NA	NA	NA	NA	NA	0	NA	NA	NA	1
LG3	211240297	A	T	stop_lost	LG3_297131	AT3G54420	homolog of carrot EP3-3 chitinase (EP3)	13	16	0	5	3	0	25	8	15	19	NA	1
LG3	211724273	G	A	stop_gained	LG3_276278	AT3G54420	homolog of carrot EP3-3 chitinase (EP3)	0	0	0	0	0	0	0	0	1	0	0	0
LG3	211724363	C	A	stop_gained	LG3_276278	AT3G54420	homolog of carrot EP3-3 chitinase (EP3)	0	0	0	0	0	0	0	0	0	0	2	0
LG3	213684974	T	A	stop_gained	LG3_260072	AT3G23070	CRM family member 3A (CFM3A)	0	0	0	0	0	0	0	0	0	0	0	1
LG3	213684982	T	A	stop_gained	LG3_260072	AT3G23070	CRM family member 3A (CFM3A)	0	0	0	0	0	0	0	0	0	0	0	1
LG3	213763326	A	T	stop_gained	LG3_259979	AT3G57660	nuclear RNA polymerase A1 (NRPA1)	0	0	0	0	0	0	0	0	0	1	0	0
LG3	213763431	A	T	stop_gained	LG3_259979	AT3G57660	nuclear RNA polymerase A1 (NRPA1)	0	0	0	0	0	0	0	0	0	0	0	1
LG3	216177349	T	G	stop_gained	LG3_260251	AT3G22970	Protein of unknown function (DUF506)	0	0	0	0	0	0	0	0	0	0	3	1
LG3	217682893	C	A	stop_gained	LG3_267314	AT5G63950	chromatin remodeling 24 (CHR24)	NA	NA	NA	NA	NA	NA	NA	NA	NA	NA	NA	0
LG3	217705424	T	C	start_lost	LG3_267434	AT2G33410	RNA-binding (RRM/RBD/RNP motifs) family protein	NA	NA	NA	NA	0	NA	0	NA	NA	10	NA	NA
LG3	218115385	A	G	stop_lost	LG3_260760	AT5G24510	60S acidic ribosomal protein family	0	0	0	0	0	0	0	0	0	1	0	0
LG3	220351479	C	T	stop_gained	LG3_319357	AT2G44850	unknown protein	1	0	0	0	0	0	0	0	0	0	0	1
LG3	223054230	A	G	stop_lost	LG3_284973	AT1G06230	global transcription factor group E4 (GTE4)	0	0	0	1	0	0	0	0	0	11	NA	NA
LG3	223227943	C	A	stop_gained	LG3_284900	AT3G60590	unknown protein	0	0	0	0	0	0	0	0	0	0	3	0
LG3	223238211	T	A	splice_donor_variant	LG3_284863	AT3G60600	vesicle associated protein (VAP)	NA	0	NA	NA	0	NA	NA	0	NA	NA	2	0
LG3	226549551	G	A	splice_donor_variant	LG3_315352	AT1G71850	Ubiquitin carboxyl-terminal hydrolase family protein	1	0	0	0	0	0	0	1	NA	0	NA	NA
LG3	230516640	T	A	stop_gained	LG3_296384	AT3G60370	FKBP-like peptidyl-prolyl cis-trans isomerase family protein	0	0	0	0	0	0	0	0	0	0	1	0
LG3	235456965	A	T	stop_gained	LG3_295197	AT1G02020	nitroreductase family protein	0	0	0	0	0	0	0	0	0	2	0	0
LG3	235459873	G	A	stop_gained	LG3_295205	AT5G42950	GYF domain-containing protein	0	NA	0	NA	NA	NA	0	0	NA	NA	NA	1
LG3	237122757	C	T	stop_gained	LG3_258417	AT2G34480	Ribosomal protein L18ae/LX family protein	13	22	NA	5	6	3	NA	5	NA	13	0	0
LG3	237122765	T	G	splice_donor_variant	LG3_258417	AT2G34480	Ribosomal protein L18ae/LX family protein	11	21	NA	4	6	3	NA	5	NA	11	0	0
LG3	242298091	C	A	stop_gained	LG3_267516	AT2G45620	Nucleotidyltransferase family protein	0	0	0	0	0	0	0	0	0	0	2	3
LG3	253552215	A	C	stop_lost	LG3_273492	AT4G01150	unknown protein	0	0	0	0	0	0	0	0	0	1	NA	4
LG4	74029	C	T	splice_acceptor_variant	LG4_389865	AT4G01240	S-adenosyl-L-methionine-dependent methyltransferases superfamily protein	1	NA	0	1	0	NA	NA	0	NA	3	NA	NA
LG4	813433	C	A	stop_gained	LG4_373001	AT5G08550	increased level of polyploidy1-1D (ILP1)	0	0	0	0	0	0	0	0	0	0	0	1
LG4	824944	G	T	stop_gained	LG4_372962	AT2G05642	Nucleic acid-binding, OB-fold-like protein	NA	NA	NA	NA	0	0	NA	NA	NA	5	NA	NA
LG4	2297014	T	A	stop_gained	LG4_405557	AT1G27430	GYF domain-containing protein	0	0	0	0	0	0	0	0	0	0	3	0
LG4	2980332	A	T	stop_gained	LG4_402842	AT5G65080	MADS AFFECTING FLOWERING 5 (MAF5)	0	0	0	0	0	NA	0	0	0	0	NA	1
LG4	3021605	C	T	stop_gained	LG4_402875	AT1G71190	senescence associated gene 18 (SAG18)	0	0	0	0	0	NA	0	0	0	2	NA	NA
LG4	5056102	G	T	stop_gained	LG4_338783	AT1G67730	beta-ketoacyl reductase 1 (KCR1)	0	0	0	0	0	0	0	0	0	0	3	0
LG4	7723541	T	A	stop_gained	LG4_354745	AT1G10760	STARCH EXCESS 1 (SEX1)	0	0	0	0	0	0	0	0	0	0	NA	4
LG4	7725082	C	A	stop_gained	LG4_354745	AT1G10760	STARCH EXCESS 1 (SEX1)	0	0	0	0	0	0	0	0	0	0	NA	3
LG4	8325579	G	A	stop_gained	LG4_413349	AT1G10660	unknown protein	0	0	0	0	0	0	0	0	0	1	0	0
LG4	8326249	C	T	stop_gained	LG4_413349	AT1G10660	unknown protein	0	0	0	0	0	0	0	1	0	0	0	0
LG4	8582402	A	C	start_lost	LG4_413581	AT1G10600	associated molecule with the SH3 domain of STAM 2 (AMSH2)	0	0	0	0	0	0	0	0	0	1	0	0
LG4	8810005	C	T	splice_acceptor_variant	LG4_390046	AT5G26830	Threonyl-tRNA synthetase	0	0	0	0	0	0	0	0	0	0	0	2
LG4	12984804	A	T	stop_gained	LG4_369229	AT3G01280	voltage dependent anion channel 1 (VDAC1)	1	0	0	0	1	0	0	0	0	0	0	0
LG4	14376903	A	G	stop_lost	LG4_383445	AT5G41920	GRAS family transcription factor	0	0	0	0	0	0	0	0	0	0	3	4
LG4	14804380	G	C	stop_gained	LG4_383344	AT2G02970	GDA1/CD39 nucleoside phosphatase family protein	0	0	0	0	0	0	0	0	0	0	3	0
LG4	19179393	C	T	stop_gained	LG4_361888	AT1G23170	Protein of unknown function DUF2359, transmembrane	0	0	0	0	0	0	0	0	0	0	0	1
LG4	22098795	C	A	stop_gained	LG4_375953	AT1G71070	Core-2/I-branching beta-1,6-N-acetylglucosaminyltransferase family protein	0	0	0	0	0	0	0	0	0	0	3	0
LG4	22403580	C	A	stop_gained	LG4_384692	AT3G24080	KRR1 family protein	0	3	0	5	0	0	0	0	0	0	0	0
LG4	23692040	A	C	stop_lost	LG4_332657	AT1G68260	Thioesterase superfamily protein	0	0	0	0	0	0	0	0	0	1	0	0
LG4	24872808	A	T	stop_gained	LG4_417203	-	-	1	0	1	1	3	NA	0	1	0	1	NA	NA
LG4	25809041	C	A	stop_gained	LG4_417428	AT1G68580	agenet domain-containing protein / bromo-adjacent homology (BAH) domain-containing protein	0	0	0	0	0	0	0	0	0	0	2	0
LG4	26115457	C	T	stop_gained	LG4_417569	AT4G30900	DNAse I-like superfamily protein	0	0	0	0	0	0	0	0	0	1	NA	NA
LG4	26115937	C	A	stop_gained	LG4_417577	AT4G30900	DNAse I-like superfamily protein	0	1	0	0	1	0	0	0	0	0	NA	0
LG4	30449888	C	T	stop_gained	LG4_344966	AT1G13570	F-box/RNI-like superfamily protein	1	0	0	0	1	NA	0	0	0	5	NA	NA
LG4	30715592	G	A	stop_gained	LG4_344900	AT1G13570	F-box/RNI-like superfamily protein	0	NA	NA	NA	NA	NA	NA	0	NA	1	NA	NA
LG4	30992529	G	A	splice_donor_variant	LG4_344857	AT1G69020	Prolyl oligopeptidase family protein	2	0	1	2	3	1	13	2	13	2	3	0
LG4	35350777	C	A	stop_gained	LG4_373562	AT1G68020	ATTPS6	0	0	0	0	0	0	0	0	0	0	1	0
LG4	36141011	A	T	stop_gained	LG4_373291	AT2G01830	WOODEN LEG (WOL)	0	0	0	2	0	0	0	0	0	10	0	0
LG4	36879376	G	A	stop_gained	LG4_383993	AT2G31610	Ribosomal protein S3 family protein	0	2	0	NA	2	0	NA	0	NA	0	NA	NA
LG4	37907638	C	T	stop_gained	LG4_339418	AT4G16700	phosphatidylserine decarboxylase 1 (PSD1)	0	0	0	0	0	NA	0	0	0	1	NA	NA
LG4	39317104	C	A	stop_gained	LG4_342814	AT1G16710	histone acetyltransferase of the CBP family 12 (HAC12)	0	0	0	0	0	NA	0	NA	NA	1	NA	NA
LG4	40835576	A	T	stop_gained	LG4_344518	AT4G12560	CONSTITUTIVE EXPRESSER OF PR GENES 30 (CPR30)	0	0	0	0	0	0	0	0	0	0	3	0
LG4	40935105	C	G	stop_gained	LG4_344427	AT3G49660	Transducin/WD40 repeat-like superfamily protein	NA	NA	NA	2	NA	NA	NA	NA	NA	5	NA	0
LG4	40935285	A	T	splice_acceptor_variant	LG4_344427	AT3G49660	Transducin/WD40 repeat-like superfamily protein	NA	NA	NA	2	NA	NA	NA	NA	NA	8	NA	0
LG4	40937924	T	A	stop_gained	LG4_344427	AT3G49660	Transducin/WD40 repeat-like superfamily protein	NA	NA	NA	0	NA	NA	NA	NA	NA	2	NA	0
LG4	41660478	G	C	stop_lost	LG4_369570	AT1G29400	MEI2-like protein 5 (ML5)	0	0	0	0	0	0	0	0	0	0	0	3
LG4	41927658	C	T	stop_gained	LG4_393268	AT1G29820	Magnesium transporter CorA-like family protein	0	0	0	0	0	0	0	0	0	0	3	3
LG4	42091559	A	T	splice_donor_variant	LG4_393192	AT4G18390	TEOSINTE BRANCHED 1, cycloidea and PCF transcription factor 2 (TCP2)	0	0	0	0	0	0	0	0	0	0	1	0
LG4	42194708	G	T	stop_gained	LG4_393184	AT4G18400	unknown protein	0	0	0	0	0	0	0	0	0	0	0	1
LG4	45134812	A	T	stop_gained	LG4_349331	AT3G12203	serine carboxypeptidase-like 17 (scpl17)	0	0	0	0	0	NA	0	0	0	0	0	4
LG4	45135944	C	A	splice_acceptor_variant	LG4_349331	AT3G12203	serine carboxypeptidase-like 17 (scpl17)	NA	0	NA	NA	0	NA	NA	NA	0	0	NA	1
LG4	45689952	T	G	stop_lost	LG4_399724	AT5G16080	carboxyesterase 17 (CXE17)	5	12	0	2	3	0	0	1	0	11	3	2
LG4	46199879	G	T	splice_acceptor_variant	LG4_399886	AT3G08020	PHD finger family protein	0	0	0	0	0	0	0	0	0	0	0	2
LG4	46266087	G	T	start_lost	LG4_399937	AT3G63520	carotenoid cleavage dioxygenase 1 (CCD1)	0	0	0	0	0	0	0	0	0	0	0	1
LG4	46266164	G	A	stop_gained	LG4_399937	AT3G63520	carotenoid cleavage dioxygenase 1 (CCD1)	0	0	0	0	0	0	0	0	0	0	3	0
LG4	47919111	C	A	stop_gained	LG4_344685	AT3G18750	with no lysine (K) kinase 6 (WNK6)	0	0	0	0	0	0	0	0	0	0	0	1
LG4	48382041	G	C	splice_acceptor_variant	LG4_393907	AT2G46560	transducin family protein / WD-40 repeat family protein	0	0	0	0	1	0	0	0	0	3	1	1
LG4	49364020	C	T	stop_gained	LG4_407932	AT1G44110	Cyclin A1	0	0	0	0	0	0	0	0	0	1	NA	NA
LG4	50925394	G	C	stop_gained	LG4_337323	AT1G17500	ATPase E1-E2 type family protein / haloacid dehalogenase-like hydrolase family protein	0	0	0	0	0	NA	0	NA	0	0	NA	3
LG4	50926438	G	A	stop_gained	LG4_337323	AT1G17500	ATPase E1-E2 type family protein / haloacid dehalogenase-like hydrolase family protein	NA	0	0	0	0	NA	0	0	0	4	NA	0
LG4	52385440	A	G	start_lost	LG4_376626	AT3G06810	IBA-RESPONSE 3 (IBR3)	0	0	0	0	0	0	0	0	0	1	NA	NA
LG4	53040593	G	C	stop_gained	LG4_340026	AT4G00530	unknown protein	0	0	0	0	0	0	0	0	0	0	NA	1
LG4	53153456	A	G	stop_lost	LG4_340249	AT4G11610	C2 calcium/lipid-binding plant phosphoribosyltransferase family protein	0	0	0	0	0	0	0	0	0	0	3	4
LG4	53251094	T	A	stop_lost	LG4_340364	AT3G61220	NAD(P)-binding Rossmann-fold superfamily protein	17	23	5	5	7	3	20	19	20	3	0	NA
LG4	54576371	A	T	stop_gained	LG4_380388	AT5G20720	chaperonin 20 (CPN20)	0	0	0	0	0	0	0	0	0	13	NA	NA
LG4	54727484	C	T	stop_gained	LG4_380429	AT2G45670	calcineurin B subunit-related	0	0	0	0	0	0	0	0	0	0	3	0
LG4	55761454	C	A	splice_acceptor_variant	LG4_380655	AT1G07650	Leucine-rich repeat transmembrane protein kinase	0	0	1	0	0	0	1	0	0	0	NA	1
LG4	60527482	A	C	splice_donor_variant	LG4_386194	AT1G65032	unknown protein	7	0	1	0	2	1	3	9	8	0	0	0
LG4	61181366	C	A	stop_gained	LG4_370227	AT1G32170	xyloglucan endotransglucosylase/hydrolase 30 (XTH30)	0	0	0	0	0	0	0	0	0	0	0	1
LG4	62037128	G	A	stop_gained	LG4_337766	AT4G08850	Leucine-rich repeat receptor-like protein kinase family protein	0	0	0	0	0	NA	0	0	0	1	0	0
LG4	62105366	A	T	stop_gained	LG4_337742	AT4G08850	Leucine-rich repeat receptor-like protein kinase family protein	0	0	0	0	0	0	0	0	0	0	0	1
LG4	62655276	G	A	stop_gained	LG4_368454	AT5G54140	IAA-leucine-resistant (ILR1)-like 3 (ILL3)	0	0	0	NA	0	NA	NA	0	NA	0	NA	1
LG4	63275299	G	A	stop_gained	LG4_345676	AT4G10695	CDC68-related	0	0	NA	NA	NA	NA	NA	NA	NA	1	NA	0
LG4	65598450	G	T	splice_acceptor_variant	LG4_394295	AT3G60540	Preprotein translocase Sec, Sec61-beta subunit protein	0	0	0	0	0	0	0	0	0	0	3	0
LG4	66550080	T	A	stop_gained	LG4_386871	AT3G15351	unknown protein	0	0	0	0	0	0	0	0	0	0	0	3
LG4	66550221	G	A	stop_gained	LG4_386871	AT3G15351	unknown protein	0	0	0	0	0	0	0	0	0	0	0	2
LG4	66599452	T	A	stop_gained	LG4_386728	AT2G44950	histone mono-ubiquitination 1 (HUB1)	0	0	0	0	0	0	0	0	0	0	0	4
LG4	67490702	T	A	stop_lost	LG4_395265	AT2G44350	ATCS	NA	NA	NA	NA	NA	NA	NA	NA	NA	NA	NA	2
LG4	69093977	T	G	stop_gained	LG4_412265	AT1G29670	GDSL-like Lipase/Acylhydrolase superfamily protein	0	0	0	0	0	0	0	0	0	0	0	1
LG4	70703424	G	T	stop_gained	LG4_363035	AT1G65660	SWELLMAP 1 (SMP1)	1	0	0	3	4	NA	NA	0	0	1	NA	NA
LG4	70719154	C	T	splice_donor_variant	LG4_363011	AT4G27340	Met-10+ like family protein	0	0	0	0	0	0	0	0	0	0	1	0
LG4	71043480	T	G	stop_gained	LG4_361674	AT4G00290	Mechanosensitive ion channel protein	0	NA	NA	0	0	NA	0	NA	0	0	0	1
LG4	71593194	C	T	splice_donor_variant	LG4_355732	AT5G45775	Ribosomal L5P family protein	0	0	0	0	0	0	0	0	0	0	0	1
LG4	74381445	G	T	stop_gained	LG4_332823	AT4G00690	UB-like protease 1B (ULP1B)	0	NA	NA	NA	NA	NA	NA	NA	NA	1	NA	NA
LG4	74457171	G	T	stop_gained	LG4_332799	AT1G28600	GDSL-like Lipase/Acylhydrolase superfamily protein	0	0	0	0	0	0	0	0	0	0	0	3
LG4	74939451	C	A	stop_gained	LG4_392625	AT1G28680	HXXXD-type acyl-transferase family protein	0	0	0	0	0	0	0	0	0	0	2	1
LG4	75181252	G	A	stop_gained	LG4_392805	AT1G28960	nudix hydrolase homolog 15 (NUDX15)	0	0	0	0	0	0	0	0	0	1	0	0
LG4	75786007	G	A	splice_acceptor_variant	LG4_370446	AT1G30610	EMBRYO DEFECTIVE 2279 (EMB2279)	NA	NA	NA	NA	NA	NA	NA	NA	NA	0	1	NA
LG4	75786796	T	A	stop_gained	LG4_370446	AT1G30610	EMBRYO DEFECTIVE 2279 (EMB2279)	5	6	0	3	6	0	16	3	0	18	2	2
LG4	76222575	G	A	stop_gained	LG4_368062	AT5G46030	unknown protein	0	0	0	0	0	0	0	0	0	0	3	4
LG4	80803060	G	T	stop_gained	LG4_340836	AT5G64630	FASCIATA 2 (FAS2)	0	0	0	0	0	0	0	0	0	0	1	0
LG4	80803065	T	A	stop_gained	LG4_340836	AT5G64630	FASCIATA 2 (FAS2)	0	0	0	0	0	0	0	0	0	0	1	3
LG4	84613815	G	T	stop_gained	LG4_378047	AT2G29210	splicing factor PWI domain-containing protein	0	0	0	0	0	0	0	0	0	0	NA	1
LG4	85645230	T	A	stop_gained	LG4_335519	AT4G05020	NAD(P)H dehydrogenase B2 (NDB2)	0	0	0	0	0	0	0	0	0	0	3	4
LG4	85772143	C	T	stop_gained	LG4_335499	AT3G62980	TRANSPORT INHIBITOR RESPONSE 1 (TIR1)	0	0	0	0	0	0	0	0	0	0	3	0
LG4	86632467	G	A	splice_donor_variant	LG4_388755	AT3G06480	DEAD box RNA helicase family protein	0	1	0	1	0	0	0	0	0	10	NA	NA
LG4	88119841	C	A	stop_gained	LG4_338355	AT5G54680	iaa-leucine resistant3 (ILR3)	0	0	0	0	0	0	0	0	0	0	0	1
LG4	90308864	C	A	stop_gained	LG4_354023	AT4G24440	transcription initiation factor IIA gamma chain / TFIIA-gamma (TFIIA-S)	0	0	0	0	0	0	0	0	0	1	NA	NA
LG4	90309687	G	A	stop_gained	LG4_354023	AT4G24440	transcription initiation factor IIA gamma chain / TFIIA-gamma (TFIIA-S)	3	0	0	0	0	0	3	0	1	2	NA	NA
LG4	90351616	A	G	start_lost	LG4_353958	AT4G21760	beta-glucosidase 47 (BGLU47)	0	0	0	0	0	0	0	0	0	0	NA	1
LG4	90616757	T	C	start_lost	LG4_353843	AT4G21790	tobamovirus multiplication 1 (TOM1)	0	0	0	0	0	0	0	0	0	1	0	0
LG4	92057212	G	C	start_lost	LG4_375274	AT4G21920	unknown protein	0	0	0	0	0	0	0	0	0	0	1	0
LG4	92088383	C	T	stop_gained	LG4_375250	AT2G44450	beta glucosidase 15 (BGLU15)	0	0	0	0	0	0	4	0	0	0	0	0
LG4	93644862	A	T	stop_gained	LG4_416186	AT4G04350	EMBRYO DEFECTIVE 2369 (EMB2369)	0	0	0	0	0	0	0	0	0	0	0	3
LG4	93652569	A	T	splice_donor_variant	LG4_416264	AT4G22120	ERD (early-responsive to dehydration stress) family protein	NA	0	0	0	NA	NA	0	0	0	0	1	NA
LG4	94601705	C	A	stop_gained	LG4_376572	AT5G35810	Ankyrin repeat family protein	6	1	2	1	5	NA	19	1	14	1	NA	0
LG4	94604571	C	T	stop_gained	LG4_376572	AT5G35810	Ankyrin repeat family protein	7	1	2	2	5	NA	23	3	16	0	NA	0
LG4	98316384	C	A	splice_donor_variant	LG4_371231	AT4G16390	pentatricopeptide (PPR) repeat-containing protein	0	0	0	0	0	0	0	0	0	0	0	3
LG4	98316680	G	C	stop_gained	LG4_371231	AT4G16390	pentatricopeptide (PPR) repeat-containing protein	0	0	0	0	0	0	0	0	0	0	3	4
LG4	99076024	T	A	stop_gained	LG4_371726	AT2G01680	Ankyrin repeat family protein	0	0	0	0	0	0	0	0	0	1	0	0
LG4	103129045	C	T	stop_gained	LG4_358787	AT1G56690	Pentatricopeptide repeat (PPR) superfamily protein	NA	NA	NA	0	NA	NA	NA	NA	NA	1	NA	0
LG4	103142474	C	A	stop_gained	LG4_358777	AT2G20710	Tetratricopeptide repeat (TPR)-like superfamily protein	0	0	0	0	0	0	0	0	0	0	3	0
LG4	103428691	C	A	stop_gained	LG4_358655	AT2G14830	Regulator of Vps4 activity in the MVB pathway protein	0	0	0	0	0	0	0	0	0	0	1	0
LG4	104969387	G	A	start_lost	LG4_397379	AT2G21290	unknown protein	0	0	0	0	0	0	0	0	0	0	0	1
LG4	105891917	A	C	stop_gained	LG4_332021	AT1G76490	hydroxy methylglutaryl CoA reductase 1 (HMG1)	0	0	0	0	0	NA	0	0	0	0	NA	1
LG4	106577097	G	T	stop_gained	LG4_349487	AT4G16730	terpene synthase 02 (TPS02)	6	3	0	1	4	NA	10	2	0	6	1	NA
LG4	106825183	A	G	start_lost	LG4_372767	AT1G11900	Tetratricopeptide repeat (TPR)-like superfamily protein	0	0	0	NA	0	0	1	0	0	NA	NA	NA
LG4	108020464	G	A	stop_gained	LG4_417984	AT1G76690	12-oxophytodienoate reductase 2 (OPR2)	1	2	0	0	2	NA	0	5	0	0	NA	0
LG4	109090577	G	A	stop_gained	LG4_405302	AT5G09320	VPS9B	0	0	0	0	0	0	0	0	0	0	0	2
LG4	109111505	G	A	stop_gained	LG4_405345	AT2G17290	calcium dependent protein kinase 6 (CPK6)	1	2	NA	1	2	NA	0	3	NA	0	0	0
LG4	109256894	T	C	splice_acceptor_variant	LG4_405460	AT4G38260	Protein of unknown function (DUF833)	2	7	0	0	1	0	4	0	7	2	NA	NA
LG4	109639315	C	T	start_lost	LG4_362791	AT4G35270	Plant regulator RWP-RK family protein	0	0	0	0	0	0	0	0	0	1	0	0
LG4	111636635	C	T	stop_gained	LG4_362013	AT4G35140	Transducin/WD40 repeat-like superfamily protein	0	0	0	0	0	0	0	0	0	0	NA	1
LG4	112759434	C	T	stop_gained	LG4_375171	AT5G23590	DNAJ heat shock N-terminal domain-containing protein	2	0	0	1	0	0	7	0	4	1	NA	NA
LG4	114011489	G	A	stop_gained	LG4_374949	AT4G38600	KAKTUS (KAK)	0	0	0	0	0	0	0	0	0	0	2	0
LG4	114012011	C	A	stop_gained	LG4_374949	AT4G38600	KAKTUS (KAK)	0	0	0	0	0	0	0	0	0	0	2	0
LG4	114012851	C	T	splice_acceptor_variant	LG4_374949	AT4G38600	KAKTUS (KAK)	0	0	0	0	0	0	0	0	0	0	1	0
LG4	114013415	G	A	stop_gained	LG4_374949	AT4G38600	KAKTUS (KAK)	0	0	0	0	0	0	0	0	0	0	1	0
LG4	114014144	G	A	stop_gained	LG4_374949	AT4G38600	KAKTUS (KAK)	0	0	0	0	0	0	0	0	0	0	1	0
LG4	114016886	C	T	splice_acceptor_variant	LG4_374949	AT4G38600	KAKTUS (KAK)	0	0	0	0	0	NA	0	0	0	0	2	0
LG4	114016978	G	A	stop_gained	LG4_374949	AT4G38600	KAKTUS (KAK)	0	0	0	0	0	0	0	0	0	0	2	4
LG4	114018112	G	A	stop_gained	LG4_374949	AT4G38600	KAKTUS (KAK)	0	0	0	0	0	0	0	0	0	0	1	0
LG4	114018295	C	A	stop_gained	LG4_374949	AT4G38600	KAKTUS (KAK)	0	0	0	0	0	0	0	0	0	0	2	0
LG4	115693559	C	A	stop_gained	LG4_345471	AT4G38650	Glycosyl hydrolase family 10 protein	0	0	0	0	0	NA	0	0	0	0	0	1
LG4	117069272	T	A	splice_donor_variant	LG4_365904	AT4G34830	MATURATION OF RBCL 1 (MRL1)	NA	NA	NA	NA	NA	NA	NA	0	NA	NA	3	NA
LG4	117721835	T	A	stop_gained	LG4_344024	AT5G13690	CYCLOPS 1 (CYL1)	1	0	0	0	0	NA	3	0	1	5	1	1
LG4	117723943	T	A	splice_acceptor_variant	LG4_344024	AT5G13690	CYCLOPS 1 (CYL1)	0	0	NA	NA	0	NA	8	0	4	0	0	NA
LG4	118914351	C	T	stop_gained	LG4_385324	AT1G54140	TATA binding protein associated factor 21kDa subunit (TAFII21)	0	0	0	0	0	0	0	0	0	0	1	0
LG4	119265160	C	A	stop_gained	LG4_377033	AT5G62810	peroxin 14 (PEX14)	0	0	0	0	0	0	0	0	0	0	3	0
LG4	119406141	C	T	stop_gained	LG4_376983	AT3G14270	FORMS APLOID AND BINUCLEATE CELLS 1B (FAB1B)	0	0	0	0	0	NA	0	0	0	0	3	0
LG4	119407251	G	A	stop_gained	LG4_376983	AT3G14270	FORMS APLOID AND BINUCLEATE CELLS 1B (FAB1B)	0	0	0	0	1	NA	0	6	0	0	0	0
LG4	119427820	T	C	stop_lost	LG4_376969	AT5G62520	similar to RCD one 5 (SRO5)	0	0	0	0	0	0	0	0	0	0	0	1
LG4	124116925	T	A	splice_acceptor_variant	LG4_364339	AT5G50310	Galactose oxidase/kelch repeat superfamily protein	NA	NA	NA	NA	NA	NA	NA	NA	NA	0	NA	2
LG4	126936583	A	T	stop_gained	LG4_343678	AT5G50400	purple acid phosphatase 27 (PAP27)	38	27	18	6	16	3	38	30	20	21	0	0
LG4	127256721	G	T	stop_gained	LG4_343791	AT5G63460	SAP domain-containing protein	0	0	0	0	0	0	0	0	0	0	0	3
LG4	127574645	C	A	stop_gained	LG4_349052	AT5G50400	purple acid phosphatase 27 (PAP27)	0	0	0	0	0	0	0	1	0	0	NA	0
LG4	127608584	A	T	stop_gained	LG4_349013	AT5G47080	casein kinase II beta chain 1 (CKB1)	0	0	0	NA	0	NA	0	0	NA	NA	NA	1
LG4	128728873	A	G	start_lost	LG4_411577	AT4G37100	Pyridoxal phosphate (PLP)-dependent transferases superfamily protein	0	0	0	0	0	0	0	0	0	0	0	3
LG4	131394223	C	A	stop_gained	LG4_340689	AT5G63540	RECQ MEDIATED INSTABILITY 1 (RMI1)	0	0	0	NA	0	NA	0	0	0	0	NA	3
LG4	135826305	T	A	start_lost	LG4_347846	AT1G28110	serine carboxypeptidase-like 45 (SCPL45)	0	0	0	0	0	0	0	0	0	0	0	1
LG4	136442348	A	G	splice_acceptor_variant	LG4_347472	AT5G51010	Rubredoxin-like superfamily protein	1	0	0	0	0	0	0	0	0	0	2	4
LG4	136837253	A	G	splice_acceptor_variant	LG4_356889	AT5G61800	Pentatricopeptide repeat (PPR) superfamily protein	0	0	0	NA	0	NA	2	0	1	1	0	NA
LG4	137537277	C	A	stop_gained	LG4_372450	AT1G16080	unknown protein	0	0	0	0	0	0	0	0	0	0	3	0
LG4	139081611	G	T	stop_gained	LG4_419778	AT5G25110	CBL-interacting protein kinase 25 (CIPK25)	0	0	0	0	0	0	0	0	0	1	0	0
LG4	142817407	C	A	stop_gained	LG4_396794	AT5G32440	Ubiquitin system component Cue protein	0	0	0	1	0	0	0	0	0	0	0	0
LG4	145710311	G	T	stop_gained	LG4_382425	AT1G51590	alpha-mannosidase 1 (MNS1)	0	0	0	0	0	0	0	0	0	0	3	3
LG4	145713307	G	A	stop_gained	LG4_382390	AT3G21175	ZIM-like 1 (ZML1)	0	2	0	0	1	0	10	0	0	0	0	0
LG4	145898734	G	C	stop_gained	LG4_358852	AT5G62200	Embryo-specific protein 3, (ATS3)	1	0	0	0	0	0	0	1	6	0	0	0
LG4	146431685	G	T	stop_gained	LG4_346837	AT3G14360	alpha/beta-Hydrolases superfamily protein	0	0	0	0	0	0	0	0	2	0	0	NA
LG4	151611817	A	C	stop_lost	LG4_355143	AT1G29940	nuclear RNA polymerase A2 (NRPA2)	0	0	0	0	0	0	2	0	0	0	NA	1
LG4	155085215	C	T	stop_gained	LG4_367152	AT4G33090	aminopeptidase M1 (APM1)	0	0	0	0	0	0	0	0	0	0	0	1
LG4	156983917	C	A	stop_gained	LG4_83627	AT1G72990	beta-galactosidase 17 (BGAL17)	0	0	0	0	0	0	0	0	0	0	0	3
LG4	158410966	C	G	splice_donor_variant	LG4_408664	AT1G56050	GTP-binding protein-related	0	0	0	0	0	0	0	0	0	1	NA	NA
LG4	158809551	G	A	stop_gained	LG4_408805	AT1G17710	Pyridoxal phosphate phosphatase-related protein	0	0	0	0	0	0	0	0	0	1	0	0
LG4	160019963	G	T	stop_gained	LG4_393999	AT1G52800	2-oxoglutarate (2OG) and Fe(II)-dependent oxygenase superfamily protein	1	2	0	NA	1	1	1	6	NA	1	NA	NA
LG4	160847154	T	C	splice_acceptor_variant	LG4_414191	AT4G29990	Leucine-rich repeat transmembrane protein kinase protein	0	0	0	0	0	0	0	0	0	0	0	1
LG4	160848756	G	A	stop_gained	LG4_414191	AT4G29990	Leucine-rich repeat transmembrane protein kinase protein	0	0	0	0	0	0	0	0	0	1	0	0
LG4	166187435	A	T	stop_gained	LG4_399499	AT4G328500	nuclear poly(a) polymerase (nPAP)	0	0	0	0	0	0	0	0	0	0	0	3
LG4	168939720	T	A	stop_lost	LG4_354454	AT1G52140	unknown protein	0	0	0	0	0	0	0	0	0	0	NA	3
LG4	169663460	C	T	splice_donor_variant	LG4_354364	AT1G52150	ATHB-15	0	0	0	0	0	0	0	0	0	0	0	3
LG4	170786331	T	A	stop_gained	LG4_410348	AT1G10340	Ankyrin repeat family protein	NA	NA	NA	0	NA	NA	NA	NA	0	0	NA	1
LG4	171375156	T	A	stop_gained	LG4_391225	AT3G16250	NDH-dependent cyclic electron flow 1 (NDF4)	0	0	0	0	0	0	0	0	0	0	0	1
LG4	171385076	T	A	stop_gained	LG4_391243	AT1G52800	2-oxoglutarate (2OG) and Fe(II)-dependent oxygenase superfamily protein	0	0	0	0	0	0	0	0	0	0	3	1
LG4	175766434	C	A	splice_acceptor_variant	LG4_347998	AT4G29010	ABNORMAL INFLORESCENCE MERISTEM (AIM1)	0	0	0	0	0	0	0	0	0	1	NA	NA
LG4	175766435	T	C	splice_acceptor_variant	LG4_347998	AT4G29010	ABNORMAL INFLORESCENCE MERISTEM (AIM1)	0	0	0	0	1	0	0	0	0	0	NA	NA
LG4	175838215	T	A	stop_gained	LG4_348141	AT3G15940	UDP-Glycosyltransferase superfamily protein	0	0	0	0	0	0	0	0	0	0	0	1
LG4	178576747	T	C	start_lost	LG4_352393	AT1G30950	UNUSUAL FLORAL ORGANS (UFO)	0	0	0	0	0	0	0	0	0	0	0	1
LG4	180228731	G	A	stop_gained	LG4_333643	AT3G02560	Ribosomal protein S7e family protein	0	0	0	0	0	0	0	0	0	1	0	0
LG4	186040561	C	T	stop_gained	LG4_344384	AT4G26970	aconitase 2 (ACO2)	NA	NA	NA	NA	1	NA	NA	2	0	NA	NA	NA
LG4	187668091	T	C	stop_lost	LG4_366229	AT3G47520	malate dehydrogenase (MDH)	0	0	0	0	0	0	0	0	0	0	0	1
LG4	188883919	A	T	stop_gained	LG4_407108	AT3G29000	Calcium-binding EF-hand family protein	0	0	0	0	0	0	0	0	0	0	1	0
LG4	190085614	T	G	stop_gained	LG4_408189	AT5G61390	Polynucleotidyl transferase, ribonuclease H-like superfamily protein	0	NA	0	0	0	0	0	0	0	1	NA	NA
LG4	190303318	G	A	splice_acceptor_variant	LG4_408176	AT5G07720	Galactosyl transferase GMA12/MNN10 family protein	0	0	0	0	0	0	0	1	0	13	NA	1
LG4	192562281	C	T	stop_gained	LG4_391874	AT3G49080	Ribosomal protein S5 domain 2-like superfamily protein	5	1	0	2	7	0	0	1	0	0	NA	NA
LG4	192872685	G	A	stop_gained	LG4_348355	AT3G05010	Protein of unknown function, transmembrane-40	0	0	0	0	0	0	0	0	0	0	3	0
LG4	193025805	A	T	stop_gained	LG4_348300	AT1G62730	Terpenoid synthases superfamily protein	0	0	0	0	0	0	0	0	0	0	1	1
LG4	193060070	C	A	stop_gained	LG4_378231	AT5G61060	histone deacetylase 5 (HDA05)	0	0	0	0	0	0	0	0	0	0	0	2
LG4	193101500	A	C	stop_gained	LG4_378282	AT5G61030	glycine-rich RNA-binding protein 3 (GR-RBP3)	0	0	0	0	0	0	0	0	0	0	1	0
LG4	195773675	A	T	stop_gained	LG4_363226	AT5G17400	endoplasmic reticulum-adenine nucleotide transporter 1 (ER-ANT1)	24	12	9	2	9	2	38	17	20	0	0	0
LG4	196345859	T	C	stop_lost	LG4_341369	AT4G17730	syntaxin of plants 23 (SYP23)	4	0	NA	NA	1	0	0	1	10	10	NA	NA
LG4	197917342	A	T	stop_gained	LG4_382781	AT5G07010	sulfotransferase 2A (ST2A)	0	0	0	0	0	0	0	0	0	1	0	0
LG4	199136759	T	G	stop_lost	LG4_375600	AT5G08170	EMBRYO DEFECTIVE 1873 (EMB1873)	0	0	0	0	0	0	0	0	0	0	0	3
LG4	199136761	A	G	stop_lost	LG4_375600	AT5G08170	EMBRYO DEFECTIVE 1873 (EMB1873)	33	23	8	5	16	3	38	30	18	21	3	4
LG4	200544866	C	T	splice_acceptor_variant	LG4_391681	AT1G11545	xyloglucan endotransglucosylase/hydrolase 8 (XTH8)	0	0	0	0	0	NA	NA	NA	NA	0	NA	1
LG4	203395824	G	T	stop_gained	LG4_359256	AT4G16310	LSD1-like 3 (LDL3)	0	0	0	0	0	0	0	0	0	0	0	3
LG4	207088256	C	T	stop_gained	LG4_417870	AT2G43750	O-acetylserine (thiol) lyase B (OASB)	0	0	0	0	0	0	0	0	1	0	0	0
LG4	208452053	T	A	stop_gained	LG4_354656	AT1G06760	winged-helix DNA-binding transcription factor family protein	4	4	3	3	0	0	0	1	0	15	3	4
LG4	210716310	C	T	stop_gained	LG4_351050	AT4G36550	ARM repeat superfamily protein	0	0	0	0	0	0	0	0	0	1	2	1
LG4	211242204	C	A	splice_donor_variant	LG4_400625	AT5G42740	Sugar isomerase (SIS) family protein	NA	NA	NA	NA	NA	NA	NA	0	NA	0	NA	2
LG4	217948828	G	C	splice_donor_variant	LG4_359316	AT4G31940	cytochrome P450, family 82, subfamily C, polypeptide 4 (CYP82C4)	2	3	NA	2	NA	NA	NA	1	NA	5	0	0
LG4	218401086	G	A	stop_gained	LG4_415824	AT1G70520	cysteine-rich RLK (RECEPTOR-like protein kinase) 2 (CRK2)	0	0	0	0	0	0	0	1	0	0	0	0
LG4	218709077	G	T	stop_gained	LG4_415926	AT3G06240	F-box family protein	NA	NA	NA	NA	NA	NA	NA	NA	NA	0	NA	1
LG4	220674879	G	T	stop_gained	LG4_362591	AT4G31940	cytochrome P450, family 82, subfamily C, polypeptide 4 (CYP82C4)	1	NA	0	NA	NA	0	3	0	3	0	NA	NA
LG4	221501183	T	G	start_lost	LG4_367099	AT4G05020	NAD(P)H dehydrogenase B2 (NDB2)	13	16	0	4	8	NA	NA	0	2	7	NA	NA
LG4	223049666	A	G	stop_lost	LG4_410175	AT4G31940	cytochrome P450, family 82, subfamily C, polypeptide 4 (CYP82C4)	0	1	NA	1	NA	0	NA	NA	NA	1	NA	NA
LG4	226179317	C	A	start_lost	LG4_378209	AT5G20935	unknown protein	0	0	0	0	0	0	0	0	0	0	3	0
LG4	226179318	A	T	start_lost	LG4_378209	AT5G20935	unknown protein	0	0	0	0	0	0	0	0	0	0	3	0
LG4	226600922	T	A	stop_lost	LG4_395757	AT4G31940	cytochrome P450, family 82, subfamily C, polypeptide 4 (CYP82C4)	2	0	0	2	1	0	0	4	NA	6	NA	NA
LG4	226601187	T	A	stop_gained	LG4_395757	AT4G31940	cytochrome P450, family 82, subfamily C, polypeptide 4 (CYP82C4)	0	0	0	0	0	3	0	0	0	0	NA	NA
LG4	227088354	G	A	splice_acceptor_variant	LG4_387350	AT5G23540	Mov34/MPN/PAD-1 family protein	0	NA	NA	NA	NA	NA	NA	NA	NA	NA	NA	2
LG4	229850764	C	A	stop_gained	LG4_398863	AT2G26570	Plant protein of unknown function (DUF827)	0	0	0	0	0	0	0	0	0	2	0	0
LG4	245353574	T	C	splice_acceptor_variant	LG4_348884	AT5G43130	TBP-associated factor 4 (TAF4)	0	0	0	0	0	0	0	0	0	0	2	0
LG4	245475710	C	A	stop_gained	LG4_348857	AT5G01075	Glycosyl hydrolase family 35 protein	0	0	0	NA	0	NA	0	0	0	0	NA	1
LG4	246216493	G	A	stop_gained	LG4_361345	AT1G22370	UDP-glucosyl transferase 85A5 (UGT85A5)	0	0	0	0	0	0	0	0	0	0	0	2
LG4	246662813	A	T	stop_gained	LG4_394659	AT3G17800	Protein of unknown function (DUF760)	0	0	0	0	0	0	0	0	0	0	0	1
LG4	248212323	G	A	splice_donor_variant	LG4_389063	AT1G71340	PLC-like phosphodiesterases superfamily protein	0	0	0	0	0	NA	0	0	NA	0	NA	1
LG4	251952024	G	T	stop_gained	LG4_380933	AT1G27770	autoinhibited Ca2+-ATPase 1 (ACA1)	0	0	0	0	0	0	0	0	0	0	2	0
LG4	252137230	G	A	stop_gained	LG4_378711	AT1G33290	P-loop containing nucleoside triphosphate hydrolases superfamily protein	0	0	0	0	0	0	0	0	0	1	0	0
LG4	252188001	C	T	start_lost	LG4_378749	AT1G17680	tetratricopeptide repeat (TPR)-containing protein	0	0	0	0	1	0	0	0	0	0	NA	NA
LG4	252283793	G	C	stop_gained	LG4_378795	AT4G31780	monogalactosyl diacylglycerol synthase 1 (MGD1)	0	0	0	0	0	0	0	0	0	0	0	3
LG4	252284714	A	T	stop_gained	LG4_378795	AT4G31780	monogalactosyl diacylglycerol synthase 1 (MGD1)	0	0	0	0	0	0	0	0	0	0	1	3
LG4	256040367	A	T	stop_gained	LG4_361445	AT1G21580	Zinc finger C-x8-C-x5-C-x3-H type family protein	0	0	0	0	0	0	0	0	0	0	3	4
LG4	257229424	T	A	stop_gained	LG4_375670	AT2G30980	SHAGGY-related protein kinase dZeta (SKdZeta)	NA	NA	NA	0	NA	NA	NA	NA	NA	1	NA	NA
LG4	259662190	T	C	splice_donor_variant	LG4_843866	AT1G75850	VPS35 homolog B (VPS35B)	0	0	0	0	0	0	0	0	0	2	NA	NA
LG4	272544844	G	C	stop_gained	LG4_396041	AT4G39680	SAP domain-containing protein	0	0	0	0	0	0	0	0	0	0	2	0
LG4	273659562	G	A	start_lost	LG4_398892	AT4G39470	Tetratricopeptide repeat (TPR)-like superfamily protein	0	0	0	0	0	0	0	0	0	0	0	4
LG4	273704285	G	T	splice_donor_variant	LG4_398876	AT3G18680	Amino acid kinase family protein	2	0	1	0	0	0	2	1	0	0	NA	3
LG4	274189498	A	T	stop_gained	LG4_406220	AT5G18750	DNAJ heat shock N-terminal domain-containing protein	0	0	0	0	0	0	0	0	0	0	0	3
LG4	274253414	C	T	splice_donor_variant	LG4_394598	AT5G10010	unknown protein	0	NA	NA	0	NA	NA	NA	NA	0	1	NA	NA
LG4	275076036	C	T	stop_gained	LG4_334634	AT5G10010	unknown protein	0	0	0	0	0	0	0	0	0	0	0	1
LG4	275551412	C	T	stop_gained	LG4_398125	AT2G31840	Thioredoxin superfamily protein	0	0	0	0	0	0	0	0	0	0	1	0
LG4	275570318	G	C	stop_gained	LG4_398097	AT5G65220	Ribosomal L29 family protein	0	0	0	0	0	0	0	0	0	0	3	0
LG4	280825422	A	G	stop_lost	LG4_336126	AT5G27970	ARM repeat superfamily protein	0	0	0	0	0	0	0	0	0	1	0	0
LG4	284511108	G	A	stop_gained	LG4_396057	AT5G17680	disease resistance protein (TIR-NBS-LRR class), putative	4	3	1	0	3	NA	0	0	0	4	0	0
LG4	285705343	G	A	stop_gained	LG4_338198	AT4G35890	winged-helix DNA-binding transcription factor family protein	0	0	0	0	0	0	0	0	0	0	0	1
LG4	287060590	C	A	stop_gained	LG4_373870	AT3G19860	basic Helix-Loop-Helix 121 (bHLH121)	0	0	0	0	0	0	5	0	8	0	NA	0
LG4	287276799	A	T	stop_gained	LG4_351669	AT2G13370	chromatin remodeling 5 (CHR5)	0	0	0	0	0	0	0	0	0	0	0	1
LG4	287355550	C	G	stop_gained	LG4_351853	AT5G66230	Chalcone-flavanone isomerase family protein	2	NA	0	NA	1	NA	3	0	6	0	NA	NA
LG4	288333586	G	A	stop_gained	LG4_334942	AT5G66250	kinectin-related	0	0	0	0	0	2	0	0	0	0	0	0
LG4	289434779	T	A	stop_gained	LG4_410367	AT4G33400	Vacuolar import/degradation, Vid27-related protein	1	0	0	0	0	NA	0	0	0	0	0	NA
LG4	289615243	C	T	stop_gained	LG4_367706	AT2G16390	DEFECTIVE IN RNA-DIRECTED DNA METHYLATION 1 (DRD1)	0	0	0	0	0	0	0	0	3	0	NA	NA
LG4	290191015	A	T	stop_gained	LG4_414313	AT3G49601	pre-mRNA-splicing factor	0	0	0	0	0	0	0	0	0	1	0	NA
LG4	293556613	G	A	stop_gained	LG4_389151	AT5G17680	disease resistance protein (TIR-NBS-LRR class), putative	1	NA	0	NA	NA	NA	NA	1	1	NA	NA	NA
LG4	293944202	T	A	stop_gained	LG4_362222	AT1G28100	unknown protein	0	0	0	0	0	0	0	0	0	0	0	3
LG4	296727464	G	A	stop_gained	LG4_355925	AT5G19025	Ribosomal protein L34e superfamily protein	0	0	0	0	0	NA	0	0	0	NA	NA	1
LG4	297739028	G	A	stop_gained	LG4_415600	AT3G50910	unknown protein	0	0	0	0	0	0	0	0	0	NA	3	0
LG4	300098704	C	G	splice_donor_variant	LG4_349960	AT1G15460	REQUIRES HIGH BORON 4 (BOR4)	0	NA	NA	0	NA	NA	NA	NA	NA	0	NA	3
LG4	300439936	A	T	stop_lost	LG4_332935	AT5G36930	Disease resistance protein (TIR-NBS-LRR class) family	7	16	0	1	2	NA	0	5	4	2	NA	NA
LG4	300944240	G	T	stop_gained	LG4_334262	AT5G11720	Glycosyl hydrolases family 31 protein	6	0	2	0	3	0	28	6	0	0	0	0
LG4	303111947	C	T	stop_gained	LG4_385418	AT1G65440	global transcription factor group B1 (GTB1)	0	NA	NA	NA	NA	NA	NA	NA	NA	1	NA	NA
LG4	303730719	A	T	splice_acceptor_variant	LG4_389811	AT5G38660	ACCLIMATION OF PHOTOSYNTHESIS TO ENVIRONMENT (APE1)	0	0	0	0	0	0	0	0	0	0	0	3
LG4	305007683	G	A	stop_gained	LG4_364247	AT4G15430	ERD (early-responsive to dehydration stress) family protein	0	0	0	0	0	0	0	0	0	0	NA	2
LG4	306794800	C	A	stop_gained	LG4_365572	AT1G66840	Plant protein of unknown function (DUF827)	0	0	0	0	0	0	0	0	0	0	0	2
LG4	306797569	C	A	stop_gained	LG4_365566	AT3G18230	Octicosapeptide/Phox/Bem1p family protein	1	0	0	0	0	0	0	0	0	0	0	0
LG4	308630859	A	T	stop_gained	LG4_341606	AT1G17930	Aminotransferase-like, plant mobile domain family protein	6	0	0	0	2	1	0	0	2	0	0	0
LG4	308630901	C	T	stop_gained	LG4_341606	AT1G17930	Aminotransferase-like, plant mobile domain family protein	7	2	0	0	4	3	0	0	4	0	0	0
LG4	308880931	C	T	stop_gained	LG4_341596	AT3G18150	RNI-like superfamily protein	2	0	NA	NA	1	NA	0	0	1	0	NA	NA
LG4	308976246	A	G	start_lost	LG4_341586	AT5G02930	F-box/RNI-like superfamily protein	0	NA	NA	NA	0	NA	NA	NA	0	0	2	0
LG4	308993186	T	G	stop_lost	LG4_341582	AT5G02700	F-box/RNI-like superfamily protein	0	0	0	0	0	0	0	0	0	0	NA	1
LG4	309028297	T	A	stop_gained	LG4_341556	AT1G66520	pigment defective 194 (pde194)	0	0	0	0	0	0	0	0	0	0	0	3
LG4	309210111	G	T	splice_donor_variant	LG4_341534	AT5G54620	Ankyrin repeat family protein	0	0	0	0	0	0	0	0	0	0	0	1
LG4	309210352	G	T	stop_gained	LG4_341534	AT5G54620	Ankyrin repeat family protein	0	0	0	0	0	0	0	0	0	0	NA	1
LG4	311492568	C	T	stop_gained	LG4_349429	AT5G22350	ELONGATED MITOCHONDRIA 1 (ELM1)	0	NA	NA	NA	0	NA	0	0	0	0	1	NA
LG4	317356932	C	A	stop_gained	LG4_401569	AT5G65730	xyloglucan endotransglucosylase/hydrolase 6 (XTH6)	0	0	0	0	0	0	0	0	0	0	1	0
LG4	317914888	G	T	stop_gained	LG4_403399	AT5G65760	Serine carboxypeptidase S28 family protein	10	2	2	0	5	0	15	21	0	0	0	0
LG4	317949340	T	A	stop_gained	LG4_403347	AT5G65770	LITTLE NUCLEI4 (LINC4)	0	0	0	0	0	0	0	0	0	0	0	0
LG4	317950323	T	A	stop_gained	LG4_403347	AT5G65770	LITTLE NUCLEI4 (LINC4)	0	0	0	0	0	0	0	0	0	0	0	4
LG4	321424328	A	T	stop_gained	LG4_381938	AT4G37710	VQ motif-containing protein	NA	0	0	NA	NA	NA	NA	NA	NA	NA	1	NA
LG4	323850297	C	T	stop_gained	LG4_385116	AT5G22370	QUATRE-QUART 1 (QQT1)	0	0	0	0	0	0	0	0	0	2	1	0
LG4	324007740	G	T	stop_gained	LG4_335155	AT5G67500	voltage dependent anion channel 2 (VDAC2)	0	0	0	0	0	0	0	0	0	0	2	0
LG4	324451095	T	C	stop_lost	LG4_335209	AT4G37590	NAKED PINS IN YUC MUTANTS 5 (NPY5)	0	0	0	0	0	0	0	0	0	0	0	2
LG4	326818412	A	G	stop_lost	LG4_336466	AT3G51550	FERONIA (FER)	0	0	0	0	0	0	0	0	2	3	NA	NA
LG4	326858104	T	A	stop_gained	LG4_336459	AT2G23200	Protein kinase superfamily protein	1	0	0	0	0	NA	0	0	0	0	NA	0
LG4	327821666	G	A	start_lost	LG4_398436	AT1G26680	transcriptional factor B3 family protein	0	0	0	0	0	3	0	0	0	2	NA	NA
LG4	328298085	A	T	splice_acceptor_variant	LG4_364616	AT4G37280	MRG family protein	0	NA	NA	NA	NA	NA	0	0	NA	1	0	NA
LG4	333431088	C	G	splice_donor_variant	LG4_382311	AT4G34090	unknown protein	NA	0	NA	NA	NA	NA	NA	NA	0	NA	NA	1
LG4	333472371	T	A	stop_gained	LG4_382196	AT5G60020	laccase 17 (LAC17)	0	0	0	0	0	0	0	0	0	NA	NA	1
LG4	337377518	G	A	stop_gained	LG4_406919	AT3G19184	AP2/B3-like transcriptional factor family protein	0	0	0	0	0	0	0	0	0	0	1	0
LG4	337377739	A	G	splice_donor_variant	LG4_406919	AT3G19184	AP2/B3-like transcriptional factor family protein	NA	NA	NA	NA	NA	NA	NA	NA	NA	NA	1	0
LG4	339828956	C	T	stop_gained	LG4_334566	AT5G66820	unknown protein	0	0	0	0	0	0	0	0	0	1	0	0
LG4	340082820	A	G	splice_donor_variant	LG4_407395	AT3G50590	Transducin/WD40 repeat-like superfamily protein	38	27	18	6	15	3	38	30	18	21	NA	0
LG4	340085083	C	T	splice_donor_variant	LG4_407395	AT3G50590	Transducin/WD40 repeat-like superfamily protein	10	23	0	6	3	0	0	1	0	20	0	3
LG4	341932154	C	A	stop_gained	LG4_332289	AT4G32700	helicases	0	2	NA	NA	NA	NA	NA	0	NA	NA	NA	NA
LG4	341932177	C	T	stop_gained	LG4_332289	AT4G32700	helicases	0	2	NA	NA	NA	NA	NA	0	NA	NA	NA	NA
LG4	343321538	T	G	stop_lost	LG4_401478	AT5G15330	SPX domain gene 4 (SPX4)	1	3	0	1	0	2	0	2	2	19	1	3
LG4	344720501	A	T	stop_gained	LG4_350516	AT5G39360	EID1-like 2 (EDL2)	0	0	0	0	0	0	0	0	0	0	0	3
LG4	351945987	T	A	stop_gained	LG4_351947	AT3G51550	FERONIA (FER)	10	12	0	1	1	0	0	1	0	8	NA	NA
LG4	366643280	C	T	splice_acceptor_variant	LG4_392326	AT1G14380	IQ-domain 28 (IQD28)	0	0	0	0	0	0	0	0	0	0	1	NA
LG4	366643763	G	A	stop_gained	LG4_392326	AT1G14380	IQ-domain 28 (IQD28)	0	2	0	0	0	0	0	1	0	0	0	0
LG4	367197109	C	A	stop_gained	LG4_388558	AT5G15050	Core-2/I-branching beta-1,6-N-acetylglucosaminyltransferase family protein	0	0	0	0	0	0	0	0	0	0	3	0
LG4	367966006	A	T	stop_gained	LG4_355592	AT1G59650	CW14	0	0	0	0	0	0	0	0	0	0	3	4
LG4	368826437	G	T	splice_donor_variant	LG4_346053	AT1G79000	histone acetyltransferase of the CBP family 1 (HAC1)	0	NA	NA	NA	NA	NA	NA	NA	3	NA	NA	NA
LG4	369461051	C	T	stop_gained	LG4_349817	AT2G28880	embryo defective 1997 (emb1997)	0	0	0	0	0	0	0	0	0	5	0	0
LG4	369816563	A	T	stop_gained	LG4_349604	AT3G01460	methyl-CPG-binding domain 9 (MBD9)	0	0	0	0	0	0	0	0	2	0	NA	NA
LG4	369818962	T	C	stop_lost	LG4_349604	AT3G01460	methyl-CPG-binding domain 9 (MBD9)	1	0	0	0	2	0	0	0	0	3	NA	NA
LG4	369897888	A	T	stop_gained	LG4_393369	AT3G01460	methyl-CPG-binding domain 9 (MBD9)	0	0	0	0	0	0	0	0	0	NA	1	NA
LG4	370573198	C	G	stop_gained	LG4_410446	AT5G40300	Uncharacterised protein family (UPF0497)	0	0	0	0	0	0	0	0	0	3	0	0
LG4	372167465	T	C	splice_donor_variant	LG4_346240	AT2G19080	metaxin-related	0	0	0	0	0	0	0	0	0	0	3	0
LG4	372336778	A	C	stop_gained	LG4_346399	AT5G14590	Isocitrate/isopropylmalate dehydrogenase family protein	0	0	0	0	0	0	0	0	0	0	0	1
LG4	372740602	A	C	stop_lost	LG4_358351	AT4G16860	recognition of peronospora parasitica 4 (RPP4)	0	0	0	0	0	0	0	0	0	3	NA	NA
LG4	375076301	C	A	stop_gained	LG4_357931	AT3G01790	Ribosomal protein L13 family protein	0	0	0	0	0	0	0	0	0	0	1	0
LG4	375281226	G	T	splice_donor_variant	LG4_357664	AT3G01810	FUNCTIONS IN: molecular_function unknown	0	0	0	0	0	NA	0	0	1	0	0	NA
LG4	375575650	T	C	splice_donor_variant	LG4_357539	AT5G14180	Myzus persicae-induced lipase 1 (MPL1)	0	0	0	1	0	NA	0	0	1	2	NA	2
LG4	375837978	G	T	stop_gained	LG4_357421	AT5G64140	ribosomal protein S28 (RPS28)	NA	NA	NA	NA	NA	NA	NA	NA	NA	NA	0	2
LG5	100839	G	T	stop_gained	LG5_428160	AT5G23810	amino acid permease 7 (AAP7)	0	0	0	0	0	0	0	0	0	0	3	0
LG5	395818	G	T	stop_gained	LG5_428059	AT3G13340	Transducin/WD40 repeat-like superfamily protein	0	NA	0	0	0	0	NA	0	NA	1	0	0
LG5	1873059	A	G	splice_acceptor_variant	LG5_501317	AT3G11940	ribosomal protein 5A (RPS5A)	0	0	0	0	0	0	NA	0	0	0	NA	4
LG5	1873060	G	T	splice_acceptor_variant	LG5_501317	AT3G11940	ribosomal protein 5A (RPS5A)	0	0	0	0	0	0	NA	0	0	0	NA	4
LG5	1873154	T	G	stop_lost	LG5_501317	AT3G11940	ribosomal protein 5A (RPS5A)	0	0	0	0	0	0	NA	0	0	0	NA	4
LG5	2136035	G	T	stop_gained	LG5_501644	AT4G26540	Leucine-rich repeat receptor-like protein kinase family protein	0	0	0	0	0	0	1	0	0	0	0	0
LG5	2691079	C	A	stop_gained	LG5_844398	AT5G55600	agenet domain-containing protein / bromo-adjacent homology (BAH) domain-containing protein	0	0	0	0	0	0	0	0	0	0	0	1
LG5	2743967	T	G	stop_lost	LG5_844293	AT5G55640	unknown protein	0	0	0	0	0	0	0	0	0	4	0	0
LG5	3597985	T	A	start_lost	LG5_479383	AT1G11230	Protein of unknown function (DUF761)	NA	NA	NA	NA	NA	NA	NA	12	NA	NA	NA	NA
LG5	3666943	C	A	stop_gained	LG5_479406	AT5G55700	beta-amylase 4 (BAM4)	0	0	0	0	0	0	0	0	0	0	3	0
LG5	5039041	T	C	start_lost	LG5_485132	AT1G50620	RING/FYVE/PHD zinc finger superfamily protein	0	0	0	0	0	0	0	0	0	0	0	1
LG5	6997799	C	G	stop_gained	LG5_443284	AT4G27030	fatty acid desaturase A (FADA)	0	0	0	0	0	0	0	0	0	0	3	0
LG5	9834264	A	C	start_lost	LG5_449533	AT5G54730	homolog of yeast autophagy 18 (ATG18) F (G18F)	NA	NA	NA	0	NA	NA	NA	NA	NA	0	0	2
LG5	12036672	G	A	splice_donor_variant	LG5_479613	AT1G80600	HOPW1-1-interacting 1 (WIN1)	18	14	9	6	4	NA	NA	23	1	10	0	3
LG5	12036839	T	C	splice_donor_variant	LG5_479613	AT1G80600	HOPW1-1-interacting 1 (WIN1)	18	14	9	6	5	NA	NA	23	1	11	0	3
LG5	18155162	C	T	stop_gained	LG5_436559	AT1G16170	unknown protein	0	0	0	0	0	0	0	0	0	0	2	0
LG5	20622566	T	G	stop_lost	LG5_464785	AT3G48770	DNA binding	0	0	0	NA	0	0	0	0	0	0	NA	3
LG5	22263724	T	G	stop_lost	LG5_497550	AT5G05210	Surfeit locus protein 6	0	0	0	NA	0	0	0	0	0	2	NA	NA
LG5	22761398	C	T	stop_gained	LG5_484590	AT3G26950	unknown protein	0	0	0	0	0	0	0	0	0	0	0	1
LG5	23109919	A	G	stop_lost	LG5_466120	AT3G47350	hydroxysteroid dehydrogenase 2 (HSD2)	0	0	0	0	0	0	0	0	0	0	0	1
LG5	23109925	T	A	stop_gained	LG5_466120	AT3G47350	hydroxysteroid dehydrogenase 2 (HSD2)	0	0	0	0	0	0	0	0	0	0	0	1
LG5	24559619	T	A	stop_gained	LG5_502078	AT5G11640	Thioredoxin superfamily protein	NA	NA	NA	NA	NA	NA	NA	NA	NA	NA	1	NA
LG5	25733955	G	C	splice_donor_variant	LG5_421964	AT4G24830	arginosuccinate synthase family	0	0	0	0	0	0	0	0	0	0	0	1
LG5	26226388	A	T	stop_gained	LG5_421533	AT3G48380	Peptidase C78, ubiquitin fold modifier-specific peptidase 1/ 2	0	0	0	1	0	0	0	0	0	15	3	0
LG5	34738226	T	G	start_lost	LG5_426312	AT3G27880	Protein of unknown function (DUF1645)	3	0	0	1	0	0	20	0	11	0	0	0
LG5	36433132	G	C	start_lost	LG5_483781	AT1G74920	aldehyde dehydrogenase 10A8 (ALDH10A8)	0	0	0	0	0	0	0	0	0	0	2	1
LG5	38208270	A	G	splice_acceptor_variant	LG5_445933	AT3G47950	H(+)-ATPase 4 (HA4)	0	0	0	0	0	0	0	0	0	0	3	0
LG5	38235612	G	A	stop_gained	LG5_446022	AT5G65840	Thioredoxin superfamily protein	NA	NA	NA	1	NA	NA	NA	NA	NA	13	NA	0
LG5	44510102	C	T	splice_acceptor_variant	LG5_489067	AT3G51570	Disease resistance protein (TIR-NBS-LRR class) family	0	0	NA	0	0	1	NA	0	NA	0	NA	0
LG5	44591516	T	A	stop_gained	LG5_496615	AT3G29270	RING/U-box superfamily protein	3	0	0	0	1	2	0	5	0	7	3	1
LG5	44591535	C	A	stop_gained	LG5_496615	AT3G29270	RING/U-box superfamily protein	0	0	0	0	0	0	0	0	0	0	2	0
LG5	46746988	C	G	splice_donor_variant	LG5_451969	AT4G24560	ubiquitin-specific protease 16 (UBP16)	NA	NA	NA	NA	NA	NA	NA	NA	NA	NA	1	0
LG5	47112639	C	A	stop_gained	LG5_474864	AT1G74110	cytochrome P450, family 78, subfamily A, polypeptide 10 (CYP78A10)	1	2	0	1	0	0	0	0	0	12	0	0
LG5	51343608	G	T	stop_gained	LG5_420548	AT5G38640	NagB/RpiA/CoA transferase-like superfamily protein	0	0	0	0	0	0	0	0	0	0	0	3
LG5	51812575	G	A	stop_gained	LG5_464095	AT1G67780	Zinc-finger domain of monoamine-oxidase A repressor R1 protein	0	0	0	0	0	0	0	0	0	0	0	1
LG5	54377616	C	A	stop_gained	LG5_504322	AT5G18570	EMBRYO DEFECTIVE 269 (EMB269)	0	0	0	0	0	0	0	0	0	0	1	4
LG5	60125992	A	G	start_lost	LG5_88076	-	-	0	0	0	1	0	0	0	0	2	11	0	0
LG5	60126002	C	G	stop_gained	LG5_88076	-	-	0	0	0	0	0	0	0	0	0	0	3	0
LG5	60126026	G	A	stop_gained	LG5_88076	-	-	0	0	0	0	0	0	0	0	0	0	0	3
LG5	60126320	C	A	stop_gained	LG5_88076	-	-	0	0	0	0	0	0	0	0	0	0	0	3
LG5	60126346	C	T	stop_gained	LG5_88076	-	-	0	0	0	0	0	0	0	0	0	0	0	3
LG5	60126758	A	T	stop_gained	LG5_88072	AT3G62150	P-glycoprotein 21 (PGP21)	0	0	0	0	0	0	0	0	0	0	0	1
LG5	60126782	A	T	stop_gained	LG5_88072	AT3G62150	P-glycoprotein 21 (PGP21)	0	0	0	1	0	0	0	0	0	0	0	0
LG5	60126907	A	C	stop_lost	LG5_88072	AT3G62150	P-glycoprotein 21 (PGP21)	0	0	0	0	0	0	0	0	0	0	3	4
LG5	66687606	G	A	stop_gained	LG5_453558	AT5G11270	overexpressor of cationic peroxidase 3 (OCP3)	0	0	0	0	0	0	0	0	0	0	0	3
LG5	67595425	G	A	stop_gained	LG5_429757	AT3G05090	LATERAL ROOT STIMULATOR 1 (LRS1)	0	NA	0	1	1	NA	2	NA	1	NA	NA	NA
LG5	69780833	G	T	stop_gained	LG5_445238	AT2G25760	Protein kinase family protein	0	0	0	0	0	0	0	0	0	0	0	1
LG5	74333659	G	A	stop_gained	LG5_495587	AT1G31920	Tetratricopeptide repeat (TPR)-like superfamily protein	0	0	NA	NA	0	NA	NA	NA	0	0	1	NA
LG5	80047730	T	G	splice_acceptor_variant	LG5_487048	AT5G04895	DEA(D/H)-box RNA helicase family protein	NA	NA	NA	NA	NA	NA	NA	NA	NA	NA	0	1
LG5	80199164	T	A	splice_acceptor_variant	LG5_482233	AT3G04820	Pseudouridine synthase family protein	9	2	0	3	1	3	25	0	16	14	0	0
LG5	82220782	T	A	stop_gained	LG5_441897	AT3G07770	HEAT SHOCK PROTEIN 89.1 (Hsp89.1)	0	0	0	NA	0	NA	NA	0	NA	NA	1	NA
LG5	82855826	G	A	splice_donor_variant	LG5_485160	AT1G61105	Toll-Interleukin-Resistance (TIR) domain family protein	6	0	0	0	0	3	22	0	15	0	NA	NA
LG5	82856052	G	A	splice_acceptor_variant	LG5_485160	AT1G61105	Toll-Interleukin-Resistance (TIR) domain family protein	2	3	0	0	0	0	0	0	5	0	NA	NA
LG5	86174304	A	T	stop_gained	LG5_523673	AT2G25180	response regulator 12 (RR12)	0	0	0	0	0	0	0	0	0	0	1	0
LG5	91734342	C	A	stop_gained	LG5_475752	AT5G09810	actin 7 (ACT7)	0	0	0	0	0	NA	0	0	0	1	0	NA
LG5	92228289	C	G	stop_gained	LG5_524806	AT4G39710	FK506-binding protein 16-2 (FKBP16-2)	0	0	0	0	0	0	0	0	0	0	0	3
LG5	93421424	T	A	splice_acceptor_variant	LG5_430370	AT5G10060	ENTH/VHS family protein	0	0	0	0	0	0	0	0	0	1	0	0
LG5	96539309	T	A	stop_gained	LG5_443357	AT3G18150	RNI-like superfamily protein	0	0	0	0	0	NA	0	0	0	1	0	0
LG5	103200956	C	T	stop_gained	LG5_461938	AT1G14560	Mitochondrial substrate carrier family protein	1	0	0	0	0	0	0	0	0	0	0	0
LG5	103733661	G	A	stop_gained	LG5_461734	AT2G22400	S-adenosyl-L-methionine-dependent methyltransferases superfamily protein	0	0	0	0	0	0	0	0	0	0	0	4
LG5	104922929	C	T	stop_gained	LG5_455264	AT1G13080	cytochrome P450, family 71, subfamily B, polypeptide 2 (CYP71B2)	0	0	0	NA	0	NA	0	0	0	1	NA	NA
LG5	106343794	G	A	stop_gained	LG5_424272	AT2G19480	nucleosome assembly protein 1	0	0	0	0	0	0	0	0	0	0	0	4
LG5	107843089	T	A	stop_gained	LG5_472372	AT4G32940	gamma vacuolar processing enzyme (GAMMA-VPE)	0	0	0	0	0	0	0	0	0	0	NA	2
LG5	111608640	C	T	stop_gained	LG5_466612	AT3G46290	hercules receptor kinase 1 (HERK1)	0	0	0	0	0	0	0	0	0	0	1	0
LG5	111763759	T	C	splice_donor_variant	LG5_466565	AT4G15545	unknown protein	0	0	NA	0	NA	NA	0	0	0	0	NA	2
LG5	112068701	G	A	stop_gained	LG5_424056	AT1G25540	PHYTOCHROME AND FLOWERING TIME 1 (PFT1)	19	11	1	5	3	0	NA	16	5	0	0	NA
LG5	112075286	C	T	stop_gained	LG5_424079	AT4G27290	S-locus lectin protein kinase family protein	0	0	0	0	0	0	0	0	0	0	2	NA
LG5	113233236	G	T	stop_gained	LG5_454604	AT5G18670	beta-amylase 3 (BMY3)	0	0	0	0	0	0	0	0	0	2	0	0
LG5	113370270	G	T	stop_gained	LG5_454546	AT2G36490	demeter-like 1 (DML1)	0	0	0	0	0	0	0	0	0	0	0	1
LG5	113519012	G	A	splice_donor_variant	LG5_454399	AT3G28650	Cysteine/Histidine-rich C1 domain family protein	1	6	1	5	1	0	0	0	0	13	NA	NA
LG5	113519545	C	T	stop_gained	LG5_454399	AT3G28650	Cysteine/Histidine-rich C1 domain family protein	1	6	0	0	0	0	0	0	0	0	NA	NA
LG5	115412691	A	T	stop_gained	LG5_458954	AT3G06350	MATERNAL EFFECT EMBRYO ARREST 32 (MEE32)	0	0	0	0	0	0	0	0	0	0	0	2
LG5	117842436	G	A	stop_gained	LG5_424976	AT1G15790	unknown protein	0	0	0	0	0	0	0	0	0	0	0	1
LG5	117843293	T	A	stop_gained	LG5_424976	AT1G15790	unknown protein	20	7	1	5	9	3	25	28	20	17	3	0
LG5	118958893	A	G	splice_acceptor_variant	LG5_474434	AT2G39100	RING/U-box superfamily protein	0	0	0	0	0	0	0	0	0	0	1	2
LG5	124617875	C	G	splice_donor_variant	LG5_474564	AT2G35620	FEI 2 (FEI2)	NA	NA	NA	NA	NA	NA	0	1	NA	1	NA	NA
LG5	124618442	A	G	splice_acceptor_variant	LG5_474558	AT3G08960	ARM repeat superfamily protein	0	0	NA	NA	NA	NA	NA	0	NA	1	NA	NA
LG5	127274669	C	A	stop_gained	LG5_468277	AT2G16640	multimeric translocon complex in the outer envelope membrane 132 (TOC132)	0	0	0	NA	0	0	8	0	7	1	0	NA
LG5	127839431	G	T	stop_gained	LG5_468465	AT1G24265	Protein of unknown function (DUF1664)	0	0	NA	NA	NA	NA	NA	0	NA	3	NA	NA
LG5	129698798	A	T	stop_gained	LG5_456046	AT1G75560	zinc knuckle (CCHC-type) family protein	0	0	0	0	0	0	0	0	0	0	0	3
LG5	134407845	C	T	stop_gained	LG5_438076	AT5G39000	Malectin/receptor-like protein kinase family protein	0	0	0	0	0	0	0	0	0	0	1	0
LG5	134409841	C	T	stop_gained	LG5_438076	AT5G39000	Malectin/receptor-like protein kinase family protein	0	0	0	0	0	0	0	0	0	0	2	0
LG5	134410448	C	T	stop_gained	LG5_438076	AT5G39000	Malectin/receptor-like protein kinase family protein	0	0	0	0	0	0	0	0	0	3	0	0
LG5	134410480	T	G	stop_gained	LG5_438076	AT5G39000	Malectin/receptor-like protein kinase family protein	0	0	0	0	0	0	0	0	0	0	0	1
LG5	134410517	C	T	stop_gained	LG5_438076	AT5G39000	Malectin/receptor-like protein kinase family protein	0	0	0	0	0	0	0	0	0	0	2	0
LG5	139370875	T	G	splice_donor_variant	LG5_473717	AT1G31420	FEI 1 (FEI1)	2	0	0	0	1	NA	0	0	0	0	NA	1
LG5	140608868	G	T	stop_gained	LG5_438762	AT5G39000	Malectin/receptor-like protein kinase family protein	0	0	0	0	0	0	0	0	0	0	NA	1
LG5	142248387	C	T	stop_gained	LG5_468784	AT5G39000	Malectin/receptor-like protein kinase family protein	0	0	0	0	0	0	0	0	0	2	2	3
LG5	142455025	A	T	stop_gained	LG5_468966	AT1G11660	heat shock protein 70 (Hsp 70) family protein	1	0	0	0	0	0	0	0	0	3	NA	0
LG5	142497089	T	A	stop_lost	LG5_497067	AT1G11660	heat shock protein 70 (Hsp 70) family protein	0	0	0	0	0	0	0	0	0	1	NA	NA
LG5	142497090	T	G	stop_lost	LG5_497067	AT1G11660	heat shock protein 70 (Hsp 70) family protein	0	0	0	0	0	0	0	0	0	1	NA	NA
LG5	142932267	C	T	stop_gained	LG5_513976	AT4G19600	CYCT1	0	0	0	0	0	0	0	0	0	1	0	0
LG5	145425735	A	C	stop_gained	LG5_433581	AT5G19500	Tryptophan/tyrosine permease	0	0	0	0	0	0	0	0	0	0	3	0
LG5	145762821	A	T	stop_gained	LG5_487690	AT2G05642	Nucleic acid-binding, OB-fold-like protein	NA	NA	NA	NA	NA	NA	NA	NA	NA	NA	NA	1
LG5	146630328	C	T	stop_gained	LG5_466263	AT3G06930	protein arginine methyltransferase 4B (PRMT4B)	NA	NA	NA	NA	NA	NA	NA	NA	NA	1	NA	0
LG5	148059727	A	T	stop_gained	LG5_501281	AT3G21760	HYPOSTATIN RESISTANCE 1 (HYR1)	0	0	0	0	0	0	0	0	0	1	0	0
LG5	148322917	G	A	splice_donor_variant	LG5_478212	AT5G27820	Ribosomal L18p/L5e family protein	0	0	0	1	0	0	0	0	0	7	0	0
LG5	150211810	A	G	stop_lost	LG5_423480	AT5G19510	Translation elongation factor EF1B/ribosomal protein S6 family protein	0	0	0	0	0	0	0	0	0	1	NA	NA
LG5	150213411	A	C	stop_lost	LG5_423476	AT3G29255	catalytics	0	0	0	0	0	0	0	0	0	0	NA	1
LG5	150213560	G	C	stop_gained	LG5_423476	AT3G29255	catalytics	0	0	0	0	0	0	0	0	0	0	NA	1
LG5	153078061	A	G	stop_lost	LG5_517759	AT1G04230	Protein of unknown function (DUF2361)	0	0	0	0	0	0	26	0	11	0	0	0
LG5	153078273	G	T	stop_gained	LG5_517759	AT1G04230	Protein of unknown function (DUF2361)	0	0	0	0	0	0	0	0	0	0	0	4
LG5	153091405	C	G	start_lost	LG5_517666	AT5G43745	Protein of unknown function (DUF1012)	0	0	0	0	0	0	0	0	0	0	0	3
LG5	153832724	G	A	stop_gained	LG5_449174	AT2G44450	beta glucosidase 15 (BGLU15)	0	0	0	0	0	0	0	0	0	0	NA	1
LG5	154045347	C	A	stop_gained	LG5_449338	AT4G14570	acylaminoacyl-peptidase-related	0	0	0	0	0	0	0	0	0	0	0	1
LG5	154265238	C	A	stop_gained	LG5_449455	AT3G23000	CBL-interacting protein kinase 7 (CIPK7)	0	0	0	0	0	0	0	0	0	0	0	1
LG5	155901514	C	A	stop_gained	LG5_494163	AT2G05642	Nucleic acid-binding, OB-fold-like protein	NA	NA	NA	NA	NA	NA	NA	NA	NA	0	1	NA
LG5	155901524	C	T	splice_acceptor_variant	LG5_494163	AT2G05642	Nucleic acid-binding, OB-fold-like protein	NA	NA	NA	NA	NA	NA	NA	NA	NA	0	1	NA
LG5	156804370	C	T	stop_gained	LG5_497842	AT1G53570	mitogen-activated protein kinase kinase kinase 3 (MAP3KA)	0	0	0	0	0	0	0	0	0	0	0	4
LG5	158556280	C	A	stop_gained	LG5_459246	AT5G63710	Leucine-rich repeat protein kinase family protein	0	0	0	0	0	0	0	0	0	2	0	0
LG5	158871241	C	G	splice_acceptor_variant	LG5_459459	AT5G63610	cyclin-dependent kinase E	0	0	0	0	0	0	0	0	0	3	0	0
LG5	159523616	C	A	stop_gained	LG5_466198	AT5G48780	disease resistance protein (TIR-NBS class)	0	0	1	0	0	0	0	0	0	2	NA	0
LG5	159536210	C	A	stop_gained	LG5_466150	AT5G60130	AP2/B3-like transcriptional factor family protein	0	0	0	0	0	0	0	0	0	1	0	NA
LG5	159746078	C	A	stop_gained	LG5_500532	AT1G11950	Transcription factor jumonji (jmjC) domain-containing protein	0	0	0	0	0	0	0	0	0	0	NA	2
LG5	161717884	G	A	stop_gained	LG5_518878	AT1G60590	Pectin lyase-like superfamily protein	0	0	0	0	0	0	0	0	1	0	0	0
LG5	162002826	C	T	stop_gained	LG5_518995	AT2G26780	ARM repeat superfamily protein	0	0	0	0	0	0	0	0	0	0	0	1
LG5	162273790	C	A	stop_gained	LG5_435422	AT3G03740	BTB-POZ and MATH domain 4 (BPM4)	2	0	0	0	2	0	2	0	0	4	2	3
LG5	162800004	A	G	start_lost	LG5_503807	AT5G42670	Agenet domain-containing protein	NA	NA	NA	NA	NA	NA	NA	NA	NA	NA	NA	2
LG5	164976949	C	T	stop_gained	LG5_448598	AT5G43560	TRAF-like superfamily protein	0	NA	0	NA	0	NA	NA	NA	NA	NA	1	3
LG5	166235569	C	T	splice_acceptor_variant	LG5_430141	AT5G27530	Pectin lyase-like superfamily protein	0	0	0	NA	0	NA	0	0	0	0	NA	3
LG5	166719096	C	T	stop_gained	LG5_429919	AT2G36850	glucan synthase-like 8 (GSL8)	1	0	0	NA	0	NA	0	0	NA	NA	NA	NA
LG5	168227004	C	G	stop_lost	LG5_513939	AT1G17840	white-brown complex homolog protein 11 (WBC11)	3	1	NA	1	1	0	0	0	0	3	0	0
LG5	168754860	G	T	stop_gained	LG5_448338	AT3G06030	NPK1-related protein kinase 3 (NP3)	0	0	0	0	0	NA	0	0	0	0	NA	1
LG5	169961236	C	A	stop_gained	LG5_467042	AT4G18905	Transducin/WD40 repeat-like superfamily protein	1	NA	NA	NA	0	NA	0	0	NA	NA	NA	NA
LG5	172882481	T	A	stop_gained	LG5_496902	AT3G23640	heteroglycan glucosidase 1 (HGL1)	0	0	NA	0	0	0	NA	0	0	1	0	NA
LG5	174267802	G	T	stop_gained	LG5_437598	AT3G06170	Serinc-domain containing serine and sphingolipid biosynthesis protein	0	0	0	0	0	0	0	0	0	0	0	3
LG5	174332709	G	T	stop_gained	LG5_437638	AT3G23590	REF4-related 1 (RFR1)	0	0	0	0	0	0	0	0	0	0	0	1
LG5	175499987	G	C	start_lost	LG5_491302	AT3G13890	myb domain protein 26 (MYB26)	NA	NA	NA	2	NA	NA	NA	NA	NA	17	0	0
LG5	176780418	A	G	splice_acceptor_variant	LG5_477784	AT5G26180	S-adenosyl-L-methionine-dependent methyltransferases superfamily protein	0	0	0	2	0	0	0	0	7	5	NA	0
LG5	177191268	A	T	stop_gained	LG5_442335	AT5G12080	mechanosensitive channel of small conductance-like 10 (MSL10)	0	0	0	0	0	0	0	0	0	0	2	0
LG5	179709936	T	A	stop_lost	LG5_525459	AT1G30330	auxin response factor 6 (ARF6)	0	0	0	0	0	0	0	0	0	0	0	1
LG5	179752789	G	A	stop_gained	LG5_525478	AT5G20730	NON-PHOTOTROPHIC HYPOCOTYL (NPH4)	0	0	1	0	0	0	0	0	0	0	1	NA
LG5	179933232	G	A	stop_gained	LG5_525570	AT1G19220	auxin response factor 19 (ARF19)	0	0	0	0	0	0	0	0	0	0	0	4
LG5	181207920	T	A	stop_gained	LG5_489498	AT1G05065	CLAVATA3/ESR-RELATED 20 (CLE20)	0	0	0	NA	0	NA	5	1	2	NA	NA	NA
LG5	181403780	A	T	stop_gained	LG5_492970	AT5G36110	cytochrome P450, family 716, subfamily A, polypeptide 1 (CYP716A1)	0	NA	0	NA	NA	NA	4	NA	4	0	0	NA
LG5	181403816	A	T	stop_gained	LG5_492970	AT5G36110	cytochrome P450, family 716, subfamily A, polypeptide 1 (CYP716A1)	0	NA	0	NA	NA	NA	NA	NA	0	NA	2	NA
LG5	181809120	A	C	stop_lost	LG5_466410	AT2G07170	ARM repeat superfamily protein	0	0	0	NA	2	NA	2	1	1	NA	NA	NA
LG5	181986835	C	T	stop_gained	LG5_470552	AT3G13060	evolutionarily conserved C-terminal region 5 (ECT5)	0	0	0	0	0	0	0	0	0	0	3	0
LG5	181988957	C	T	stop_gained	LG5_470602	AT4G18240	starch synthase 4 (SS4)	0	0	0	0	0	0	0	0	0	0	2	0
LG5	183902941	G	A	splice_acceptor_variant	LG5_501126	AT2G39190	ATATH8	1	NA	NA	NA	NA	NA	NA	NA	NA	0	0	NA
LG5	183938499	A	T	stop_gained	LG5_501095	AT5G58130	REPRESSOR OF SILENCING 3 (ROS3)	0	0	0	0	0	0	0	0	0	0	0	0
LG5	184188456	A	G	stop_lost	LG5_421286	AT2G07180	Protein kinase superfamily protein	0	0	0	0	0	NA	0	0	0	0	0	1
LG5	188458012	T	G	stop_gained	LG5_514402	AT5G57110	autoinhibited Ca2+ -ATPase, isoform 8 (ACA8)	0	0	0	0	0	0	0	0	0	0	2	0
LG5	189422693	C	G	stop_lost	LG5_491547	AT5G57345	unknown protein	0	0	0	0	0	0	0	0	0	0	2	4
LG5	195935932	G	T	stop_gained	LG5_511359	AT1G31420	FEI 1 (FEI1)	0	0	0	0	0	0	0	0	0	2	NA	NA
LG5	195936458	C	T	stop_gained	LG5_511359	AT1G31420	FEI 1 (FEI1)	0	0	0	0	0	0	0	0	0	2	NA	0
LG5	195937708	C	T	stop_gained	LG5_511359	AT1G31420	FEI 1 (FEI1)	0	0	0	0	0	0	0	0	0	3	0	NA
LG5	196898296	T	C	splice_acceptor_variant	LG5_430780	AT4G33330	plant glycogenin-like starch initiation protein 3 (PGSIP3)	0	0	0	0	0	0	0	0	0	1	1	0
LG5	198961369	G	T	splice_donor_variant	LG5_425662	AT5G57870	eukaryotic translation Initiation Factor isoform 4G1 (eIFiso4G1)	0	0	0	0	0	0	0	0	0	0	0	1
LG5	199434878	A	C	stop_gained	LG5_440748	AT5G62740	HYPERSENSITIVE-INDUCED RESPONSE PROTEIN 1 (HIR1)	0	NA	0	NA	NA	NA	NA	NA	NA	NA	NA	1
LG5	200953113	T	C	stop_lost	LG5_454132	AT4G30960	SOS3-interacting protein 3 (SIP3)	0	0	0	0	0	0	0	0	0	1	0	0
LG5	201101479	C	T	stop_gained	LG5_454042	AT3G18060	transducin family protein / WD-40 repeat family protein	0	0	0	0	0	0	0	0	0	0	0	1
LG5	201438128	C	T	stop_gained	LG5_422559	AT5G58200	Calcineurin-like metallo-phosphoesterase superfamily protein	2	3	0	0	0	0	0	0	0	0	0	0
LG5	202511520	C	T	stop_gained	LG5_490374	AT1G49760	poly(A) binding protein 8 (PAB8)	NA	NA	NA	NA	NA	NA	NA	NA	NA	NA	1	0
LG5	205559787	T	C	stop_lost	LG5_526550	AT5G34850	purple acid phosphatase 26 (PAP26)	0	1	0	0	0	0	0	0	0	0	0	0
LG5	205978460	C	T	stop_gained	LG5_526879	AT5G25520	SPOC domain / Transcription elongation factor S-II protein	0	0	0	0	1	0	0	0	0	0	0	0
LG5	206850951	T	C	splice_donor_variant	LG5_437892	AT3G07490	ARF-GAP domain 11 (AGD11)	0	0	0	0	0	0	0	0	0	0	3	0
LG5	207163135	G	T	stop_gained	LG5_488048	AT4G36480	long-chain base1 (LCB1)	0	0	0	0	0	0	0	0	0	0	0	1
LG5	207668649	C	A	stop_gained	LG5_487856	AT5G20230	blue-copper-binding protein (BCB)	0	0	0	0	0	0	0	0	0	0	0	3
LG5	207821448	C	T	stop_gained	LG5_487808	AT5G20230	blue-copper-binding protein (BCB)	0	0	0	0	0	NA	0	0	0	1	0	0
LG5	210347771	G	A	splice_acceptor_variant	LG5_501998	AT5G25350	EIN3-binding F box protein 2 (EBF2)	0	0	0	0	0	0	0	0	0	0	3	0
LG5	211907169	T	C	start_lost	LG5_435245	AT2G26695	Ran BP2/NZF zinc finger-like superfamily protein	1	1	0	0	2	2	8	0	7	0	NA	1
LG5	215384482	C	T	stop_gained	LG5_479675	AT4G32551	LEUNIG (LUG)	0	0	0	0	0	0	0	0	0	0	NA	3
LG5	218011236	A	G	splice_acceptor_variant	LG5_519370	-	-	0	0	0	0	0	0	0	0	0	0	3	0
LG5	218011469	G	T	stop_gained	LG5_519370	-	-	0	0	0	0	0	0	0	0	0	1	0	0
LG5	218012149	C	T	stop_gained	LG5_519370	-	-	4	0	0	4	2	0	0	2	0	13	0	0
LG5	218012212	C	T	stop_gained	LG5_519370	-	-	0	0	0	0	0	0	0	0	0	0	0	1
LG5	218012227	T	G	stop_lost	LG5_519370	-	-	0	0	0	0	0	0	0	0	0	0	3	3
LG5	220750171	G	A	splice_acceptor_variant	LG5_499740	AT4G29010	ABNORMAL INFLORESCENCE MERISTEM (AIM1)	0	0	0	0	0	0	0	0	1	0	0	0
LG5	221075925	G	T	stop_gained	LG5_473362	AT3G06720	AT-IMP	0	0	0	0	0	0	0	0	0	0	2	0
LG5	221418847	C	T	stop_gained	LG5_508742	AT5G36930	Disease resistance protein (TIR-NBS-LRR class) family	NA	NA	NA	NA	0	NA	NA	NA	NA	NA	NA	3
LG5	221482725	A	T	stop_gained	LG5_515231	AT1G04210	Leucine-rich repeat protein kinase family protein	0	0	0	0	0	0	0	0	0	0	1	0
LG5	222994977	C	T	stop_gained	LG5_516960	AT1G57720	Translation elongation factor EF1B, gamma chain	0	0	0	0	0	0	0	0	1	0	0	0
LG5	223023014	C	G	stop_gained	LG5_517086	AT1G57765	unknown protein	0	0	0	0	0	0	0	0	0	0	0	1
LG5	224846350	A	T	stop_gained	LG5_472732	AT1G71240	Plant protein of unknown function (DUF639)	0	0	0	0	0	0	0	0	0	0	2	0
LG5	224884053	C	T	stop_gained	LG5_472793	AT4G22970	homolog of separase (ESP)	NA	0	NA	1	0	NA	0	NA	0	14	NA	NA
LG5	226457081	A	G	splice_acceptor_variant	LG5_447017	AT4G11420	eukaryotic translation initiation factor 3A (EIF3A)	25	17	5	2	12	NA	14	30	1	1	NA	NA
LG5	226819407	C	T	splice_donor_variant	LG5_447258	AT5G01240	like AUXIN RESISTANT 1 (LAX1)	0	0	0	0	0	NA	0	0	0	2	NA	NA
LG5	226890572	G	A	stop_gained	LG5_447279	AT5G64550	loricrin-related	26	7	2	3	8	3	10	27	0	10	NA	1
LG5	227721816	G	A	stop_gained	LG5_512484	AT1G02170	metacaspase 1 (AMC1)	0	0	0	0	0	0	0	0	0	0	3	0
LG5	227922390	G	T	stop_gained	LG5_512571	AT2G44860	Ribosomal protein L24e family protein	0	0	0	0	0	0	0	0	0	0	0	3
LG5	227981196	G	A	splice_acceptor_variant	LG5_512673	AT4G33510	3-deoxy-d-arabino-heptulosonate 7-phosphate synthase (DHS2)	0	0	0	0	0	0	0	0	0	1	NA	NA
LG5	228459122	G	A	stop_gained	LG5_512744	AT1G17840	white-brown complex homolog protein 11 (WBC11)	0	0	0	0	0	0	0	0	0	0	0	2
LG5	228886849	A	T	stop_gained	LG5_493226	AT1G60600	ABERRANT CHLOROPLAST DEVELOPMENT 4 (ABC4)	0	0	0	0	0	0	0	0	0	0	3	1
LG5	229134572	T	C	stop_lost	LG5_493363	AT4G33565	RING/U-box superfamily protein	0	0	0	0	0	0	0	0	0	0	0	1
LG5	229800220	T	A	stop_gained	LG5_456770	AT1G09730	Cysteine proteinases superfamily protein	0	0	0	0	0	0	0	0	0	0	1	0
LG5	229802021	C	A	stop_gained	LG5_456770	AT1G09730	Cysteine proteinases superfamily protein	0	0	0	0	0	0	0	0	0	0	1	0
LG5	231212505	G	C	splice_acceptor_variant	LG5_437791	AT5G50920	CLPC homologue 1 (CLPC1)	0	0	0	0	0	0	0	0	1	5	NA	NA
LG5	231575384	G	T	splice_acceptor_variant	LG5_437840	AT4G33720	CAP (Cysteine-rich secretory proteins, Antigen 5, and Pathogenesis-related 1 protein) superfamily protein	0	0	0	0	0	0	0	0	0	0	1	2
LG5	233187426	G	A	stop_gained	LG5_497593	AT4G15480	UGT84A1	0	0	0	0	0	0	0	0	0	0	0	1
LG5	233342360	C	T	stop_gained	LG5_515660	AT4G15480	UGT84A1	0	0	0	0	0	NA	0	0	0	1	0	NA
LG5	233713282	G	A	stop_gained	LG5_502266	AT4G34260	FUC95A	0	0	0	0	0	0	0	0	0	1	0	0
LG5	235152643	C	G	stop_gained	LG5_450096	AT4G24220	VEIN PATTERNING 1 (VEP1)	0	0	0	0	0	0	0	0	0	0	0	1
LG5	236453912	C	A	stop_gained	LG5_465330	AT3G19320	Leucine-rich repeat (LRR) family protein	0	0	0	0	0	0	0	0	0	0	NA	4
LG5	236551237	T	C	start_lost	LG5_465306	AT1G49750	Leucine-rich repeat (LRR) family protein	0	7	0	1	1	2	22	0	19	20	3	4
LG5	236855151	A	T	stop_gained	LG5_465178	AT4G34100	RING/U-box superfamily protein	0	0	0	0	0	0	0	0	0	0	1	0
LG5	237812111	A	T	stop_gained	LG5_844739	AT1G58030	cationic amino acid transporter 2 (CAT2)	0	0	0	NA	0	0	NA	0	NA	1	NA	NA
LG5	237865138	C	A	splice_donor_variant	LG5_844754	AT4G34412	EKC/KEOPS complex subunit tprkb-like protein	0	0	0	0	0	1	0	0	0	0	3	NA
LG5	238653976	G	A	stop_gained	LG5_445662	AT5G39710	EMBRYO DEFECTIVE 2745 (EMB2745)	0	0	0	0	0	0	0	0	0	0	0	1
LG5	239066110	T	A	stop_gained	LG5_527839	AT2G15900	Phox-associated domain	0	0	0	0	0	0	0	0	0	0	NA	3
LG5	239577092	T	A	splice_acceptor_variant	LG5_517454	AT1G49430	long-chain acyl-CoA synthetase 2 (LACS2)	1	0	0	0	1	NA	0	0	0	0	NA	2
LG5	239851292	G	A	stop_gained	LG5_431493	AT5G33406	hAT dimerisation domain-containing protein / transposase-related	NA	NA	NA	NA	NA	NA	NA	NA	NA	1	NA	0
LG5	239905997	A	C	splice_acceptor_variant	LG5_431509	AT3G03450	RGA-like 2 (RGL2)	0	0	0	0	0	NA	0	0	0	1	NA	0
LG5	241922885	C	T	stop_gained	LG5_463026	AT4G34540	NmrA-like negative transcriptional regulator family protein	0	0	0	0	1	0	0	0	0	0	0	0
LG5	242016911	G	T	stop_gained	LG5_463087	AT4G25730	FtsJ-like methyltransferase family protein	0	0	0	0	0	0	0	0	0	0	3	4
LG5	242017294	T	A	splice_acceptor_variant	LG5_463087	AT4G25730	FtsJ-like methyltransferase family protein	1	0	0	0	0	1	0	0	1	2	1	4
LG5	242017404	T	A	splice_donor_variant	LG5_463087	AT4G25730	FtsJ-like methyltransferase family protein	0	0	0	0	0	0	0	0	0	0	3	4
LG5	242019041	C	T	splice_donor_variant	LG5_463087	AT4G25730	FtsJ-like methyltransferase family protein	NA	0	0	NA	0	0	0	0	0	0	1	0
LG5	243058624	C	T	stop_gained	LG5_518762	AT3G47680	DNA binding	NA	NA	NA	NA	0	NA	NA	NA	NA	0	NA	1
LG5	243269900	A	C	stop_gained	LG5_518590	AT2G16430	purple acid phosphatase 10 (PAP10)	0	0	0	0	0	0	0	0	0	0	3	0
LG5	243910333	A	G	splice_donor_variant	LG5_461235	AT1G78420	RING/U-box superfamily protein	0	0	0	0	0	NA	0	0	0	0	NA	2
LG5	244392488	C	A	start_lost	LG5_524476	AT1G17180	glutathione S-transferase TAU 25 (GSTU25)	0	0	0	0	0	0	0	0	0	0	3	4
LG5	244783700	C	A	start_lost	LG5_524713	AT1G55730	cation exchanger 5 (CAX5)	0	0	0	0	0	0	0	0	0	0	3	0
LG5	244836185	C	T	stop_gained	LG5_524763	AT1G17180	glutathione S-transferase TAU 25 (GSTU25)	0	0	0	0	0	0	0	0	0	0	0	0
LG5	247390550	T	A	splice_donor_variant	LG5_465430	AT5G54200	Transducin/WD40 repeat-like superfamily protein	0	0	0	0	0	0	0	0	0	1	NA	NA
LG5	248261467	C	T	splice_donor_variant	LG5_471868	AT1G04950	TATA BOX ASSOCIATED FACTOR II 59 (TAFII59)	NA	NA	NA	0	NA	NA	NA	NA	NA	NA	1	NA
LG5	248301081	T	G	stop_gained	LG5_471837	AT3G07890	Ypt/Rab-GAP domain of gyp1p superfamily protein	25	5	11	1	15	3	38	25	20	21	3	4
LG5	251219813	T	A	splice_acceptor_variant	LG5_459138	AT1G78560	Sodium Bile acid symporter family	0	0	0	0	0	0	0	0	0	0	0	3
LG5	253686395	C	T	stop_gained	LG5_490063	AT3G15095	unknown protein	0	0	0	0	0	0	0	0	0	0	0	1
LG5	254687674	C	A	splice_acceptor_variant	LG5_463704	AT3G27740	carbamoyl phosphate synthetase A (CARA)	0	0	0	0	0	0	0	0	0	0	NA	1
LG5	254726707	A	G	splice_donor_variant	LG5_463737	AT1G53165	ATMAP4K ALPHA1	0	0	0	0	0	0	0	0	0	0	0	2
LG5	254728099	A	T	splice_donor_variant	LG5_463737	AT1G53165	ATMAP4K ALPHA1	0	0	0	0	0	0	0	0	0	0	3	NA
LG5	254728100	C	A	splice_donor_variant	LG5_463737	AT1G53165	ATMAP4K ALPHA1	0	0	0	0	0	0	0	0	0	0	3	NA
LG5	255054281	G	C	stop_gained	LG5_511594	AT1G53090	SPA1-related 4 (SPA4)	0	0	0	0	0	0	0	0	0	0	3	4
LG5	255411027	C	T	stop_gained	LG5_441584	AT3G15900	unknown protein	0	0	0	0	1	0	0	0	0	0	0	0
LG5	257176798	A	G	splice_donor_variant	LG5_481193	AT3G15690	Single hybrid motif superfamily protein	0	NA	NA	NA	0	NA	0	NA	NA	0	1	1
LG5	257176799	C	A	splice_donor_variant	LG5_481193	AT3G15690	Single hybrid motif superfamily protein	0	NA	NA	NA	0	NA	0	NA	NA	0	1	1
LG5	260603027	A	T	stop_gained	LG5_427752	AT1G15230	unknown protein	0	0	0	0	0	0	0	0	0	5	0	0
LG5	262053663	C	A	stop_gained	LG5_458218	AT1G51730	Ubiquitin-conjugating enzyme family protein	0	0	0	0	0	0	0	0	0	1	NA	0
LG5	263584120	C	T	stop_gained	LG5_435032	AT1G17620	Late embryogenesis abundant (LEA) hydroxyproline-rich glycoprotein family	1	0	0	0	0	0	0	0	0	0	0	0
LG5	265001927	G	A	stop_gained	LG5_515006	AT2G20050	protein serine/threonine phosphatases	0	0	0	0	0	NA	0	0	0	0	NA	1
LG5	266198078	G	A	splice_donor_variant	LG5_480734	AT1G72320	pumilio 23 (PUM23)	0	NA	0	NA	0	NA	0	0	0	NA	NA	2
LG5	266294600	C	A	stop_gained	LG5_480561	AT1G53710	Calcineurin-like metallo-phosphoesterase superfamily protein	0	0	0	1	0	0	0	0	0	10	0	0
LG5	266546161	T	A	stop_gained	LG5_480255	AT5G27700	Ribosomal protein S21e	0	0	0	NA	0	NA	0	0	0	0	1	NA
LG5	269529068	T	A	stop_lost	LG5_439631	AT2G05910	Protein of unknown function (DUF567)	1	NA	NA	NA	NA	NA	1	NA	NA	0	0	0
LG5	270278298	C	A	stop_gained	LG5_512835	AT3G43850	unknown protein	0	0	0	0	0	0	0	0	0	0	NA	1
LG5	271586185	G	C	splice_donor_variant	LG5_524113	AT5G35460	unknown protein	0	0	0	0	0	0	0	0	0	1	0	0
LG5	273096528	T	C	splice_donor_variant	LG5_469669	AT3G47590	alpha/beta-Hydrolases superfamily protein	NA	0	NA	NA	NA	NA	NA	0	NA	0	NA	1
LG5	274321974	A	T	stop_gained	LG5_478313	AT5G56860	GATA, nitrate-inducible, carbon metabolism-involved (GNC)	0	0	0	0	0	0	0	0	0	0	NA	1
LG5	274402907	T	A	stop_gained	LG5_478375	AT4G29670	atypical CYS HIS rich thioredoxin 2 (ACHT2)	0	0	0	0	0	0	0	0	0	0	3	0
LG5	275329960	G	T	stop_gained	LG5_478910	AT2G16790	P-loop containing nucleoside triphosphate hydrolases superfamily protein	0	0	0	0	0	0	0	0	0	1	0	0
LG5	275333040	T	A	stop_gained	LG5_478939	AT5G06770	KH domain-containing protein / zinc finger (CCCH type) family protein	0	0	0	0	0	0	0	1	0	0	0	0
LG5	277267072	C	T	stop_gained	LG5_496209	AT4G37820	unknown protein	0	0	0	0	0	NA	0	0	0	0	1	0
LG5	280305126	C	T	stop_gained	LG5_508104	AT1G09140	SERINE-ARGININE PROTEIN 30 (ATSRP30)	0	0	0	0	0	0	0	0	3	0	0	0
LG5	280306018	G	T	splice_acceptor_variant	LG5_508104	AT1G09140	SERINE-ARGININE PROTEIN 30 (ATSRP30)	1	NA	NA	3	NA	NA	NA	8	NA	7	NA	2
LG5	280943653	G	T	start_lost	LG5_448874	AT1G09530	phytochrome interacting factor 3 (PIF3)	0	0	0	0	0	0	0	0	0	0	0	1
LG5	282029432	C	A	stop_gained	LG5_495455	AT5G19530	ACAULIS 5 (ACL5)	0	0	0	0	0	0	0	0	0	0	0	1
LG5	283104171	G	A	stop_gained	LG5_495028	AT2G19130	S-locus lectin protein kinase family protein	0	0	0	0	0	0	0	0	0	1	NA	0
LG5	283716553	A	G	splice_donor_variant	LG5_485700	AT1G30910	Molybdenum cofactor sulfurase family protein	NA	NA	NA	NA	NA	NA	NA	NA	0	NA	NA	1
LG5	287105070	G	T	stop_gained	LG5_523428	AT5G04930	aminophospholipid ATPase 1 (ALA1)	0	0	0	0	0	0	0	0	0	0	3	0
LG5	290935113	C	T	stop_gained	LG5_426192	AT4G32620	Enhancer of polycomb-like transcription factor protein	0	0	NA	0	0	0	0	0	NA	0	NA	2
LG5	291448989	A	T	stop_gained	LG5_483069	AT3G54110	plant uncoupling mitochondrial protein 1 (PUMP1)	0	0	0	0	0	0	0	0	0	0	3	0
LG5	293097769	G	T	stop_gained	LG5_508348	AT1G07510	FTSH protease 10 (ftsh10)	0	0	0	0	0	0	0	0	0	0	3	0
LG5	294269305	G	A	splice_donor_variant	LG5_503123	AT1G24764	microtubule-associated proteins 70-2 (MAP70-2)	0	0	0	0	0	0	0	0	0	0	1	0
LG5	294269964	C	T	stop_gained	LG5_503123	AT1G24764	microtubule-associated proteins 70-2 (MAP70-2)	0	1	0	0	0	0	0	0	0	0	0	0
LG5	294529712	C	A	stop_gained	LG5_503336	AT1G71860	protein tyrosine phosphatase 1 (PTP1)	20	18	2	6	8	0	22	6	15	20	0	0
LG5	296478751	A	C	stop_gained	LG5_502191	AT3G57030	Calcium-dependent phosphotriesterase superfamily protein	0	0	0	0	0	0	0	0	0	0	0	3
LG5	296808656	G	A	splice_donor_variant	LG5_511212	AT3G10250	Plant protein 1589 of unknown function	1	0	0	NA	0	NA	0	NA	0	2	NA	3
LG5	297584194	A	C	splice_acceptor_variant	LG5_523069	AT4G04850	K+ efflux antiporter 3 (KEA3)	0	0	0	1	0	0	0	0	0	5	1	NA
LG5	300814831	A	T	stop_gained	LG5_476630	AT3G57650	lysophosphatidyl acyltransferase 2 (LPAT2)	0	0	0	0	0	0	0	0	0	0	3	0
LG5	301037529	A	T	stop_gained	LG5_468147	AT2G41900	CCCH-type zinc finger protein with ARM repeat domain	0	0	0	0	0	0	0	0	0	0	0	1
LG5	301227902	G	T	stop_gained	LG5_468061	AT5G12480	calmodulin-domain protein kinase 7 (CPK7)	0	0	0	0	0	0	0	0	0	1	0	0
LG5	301291818	C	A	stop_gained	LG5_485269	AT3G57520	seed imbibition 2 (SIP2)	0	0	0	0	0	0	0	0	0	0	2	NA
LG5	302415478	C	A	stop_gained	LG5_518321	AT5G06830	unknown protein	0	0	0	0	0	0	0	0	0	0	0	1
LG5	303186421	C	A	stop_gained	LG5_476755	AT2G38000	chaperone protein dnaJ-related	0	0	0	0	1	NA	NA	0	0	NA	0	NA
LG5	303477384	G	T	stop_gained	LG5_476889	AT3G06580	GALK	2	0	0	0	0	3	0	0	0	2	0	NA
LG5	303478174	C	A	stop_gained	LG5_476889	AT3G06580	GALK	2	0	0	0	0	3	0	0	0	3	NA	NA
LG5	303478794	G	T	stop_gained	LG5_476889	AT3G06580	GALK	0	0	0	0	0	NA	0	0	0	5	NA	NA
LG5	303521595	C	T	stop_gained	LG5_476953	AT2G24960	unknown protein	0	0	0	3	0	0	0	0	0	0	0	0
LG5	304784813	T	A	stop_lost	LG5_522117	AT3G11530	Vacuolar protein sorting 55 (VPS55) family protein	0	0	0	0	0	0	0	0	0	0	3	0
LG5	306453017	T	A	splice_acceptor_variant	LG5_467832	AT1G23280	MAK16 protein-related	1	2	NA	1	NA	NA	NA	1	0	3	NA	0
LG5	306453397	C	A	stop_gained	LG5_467832	AT1G23280	MAK16 protein-related	0	0	0	0	0	0	0	0	0	3	NA	0
LG5	308860955	G	A	splice_donor_variant	LG5_454831	AT5G59750	DHBP synthase RibB-like alpha/beta domain	0	1	0	0	0	0	1	0	0	1	3	NA
LG5	308945822	T	A	start_lost	LG5_431004	AT5G59800	methyl-CPG-binding domain 7 (MBD7)	0	0	0	0	0	0	0	0	0	0	0	1
LG5	312796004	A	C	stop_lost	LG5_494016	AT2G28930	protein kinase 1B (PK1B)	0	0	0	0	0	0	0	0	0	1	0	0
LG5	312888458	T	G	stop_lost	LG5_493910	AT1G13790	XH/XS domain-containing protein	0	NA	0	NA	1	NA	0	1	0	NA	NA	NA
LG5	313897603	G	T	stop_gained	LG5_474150	AT2G37840	Protein kinase superfamily protein	NA	NA	NA	NA	NA	NA	NA	NA	NA	0	NA	1
LG5	315630929	G	A	stop_gained	LG5_509838	AT2G30020	Protein phosphatase 2C family protein	0	0	0	0	0	0	0	0	0	0	1	NA
LG5	316884223	G	T	splice_donor_variant	LG5_528155	AT5G58470	TBP-associated factor 15B (TAF15b)	0	NA	NA	0	0	NA	NA	NA	0	0	NA	1
LG5	316884224	T	C	splice_donor_variant	LG5_528155	AT5G58470	TBP-associated factor 15B (TAF15b)	0	NA	NA	NA	0	NA	NA	NA	0	0	NA	3
LG5	316933229	C	T	stop_gained	LG5_528227	AT2G30140	UDP-Glycosyltransferase superfamily protein	0	0	0	0	0	0	0	0	0	0	0	1
LG5	319155490	C	T	splice_acceptor_variant	LG5_506229	AT3G51620	PAP/OAS1 substrate-binding domain superfamily	0	0	0	0	0	0	0	0	0	5	0	0
LG5	319952746	A	C	stop_gained	LG5_433025	AT2G38610	RNA-binding KH domain-containing protein	NA	NA	NA	NA	NA	NA	NA	NA	NA	NA	NA	3
LG5	320729063	G	A	stop_gained	LG5_525873	AT3G09580	FAD/NAD(P)-binding oxidoreductase family protein	0	0	0	0	0	0	0	0	0	3	NA	NA
LG5	320799585	C	A	stop_gained	LG5_525829	AT5G48380	BAK1-interacting receptor-like kinase 1 (BIR1)	0	0	0	0	0	0	0	0	0	0	2	0
LG5	323124273	C	T	stop_gained	LG5_450443	AT3G07310	Protein of unknown function (DUF760)	0	0	0	0	0	0	0	0	0	0	3	0
LG5	325709284	T	G	stop_gained	LG5_449056	AT5G48850	SULPHUR DEFICIENCY-INDUCED 1 (ATSDI1)	0	0	0	0	0	0	0	0	0	6	0	0
LG5	326117180	C	T	splice_acceptor_variant	LG5_510120	AT4G28706	pfkB-like carbohydrate kinase family protein	0	0	0	0	0	0	1	0	0	0	2	4
LG5	326131707	C	T	start_lost	LG5_510173	AT2G20300	Abnormal Leaf Shape 2 (ALE2)	0	0	0	0	0	0	0	0	0	0	NA	2
LG5	327035338	G	C	stop_lost	LG5_442468	AT4G28590	SUPPRESSOR OF VARIEGATION 4 (SVR4)	0	0	0	0	0	0	0	0	0	0	NA	1
LG5	327048078	C	A	stop_gained	LG5_442499	AT5G44070	CADMIUM SENSITIVE 1 (CAD1)	0	0	0	0	0	0	0	0	0	0	0	1
LG5	327955964	C	T	stop_gained	LG5_514813	AT3G23280	XB3 ortholog 5 in Arabidopsis thaliana (XBAT35)	0	0	0	0	0	0	0	0	0	0	2	NA
LG5	330456736	C	A	stop_gained	LG5_471686	AT5G43760	3-ketoacyl-CoA synthase 20 (KCS20)	0	0	0	0	0	0	0	0	0	0	1	3
LG5	330671299	T	C	stop_lost	LG5_471701	AT5G48520	unknown protein	0	NA	0	NA	0	0	0	NA	NA	4	NA	NA
LG5	334534674	G	A	stop_gained	LG5_476393	AT2G32930	zinc finger nuclease 2 (ZFN2)	0	0	0	0	1	2	0	1	0	2	NA	0
LG5	334617652	C	T	start_lost	LG5_507755	AT4G02760	RNI-like superfamily protein	10	12	1	4	6	0	10	1	0	0	0	0
LG5	335818147	T	A	stop_gained	LG5_437072	AT4G02930	GTP binding Elongation factor Tu family protein	0	NA	0	0	0	NA	0	0	0	10	0	NA
LG5	336599900	A	C	stop_gained	LG5_485501	AT4G03090	sequence-specific DNA binding	0	0	0	0	0	0	0	0	0	0	1	0
LG5	337375594	G	A	stop_gained	LG5_424746	AT5G13300	SCARFACE (SFC)	0	0	0	0	0	0	0	0	0	1	NA	NA
LG5	337615814	T	C	stop_lost	LG5_439384	AT3G62910	ALBINO AND PALE GREEN (APG3)	0	0	0	0	0	0	0	0	0	0	3	4
LG5	338981489	C	T	stop_gained	LG5_470361	AT3G11290	unknown protein	NA	NA	NA	NA	NA	NA	NA	NA	NA	NA	NA	1
LG5	339510610	T	C	start_lost	LG5_461028	AT4G02460	POSTMEIOTIC SEGREGATION 1 (PMS1)	0	0	0	0	0	0	0	0	0	0	2	0
LG6	287405	T	A	stop_lost	LG6_559321	AT5G49470	PAS domain-containing protein tyrosine kinase family protein	0	0	0	0	0	0	0	0	0	0	0	1
LG6	789102	A	G	stop_lost	LG6_583383	-	-	0	0	0	0	0	0	0	0	0	1	0	NA
LG6	1852226	T	C	stop_lost	LG6_562460	AT3G11960	Cleavage and polyadenylation specificity factor (CPSF) A subunit protein	1	NA	NA	NA	NA	NA	NA	1	NA	NA	NA	NA
LG6	2642158	G	A	stop_gained	LG6_596752	AT4G16280	RNA binding	3	0	0	0	1	0	0	0	0	0	0	0
LG6	5012990	T	G	stop_lost	LG6_586865	AT4G22550	Phosphatidic acid phosphatase (PAP2) family protein	0	0	0	0	0	0	0	0	0	5	NA	2
LG6	6674275	A	T	stop_lost	LG6_563424	AT4G12340	copper ion binding	0	0	0	0	0	0	0	0	0	1	0	0
LG6	7612888	C	T	stop_gained	LG6_564117	AT3G05170	Phosphoglycerate mutase family protein	0	0	0	0	0	0	0	0	0	0	0	1
LG6	7613148	C	A	stop_gained	LG6_564117	AT3G05170	Phosphoglycerate mutase family protein	0	0	0	0	0	0	0	0	0	3	0	0
LG6	7616877	A	T	stop_lost	LG6_564117	AT3G05170	Phosphoglycerate mutase family protein	6	0	0	0	4	0	16	16	4	21	1	4
LG6	9065809	T	C	splice_donor_variant	LG6_534476	AT1G63640	P-loop nucleoside triphosphate hydrolases superfamily protein with CH (Calponin Homology) domain	0	0	0	0	0	0	0	0	0	0	0	3
LG6	9077110	C	G	stop_gained	LG6_534438	AT4G11440	Mitochondrial substrate carrier family protein	0	0	0	0	0	0	0	0	0	0	1	0
LG6	9103639	C	A	stop_gained	LG6_534403	AT4G11560	bromo-adjacent homology (BAH) domain-containing protein	0	0	0	0	0	0	0	0	0	0	0	1
LG6	9381517	G	C	stop_gained	LG6_533890	AT5G23750	Remorin family protein	0	0	0	0	0	0	0	0	0	0	NA	3
LG6	11371966	A	C	stop_gained	LG6_560558	AT2G40180	phosphatase 2C5 (PP2C5)	0	NA	0	0	0	NA	0	0	0	0	NA	1
LG6	13799680	C	A	stop_gained	LG6_580861	AT1G64330	myosin heavy chain-related	0	0	0	0	0	0	0	0	0	0	0	4
LG6	13883642	A	T	stop_gained	LG6_580935	AT4G11070	WRKY41	0	0	0	0	0	0	0	0	0	0	1	0
LG6	14684044	A	T	stop_gained	LG6_572303	AT5G17210	Protein of unknown function (DUF1218)	0	0	0	0	0	0	0	0	0	0	1	0
LG6	17363003	T	G	stop_lost	LG6_536642	AT3G20430	phosphorylated adapter RNA export-like protein	0	0	0	0	0	0	0	0	0	0	3	0
LG6	17366844	G	T	stop_gained	LG6_536627	AT4G32960	unknown protein	0	0	0	0	0	0	0	0	0	4	0	0
LG6	17429846	G	T	stop_gained	LG6_536600	AT1G05805	basic helix-loop-helix (bHLH) DNA-binding superfamily protein	0	0	0	0	0	0	0	0	0	0	3	0
LG6	17445759	C	T	stop_gained	LG6_599736	AT1G55150	DEA(D/H)-box RNA helicase family protein	NA	NA	NA	NA	0	NA	NA	NA	NA	NA	NA	1
LG6	18643631	T	C	splice_acceptor_variant	LG6_545401	AT1G73370	sucrose synthase 6 (SUS6)	0	0	0	0	0	NA	0	0	0	1	NA	1
LG6	21898696	C	T	stop_gained	LG6_580564	AT4G19185	nodulin MtN21 /EamA-like transporter family protein	0	0	0	0	0	0	0	0	0	1	0	0
LG6	21899089	G	A	stop_gained	LG6_580564	AT4G19185	nodulin MtN21 /EamA-like transporter family protein	0	0	0	0	0	0	0	0	0	3	0	0
LG6	22733589	G	A	stop_gained	LG6_543541	AT4G16700	phosphatidylserine decarboxylase 1 (PSD1)	0	0	0	0	0	0	0	0	0	0	NA	1
LG6	22830823	T	G	stop_lost	LG6_594128	AT3G01510	like SEX4 1 (LSF1)	NA	NA	NA	NA	NA	NA	NA	NA	NA	3	NA	NA
LG6	26571443	A	G	splice_acceptor_variant	LG6_550750	AT5G25220	KNOTTED1-like homeobox gene 3 (KNAT3)	0	0	0	0	0	0	0	1	0	15	0	0
LG6	27107447	A	G	splice_acceptor_variant	LG6_546472	AT5G34940	glucuronidase 3 (GUS3)	0	0	0	0	0	0	0	0	0	1	1	NA
LG6	27872810	G	T	stop_gained	LG6_542488	AT4G32330	TPX2 (targeting protein for Xklp2) protein family	0	1	0	1	0	0	0	0	0	0	0	0
LG6	29649750	C	A	stop_gained	LG6_562654	AT4G32551	LEUNIG (LUG)	0	0	0	0	0	0	0	0	0	0	2	0
LG6	31229616	A	T	stop_gained	LG6_846353	AT4G32790	Exostosin family protein	0	1	0	0	0	0	0	0	0	1	NA	0
LG6	32160502	T	A	start_lost	LG6_549683	AT5G60190	Cysteine proteinases superfamily protein	0	0	0	0	0	0	0	0	0	0	1	0
LG6	33027838	G	A	stop_gained	LG6_595006	AT5G12430	Heat shock protein DnaJ with tetratricopeptide repeat	2	9	0	0	2	0	0	0	0	0	0	0
LG6	33637846	A	T	stop_gained	LG6_529377	AT3G21090	ABC-2 type transporter family protein	0	0	0	0	0	0	0	0	0	0	0	3
LG6	34746927	A	G	splice_acceptor_variant	LG6_528896	AT5G03415	DPB	0	1	0	0	0	0	0	0	0	0	NA	NA
LG6	35386864	G	T	stop_gained	LG6_528656	AT5G03450	Transducin/WD40 repeat-like superfamily protein	0	0	0	0	0	0	0	0	0	0	0	1
LG6	36227727	G	T	start_lost	LG6_562248	AT2G36800	don-glucosyltransferase 1 (DOGT1)	0	0	0	0	0	0	0	0	0	0	0	3
LG6	36873491	C	G	stop_gained	LG6_572588	AT2G36680	Modifier of rudimentary (Mod(r)) protein	0	0	0	0	0	0	0	0	0	0	0	3
LG6	36955081	A	T	stop_gained	LG6_593703	AT3G53090	ubiquitin-protein ligase 7 (UPL7)	0	0	0	0	0	0	0	0	0	0	0	1
LG6	37668897	G	A	stop_gained	LG6_553430	AT5G61580	phosphofructokinase 4 (PFK4)	0	0	0	0	0	0	0	0	0	1	NA	NA
LG6	41570080	A	T	stop_lost	LG6_550839	AT5G02790	Glutathione transferase L3 (GSTL3)	0	0	0	0	0	0	0	0	0	0	3	0
LG6	41815559	G	A	start_lost	LG6_569657	AT3G25830	terpene synthase-like sequence-1,8-cineole (TPS-CIN)	0	0	0	1	0	0	0	0	0	21	3	1
LG6	41924837	C	T	start_lost	LG6_585571	AT5G42250	Zinc-binding alcohol dehydrogenase family protein	NA	0	NA	NA	NA	NA	NA	NA	NA	0	2	NA
LG6	44237873	A	G	splice_donor_variant	LG6_531700	AT1G06720	P-loop containing nucleoside triphosphate hydrolases superfamily protein	0	0	0	0	0	0	0	0	0	0	1	0
LG6	44407232	A	T	stop_gained	LG6_531868	AT3G03720	cationic amino acid transporter 4 (CAT4)	0	0	0	0	0	0	0	0	0	0	3	0
LG6	44440955	G	T	splice_donor_variant	LG6_531931	AT5G35220	ETHYLENE-DEPENDENT GRAVITROPISM-DEFICIENT AND YELLOW-GREEN 1 (EGY1)	0	NA	0	NA	0	NA	0	0	0	NA	NA	1
LG6	45305080	C	T	stop_gained	LG6_599242	AT3G52380	chloroplast RNA-binding protein 33 (CP33)	0	0	0	0	0	0	0	0	0	0	1	0
LG6	45503451	C	A	stop_gained	LG6_599103	AT5G22030	ubiquitin-specific protease 8 (UBP8)	0	0	0	0	0	0	0	0	0	0	1	0
LG6	45503556	T	A	stop_gained	LG6_599103	AT5G22030	ubiquitin-specific protease 8 (UBP8)	0	0	0	0	0	0	0	0	0	0	0	3
LG6	45536119	C	T	stop_gained	LG6_599073	AT5G06440	polyketide cyclase/dehydrase/lipid transport superfamily protein	0	0	0	0	0	0	0	0	0	0	3	4
LG6	45640339	C	A	start_lost	LG6_598926	AT5G22000	RING-H2 group F2A (RHF2A)	0	0	0	0	0	0	0	0	0	0	2	0
LG6	45689763	A	T	stop_gained	LG6_598900	AT5G47580	unknown protein	NA	0	NA	NA	NA	NA	NA	0	NA	0	NA	1
LG6	46605483	G	A	splice_acceptor_variant	LG6_571662	AT2G36000	Mitochondrial transcription termination factor family protein	0	0	0	0	0	0	0	0	0	0	1	0
LG6	46605723	G	T	stop_gained	LG6_571662	AT2G36000	Mitochondrial transcription termination factor family protein	0	0	0	0	0	0	0	0	0	0	0	3
LG6	49435843	A	T	splice_donor_variant	LG6_567372	AT5G06220	LETM1-like protein	0	1	0	0	0	0	0	0	0	2	0	0
LG6	51250338	G	T	stop_gained	LG6_846947	AT1G64770	NDH-dependent cyclic electron flow 1 (NDF2)	0	0	0	0	0	0	0	0	0	0	0	3
LG6	51295949	G	A	stop_gained	LG6_847009	AT5G18140	Chaperone DnaJ-domain superfamily protein	0	0	0	0	0	0	0	0	0	0	2	0
LG6	51331368	C	G	stop_lost	LG6_558048	AT4G14615	unknown protein	0	0	0	0	0	0	0	0	0	0	NA	3
LG6	51427695	G	C	stop_lost	LG6_558131	AT3G03890	FMN binding	0	0	0	0	0	0	0	0	0	0	0	1
LG6	52091887	G	T	stop_gained	LG6_573216	AT2G39050	hydroxyproline-rich glycoprotein family protein	0	0	0	0	0	0	0	0	0	0	0	1
LG6	53112152	C	A	stop_gained	LG6_556982	AT2G27480	Calcium-binding EF-hand family protein	0	0	0	0	0	0	0	0	0	0	0	1
LG6	53882379	T	A	stop_gained	LG6_563253	AT2G27590	S-adenosyl-L-methionine-dependent methyltransferases superfamily protein	0	0	0	0	0	0	0	0	0	0	0	1
LG6	55136821	A	T	stop_gained	LG6_582636	AT5G47580	unknown protein	0	0	0	0	0	0	0	0	0	1	1	NA
LG6	55357519	T	C	splice_donor_variant	LG6_563569	AT5G47580	unknown protein	0	0	0	0	0	NA	0	0	0	2	0	0
LG6	56613553	G	A	splice_acceptor_variant	LG6_568806	AT3G44750	histone deacetylase 3 (HDA3)	0	0	0	0	0	0	0	0	0	0	NA	1
LG6	56613817	T	C	splice_donor_variant	LG6_568806	AT3G44750	histone deacetylase 3 (HDA3)	1	0	0	1	0	0	0	0	0	11	3	0
LG6	56616039	G	C	stop_lost	LG6_568806	AT3G44750	histone deacetylase 3 (HDA3)	0	0	0	0	0	0	0	0	0	0	NA	1
LG6	56813112	G	C	splice_donor_variant	LG6_577024	AT1G08200	UDP-D-apiose/UDP-D-xylose synthase 2 (AXS2)	0	0	0	1	0	0	0	0	0	0	2	0
LG6	57144657	T	A	start_lost	LG6_581745	AT5G45470	Protein of unknown function (DUF594)	0	0	0	1	0	0	0	0	0	0	1	NA
LG6	57144676	G	A	stop_gained	LG6_581745	AT5G45470	Protein of unknown function (DUF594)	0	0	0	0	0	0	0	0	2	0	0	NA
LG6	57307840	G	C	splice_donor_variant	LG6_547737	AT2G34930	disease resistance family protein / LRR family protein	0	0	0	0	0	0	0	0	1	0	1	NA
LG6	58528756	C	A	stop_lost	LG6_592721	AT2G34930	disease resistance family protein / LRR family protein	0	0	0	NA	0	0	0	0	0	0	0	NA
LG6	58528757	A	T	stop_lost	LG6_592721	AT2G34930	disease resistance family protein / LRR family protein	6	10	0	NA	3	0	24	3	8	3	NA	NA
LG6	58666330	A	T	stop_gained	LG6_592680	AT2G34930	disease resistance family protein / LRR family protein	3	10	0	0	3	0	4	3	3	1	0	NA
LG6	58902804	G	A	stop_gained	LG6_592645	AT2G34930	disease resistance family protein / LRR family protein	0	0	NA	0	0	NA	18	0	11	0	0	1
LG6	62162153	A	G	start_lost	LG6_590274	AT5G60580	RING/U-box superfamily protein	0	0	0	0	0	0	0	0	0	0	NA	1
LG6	64212390	G	A	start_lost	LG6_566486	AT4G22420	Ubiquitin-specific protease family C19-related protein	0	0	0	0	0	0	0	0	0	0	3	0
LG6	66653564	G	T	stop_gained	LG6_587444	AT3G12630	A20/AN1-like zinc finger family protein	0	0	0	0	0	0	0	0	0	1	0	0
LG6	68499930	G	T	stop_gained	LG6_587461	AT4G12070	unknown protein	0	0	0	0	0	0	0	0	0	0	0	0
LG6	69923561	C	T	splice_donor_variant	LG6_530078	AT2G05990	MOSAIC DEATH 1 (MOD1)	0	0	0	0	0	0	0	0	0	3	0	0
LG6	70137740	C	A	stop_gained	LG6_595783	AT2G34930	disease resistance family protein / LRR family protein	0	0	0	0	0	0	0	0	0	1	0	NA
LG6	70137886	C	T	stop_gained	LG6_595783	AT2G34930	disease resistance family protein / LRR family protein	1	4	1	0	1	NA	0	0	0	2	NA	NA
LG6	70758204	C	A	stop_gained	LG6_595554	AT2G34930	disease resistance family protein / LRR family protein	1	2	0	NA	0	NA	0	0	0	0	NA	NA
LG6	70759952	G	T	stop_gained	LG6_595554	AT2G34930	disease resistance family protein / LRR family protein	1	0	0	NA	0	NA	0	0	0	NA	NA	NA
LG6	73298268	G	A	splice_acceptor_variant	LG6_566147	AT2G35130	Tetratricopeptide repeat (TPR)-like superfamily protein	0	NA	NA	NA	NA	3	NA	NA	NA	1	NA	NA
LG6	73298594	G	A	stop_gained	LG6_566147	AT2G35130	Tetratricopeptide repeat (TPR)-like superfamily protein	0	NA	NA	NA	NA	3	NA	NA	NA	0	NA	0
LG6	73800628	G	A	stop_gained	LG6_565879	AT1G55320	acyl-activating enzyme 18 (AAE18)	1	0	0	0	0	0	0	1	0	0	0	0
LG6	74581859	G	T	stop_gained	LG6_531548	AT2G41890	curculin-like (mannose-binding) lectin family protein / PAN domain-containing protein	0	0	0	0	0	0	0	0	0	0	0	3
LG6	74856022	G	C	stop_gained	LG6_594926	AT2G34930	disease resistance family protein / LRR family protein	0	0	0	NA	0	2	2	0	2	NA	NA	NA
LG6	75280431	C	G	splice_acceptor_variant	LG6_541611	AT1G28340	receptor like protein 4 (RLP4)	0	0	0	0	0	0	NA	0	0	0	NA	3
LG6	75280673	C	T	splice_acceptor_variant	LG6_541611	AT1G28340	receptor like protein 4 (RLP4)	0	0	0	0	0	0	NA	0	NA	1	NA	0
LG6	75281124	C	T	splice_donor_variant	LG6_541611	AT1G28340	receptor like protein 4 (RLP4)	NA	NA	NA	NA	NA	NA	NA	0	NA	2	NA	NA
LG6	75281137	G	C	stop_gained	LG6_541611	AT1G28340	receptor like protein 4 (RLP4)	18	0	9	0	2	0	NA	14	NA	1	NA	0
LG6	75281875	C	T	splice_acceptor_variant	LG6_541611	AT1G28340	receptor like protein 4 (RLP4)	0	0	0	0	0	0	NA	0	NA	0	NA	3
LG6	75700214	C	T	stop_gained	LG6_541740	AT1G55325	GRAND CENTRAL (GCT)	0	0	0	0	0	0	0	0	0	0	0	1
LG6	76625376	A	T	stop_gained	LG6_597214	AT2G19130	S-locus lectin protein kinase family protein	0	0	0	0	0	0	0	0	0	1	NA	0
LG6	76626902	G	A	stop_gained	LG6_597214	AT2G19130	S-locus lectin protein kinase family protein	0	0	0	0	0	0	0	0	0	1	NA	NA
LG6	76634981	A	T	stop_gained	LG6_597210	AT3G07540	Actin-binding FH2 (formin homology 2) family protein	NA	NA	NA	NA	1	NA	NA	NA	NA	NA	NA	0
LG6	79304517	T	G	stop_lost	LG6_568157	AT3G59350	Protein kinase superfamily protein	0	0	0	0	0	0	0	0	0	0	0	1
LG6	79304519	A	C	stop_lost	LG6_568157	AT3G59350	Protein kinase superfamily protein	0	0	0	0	0	0	0	0	0	0	0	1
LG6	79949327	A	T	stop_gained	LG6_544135	AT3G13340	Transducin/WD40 repeat-like superfamily protein	0	0	0	0	0	0	0	0	0	0	0	1
LG6	80655011	G	A	stop_gained	LG6_537358	AT5G42220	Ubiquitin-like superfamily protein	NA	NA	NA	NA	NA	NA	NA	NA	NA	2	0	NA
LG6	82095564	C	T	stop_gained	LG6_538386	AT5G48560	basic helix-loop-helix (bHLH) DNA-binding superfamily protein	1	0	0	0	0	0	0	0	0	0	0	0
LG6	83669943	T	A	splice_donor_variant	LG6_582956	AT4G15330	cytochrome P450, family 705, subfamily A, polypeptide 1 (CYP705A1)	NA	NA	NA	NA	NA	NA	NA	NA	NA	8	NA	NA
LG6	84326144	C	G	splice_acceptor_variant	LG6_89853	AT5G64430	Octicosapeptide/Phox/Bem1p family protein	NA	NA	NA	NA	NA	NA	NA	NA	NA	NA	NA	3
LG6	84714621	C	T	stop_gained	LG6_555994	AT3G23820	UDP-D-glucuronate 4-epimerase 6 (GAE6)	0	0	0	0	0	0	24	0	6	0	0	0
LG6	84731872	C	A	stop_gained	LG6_555998	AT3G23830	glycine-rich RNA-binding protein 4 (GRP4)	0	0	0	0	0	0	0	0	0	1	NA	0
LG6	86813752	C	A	stop_gained	LG6_539889	AT3G18670	Ankyrin repeat family protein	0	0	0	NA	0	NA	0	NA	0	NA	NA	2
LG6	87117735	T	A	stop_gained	LG6_587940	AT3G48880	RNI-like superfamily protein	NA	NA	NA	NA	NA	NA	NA	NA	NA	1	0	NA
LG6	88967913	C	T	stop_gained	LG6_531088	AT1G50840	polymerase gamma 2 (POLGAMMA2)	9	6	2	1	4	NA	10	9	16	NA	NA	NA
LG6	89615284	A	C	stop_lost	LG6_531230	AT3G25070	RPM1 interacting protein 4 (RIN4)	1	NA	NA	NA	0	NA	0	2	1	NA	NA	NA
LG6	92964567	T	C	start_lost	LG6_553646	AT5G66050	Wound-responsive family protein	NA	NA	NA	NA	0	NA	NA	NA	NA	1	NA	0
LG6	93837145	T	G	splice_acceptor_variant	LG6_574730	AT4G16470	Tetratricopeptide repeat (TPR)-like superfamily protein	0	NA	NA	0	NA	NA	NA	NA	0	1	NA	1
LG6	94872259	A	C	stop_gained	LG6_584885	AT4G13550	triglyceride lipases	0	0	0	0	0	0	0	0	0	0	0	4
LG6	97623159	C	A	stop_gained	LG6_578210	AT1G14650	SWAP (Suppressor-of-White-APricot)/surp domain-containing protein / ubiquitin family protein	0	0	0	0	0	0	0	0	0	0	0	1
LG6	103246491	G	T	stop_gained	LG6_590776	AT3G23510	Cyclopropane-fatty-acyl-phospholipid synthase	0	0	0	0	0	0	0	0	0	0	3	4
LG6	106429037	A	G	splice_donor_variant	LG6_566441	AT1G32370	tobamovirus multiplication 2B (TOM2B)	0	0	0	0	0	0	0	0	0	0	3	0
LG6	111947191	G	A	stop_gained	LG6_559973	AT3G62260	Protein phosphatase 2C family protein	0	0	0	0	0	0	0	0	0	0	0	2
LG6	112057125	A	G	stop_lost	LG6_560080	AT1G32490	ENHANCED SILENCING PHENOTYPE 3 (ESP3)	0	0	0	0	0	0	0	0	0	0	0	1
LG6	112126688	C	T	stop_gained	LG6_588380	AT3G17205	ubiquitin protein ligase 6 (UPL6)	0	0	0	0	0	0	0	0	0	0	3	0
LG6	116613662	T	C	stop_lost	LG6_547262	AT4G24015	RING/U-box superfamily protein	0	0	0	0	0	0	0	0	0	0	3	0
LG6	116879987	C	T	stop_gained	LG6_547150	AT1G48170	unknown protein	0	0	0	2	0	0	0	0	0	12	3	0
LG6	123002792	G	A	stop_gained	LG6_589505	AT4G35160	O-methyltransferase family protein	1	NA	NA	2	1	NA	NA	NA	NA	9	3	3
LG6	123062325	G	A	stop_gained	LG6_589501	AT1G26100	Cytochrome b561/ferric reductase transmembrane protein family	NA	NA	NA	1	NA	NA	NA	NA	NA	0	NA	NA
LG6	123556924	A	T	stop_gained	LG6_559435	AT4G35160	O-methyltransferase family protein	0	0	0	0	0	0	0	0	0	0	0	1
LG6	123557189	G	A	stop_gained	LG6_559435	AT4G35160	O-methyltransferase family protein	0	0	0	0	0	NA	0	0	0	0	0	1
LG6	124032962	C	A	stop_gained	LG6_558715	AT5G17680	disease resistance protein (TIR-NBS-LRR class), putative	1	1	0	NA	0	0	0	0	0	1	NA	NA
LG6	124776249	T	C	start_lost	LG6_578958	AT5G59360	unknown protein	0	0	0	0	0	0	0	0	0	3	NA	NA
LG6	126780003	A	C	stop_gained	LG6_535733	AT5G10480	PASTICCINO 2 (PAS2)	NA	NA	NA	NA	0	NA	NA	NA	NA	4	NA	0
LG6	128165308	T	G	splice_acceptor_variant	LG6_575861	AT5G11240	transducin family protein / WD-40 repeat family protein	NA	NA	NA	NA	NA	NA	NA	NA	0	NA	NA	1
LG6	128742911	C	A	stop_gained	LG6_576097	AT3G05640	Protein phosphatase 2C family protein	0	0	0	0	0	0	0	0	0	0	3	0
LG6	129030563	G	T	stop_gained	LG6_538001	AT3G16760	Tetratricopeptide repeat (TPR)-like superfamily protein	0	0	0	0	0	0	0	0	0	0	3	0
LG6	131770033	G	A	stop_gained	LG6_586320	AT3G03550	RING/U-box superfamily protein	0	0	0	0	0	1	0	0	0	1	0	0
LG6	134173150	T	C	start_lost	LG6_536240	AT1G16030	heat shock protein 70B (Hsp70b)	NA	NA	NA	NA	NA	NA	0	NA	0	1	NA	NA
LG6	144225555	C	A	stop_gained	LG6_579831	AT1G63300	Myosin heavy chain-related protein	5	5	1	1	4	1	13	5	14	1	0	4
LG6	144714619	C	T	stop_gained	LG6_574082	AT5G52230	methyl-CPG-binding domain protein 13 (MBD13)	0	0	0	0	0	0	0	0	0	0	0	1
LG6	144962024	C	T	stop_gained	LG6_535979	AT3G61060	phloem protein 2-A13 (PP2-A13)	0	0	0	0	0	0	0	0	0	0	0	3
LG6	144963996	C	A	stop_gained	LG6_535987	AT1G12650	unknown protein	0	0	0	1	0	2	0	0	0	15	0	0
LG6	145129367	G	T	stop_gained	LG6_536069	AT1G12640	MBOAT (membrane bound O-acyl transferase) family protein	0	0	0	0	0	0	0	0	0	0	0	3
LG6	145189872	T	G	stop_lost	LG6_536102	AT1G63000	nucleotide-rhamnose synthase/epimerase-reductase (NRS/ER)	2	1	0	5	0	0	0	7	0	0	0	0
LG6	145368030	C	A	stop_gained	LG6_536174	AT4G17980	NAC domain containing protein 71 (NAC071)	0	0	0	0	0	0	0	0	0	1	NA	NA
LG6	145905913	T	C	splice_acceptor_variant	LG6_572433	AT1G32400	tobamovirus multiplication 2A (TOM2A)	NA	1	NA	NA	0	NA	0	0	0	0	3	NA
LG6	145962202	T	A	splice_donor_variant	LG6_590700	AT1G32440	plastidial pyruvate kinase 3 (PKp3)	0	0	0	0	0	0	0	0	0	0	NA	1
LG6	149015435	T	A	stop_lost	LG6_532121	AT4G12310	cytochrome P450, family 706, subfamily A, polypeptide 5 (CYP706A5)	0	0	0	0	0	0	0	0	0	0	NA	1
LG6	149015461	G	A	stop_gained	LG6_532121	AT4G12310	cytochrome P450, family 706, subfamily A, polypeptide 5 (CYP706A5)	0	0	0	0	0	0	0	0	0	0	NA	1
LG6	149015588	A	T	stop_gained	LG6_532121	AT4G12310	cytochrome P450, family 706, subfamily A, polypeptide 5 (CYP706A5)	3	7	0	0	0	0	0	0	0	0	0	0
LG6	149016328	C	A	stop_gained	LG6_532121	AT4G12310	cytochrome P450, family 706, subfamily A, polypeptide 5 (CYP706A5)	0	0	0	0	0	0	0	0	0	1	NA	0
LG6	149500656	G	A	stop_gained	LG6_581936	AT4G22680	myb domain protein 85 (MYB85)	NA	NA	NA	NA	NA	NA	NA	NA	1	NA	NA	NA
LG6	149886110	G	A	stop_gained	LG6_581964	AT4G01780	XH/XS domain-containing protein	NA	NA	NA	NA	0	NA	0	NA	0	1	NA	1
LG6	151878848	C	A	stop_gained	LG6_535072	AT4G17330	G2484-1 protein (G2484-1)	0	0	0	0	0	0	0	0	0	0	0	1
LG6	152679840	T	A	stop_gained	LG6_578014	AT3G48290	cytochrome P450, family 71, subfamily A, polypeptide 24 (CYP71A24)	0	0	0	0	0	0	0	0	0	2	0	NA
LG6	152680724	T	G	splice_donor_variant	LG6_578014	AT3G48290	cytochrome P450, family 71, subfamily A, polypeptide 24 (CYP71A24)	0	0	0	0	0	0	0	0	0	2	0	0
LG6	152681114	C	T	stop_gained	LG6_578014	AT3G48290	cytochrome P450, family 71, subfamily A, polypeptide 24 (CYP71A24)	1	2	0	1	0	0	0	1	1	15	3	2
LG6	152681597	G	A	stop_gained	LG6_578014	AT3G48290	cytochrome P450, family 71, subfamily A, polypeptide 24 (CYP71A24)	0	0	0	0	0	0	0	0	0	0	0	1
LG6	152681909	G	A	splice_acceptor_variant	LG6_578014	AT3G48290	cytochrome P450, family 71, subfamily A, polypeptide 24 (CYP71A24)	0	0	0	0	0	0	0	0	0	1	0	0
LG6	152683805	T	C	start_lost	LG6_578034	AT2G22910	N-acetyl-l-glutamate synthase 1 (NAGS1)	0	0	0	0	0	0	0	0	0	0	1	0
LG6	152683807	C	T	stop_gained	LG6_578034	AT2G22910	N-acetyl-l-glutamate synthase 1 (NAGS1)	0	0	0	0	0	0	0	0	0	0	1	0
LG6	154537662	C	T	stop_gained	LG6_546273	AT5G22620	phosphoglycerate/bisphosphoglycerate mutase family protein	0	0	0	0	1	0	0	0	0	1	NA	NA
LG6	156724484	C	T	stop_gained	LG6_593058	AT1G34300	lectin protein kinase family protein	NA	NA	NA	NA	NA	NA	0	NA	NA	0	2	0
LG6	156728121	T	A	stop_gained	LG6_593071	AT5G60900	receptor-like protein kinase 1 (RLK1)	0	0	0	0	0	0	0	0	0	0	0	2
LG6	156924079	C	T	stop_gained	LG6_593182	AT2G35170	Histone H3 K4-specific methyltransferase SET7/9 family protein	0	0	0	0	0	0	0	0	0	0	3	2
LG6	157074101	C	A	stop_gained	LG6_588336	AT5G47070	Protein kinase superfamily protein	0	0	0	0	0	0	0	0	0	0	1	0
LG6	157922304	G	T	stop_gained	LG6_596493	AT1G77490	thylakoidal ascorbate peroxidase (TAPX)	0	0	0	0	0	0	0	0	0	0	0	1
LG6	158621616	T	A	stop_gained	LG6_544741	AT1G48880	TRICHOME BIREFRINGENCE-LIKE 7 (TBL7)	0	0	0	0	0	0	0	0	0	0	3	0
LG6	158739041	G	T	start_lost	LG6_544534	AT1G77220	Protein of unknown function (DUF300)	0	0	0	0	0	0	0	0	0	2	0	0
LG6	158780515	C	A	stop_gained	LG6_549269	AT1G44170	aldehyde dehydrogenase 3H1 (ALDH3H1)	0	0	0	0	0	0	0	0	0	0	0	4
LG6	159026494	A	T	stop_gained	LG6_549440	AT1G31130	unknown protein	0	0	0	0	0	0	0	0	2	0	0	0
LG6	159026595	G	A	stop_gained	LG6_549440	AT1G31130	unknown protein	0	0	0	0	0	0	0	0	0	0	3	3
LG6	159458857	A	T	stop_gained	LG6_546983	AT1G22340	UDP-glucosyl transferase 85A7 (UGT85A7)	0	NA	0	4	0	NA	0	0	NA	14	0	0
LG6	159855511	G	T	stop_gained	LG6_546802	AT5G42140	Regulator of chromosome condensation (RCC1) family with FYVE zinc finger domain	0	0	0	0	0	0	0	0	0	0	0	1
LG6	161787417	C	T	stop_gained	LG6_552298	AT5G62530	aldehyde dehydrogenase 12A1 (ALDH12A1)	0	0	NA	NA	0	NA	NA	0	NA	1	NA	NA
LG6	165592998	G	A	splice_acceptor_variant	LG6_585633	AT1G71810	Protein kinase superfamily protein	0	0	0	0	0	0	0	0	0	0	1	NA
LG6	166058806	A	T	stop_lost	LG6_598596	AT3G60150	Protein of unknown function (DUF498/DUF598)	0	0	0	0	0	0	0	0	0	0	0	3
LG6	166169341	C	T	stop_gained	LG6_598789	AT4G09830	Uncharacterised conserved protein UCP009193	0	0	0	0	0	0	0	1	0	0	0	0
LG6	170778692	C	A	stop_gained	LG6_589175	AT1G22400	UGT85A1	0	0	0	0	0	0	0	0	0	0	0	1
LG6	173783394	G	C	stop_lost	LG6_537531	AT1G22660	Polynucleotide adenylyltransferase family protein	0	0	0	0	0	3	0	0	0	0	0	0
LG6	174631692	C	T	stop_gained	LG6_539688	AT4G24490	RAB geranylgeranyl transferase alpha subunit 1	0	0	0	0	0	0	0	0	0	0	0	1
LG6	174676655	C	T	stop_gained	LG6_591509	AT1G58230	BEACH-DOMAIN HOMOLOG B (BCHB)	0	0	0	0	0	0	0	1	0	0	0	0
LG6	177509087	T	C	start_lost	LG6_595795	AT1G09970	LRR XI-23	0	0	0	1	0	0	0	0	0	15	3	1
LG6	180093649	G	A	splice_acceptor_variant	LG6_570120	AT2G41020	WW domain-containing protein	0	0	0	2	0	0	0	0	0	7	0	0
LG6	180156539	G	T	stop_gained	LG6_570281	AT1G77300	EARLY FLOWERING IN SHORT DAYS (EFS)	0	0	0	0	0	0	0	0	0	0	NA	1
LG6	180166672	A	G	start_lost	LG6_570348	AT1G77280	Protein kinase protein with adenine nucleotide alpha hydrolases-like domain	0	0	0	0	0	0	0	0	0	0	0	1
LG6	180385869	G	T	stop_gained	LG6_570522	AT5G40160	embryo defective 506 (EMB506)	NA	NA	NA	NA	0	NA	NA	NA	NA	NA	NA	1
LG6	181576029	A	T	splice_acceptor_variant	LG6_565358	AT1G71270	POKY POLLEN TUBE (POK)	0	NA	0	0	NA	NA	NA	0	NA	NA	2	NA
LG6	181576544	A	T	splice_acceptor_variant	LG6_565358	AT1G71270	POKY POLLEN TUBE (POK)	0	0	0	0	0	0	0	0	0	0	0	1
LG6	183883838	G	A	stop_gained	LG6_548505	AT5G42830	HXXXD-type acyl-transferase family protein	19	11	1	4	7	NA	19	7	16	15	NA	1
LG6	184098244	A	C	stop_lost	LG6_548231	AT1G72170	Domain of unknown function (DUF543)	0	0	0	0	0	0	0	0	0	0	3	4
LG6	184098376	A	T	splice_donor_variant	LG6_548231	AT1G72170	Domain of unknown function (DUF543)	NA	NA	0	NA	NA	NA	0	NA	NA	NA	2	NA
LG6	185855907	C	A	stop_gained	LG6_583740	AT2G26510	pigment defective embryo 135 (PDE135)	0	0	0	0	0	0	0	0	0	0	1	0
LG6	186287981	G	A	stop_gained	LG6_569512	AT4G31940	cytochrome P450, family 82, subfamily C, polypeptide 4 (CYP82C4)	0	0	0	0	0	0	0	0	0	0	NA	3
LG6	186695996	C	A	stop_gained	LG6_598013	AT2G25290	Octicosapeptide/Phox/Bem1p (PB1) domain-containing protein / tetratricopeptide repeat (TPR)-containing protein	0	0	0	0	0	0	0	0	0	0	0	1
LG6	188008741	C	T	stop_gained	LG6_549534	AT3G16857	response regulator 1 (RR1)	1	0	0	0	0	0	0	0	0	0	0	0
LG6	188235492	A	G	splice_donor_variant	LG6_580453	AT5G35830	Ankyrin repeat family protein	0	0	0	0	0	0	0	0	0	0	NA	2
LG6	188568595	T	C	splice_acceptor_variant	LG6_566749	AT3G16950	lipoamide dehydrogenase 1 (LPD1)	0	0	0	0	0	0	0	0	0	0	3	4
LG6	188570305	C	T	splice_acceptor_variant	LG6_566749	AT3G16950	lipoamide dehydrogenase 1 (LPD1)	0	0	0	0	0	0	0	0	0	0	0	1
LG6	191490127	C	A	splice_donor_variant	LG6_583127	-	-	0	0	0	0	0	0	0	0	0	0	0	2
LG6	191763315	C	T	splice_donor_variant	LG6_562856	AT3G60030	squamosa promoter-binding protein-like 12 (SPL12)	NA	NA	NA	NA	NA	NA	0	0	NA	NA	1	NA
LG6	192359548	A	G	splice_donor_variant	LG6_584972	AT3G17510	CBL-interacting protein kinase 1 (CIPK1)	0	0	0	0	0	0	1	1	0	1	2	4
LG7	1640013	G	A	stop_gained	LG7_623341	AT3G26560	ATP-dependent RNA helicase, putative	NA	NA	NA	NA	NA	NA	NA	NA	NA	NA	NA	1
LG7	2113862	C	T	stop_gained	LG7_617289	AT2G46550	unknown protein	0	0	0	0	0	0	0	0	0	0	1	0
LG7	2294666	C	G	splice_donor_variant	LG7_617418	AT1G01320	Tetratricopeptide repeat (TPR)-like superfamily protein	0	0	0	0	0	NA	0	0	0	0	1	0
LG7	2331572	A	G	start_lost	LG7_617509	AT2G43090	Aconitase/3-isopropylmalate dehydratase protein	6	7	1	NA	4	NA	NA	1	NA	NA	1	0
LG7	2843874	G	C	splice_donor_variant	LG7_617747	AT2G46270	G-box binding factor 3 (GBF3)	0	0	0	0	0	0	0	0	0	0	NA	1
LG7	3731547	C	A	stop_gained	LG7_618143	AT4G27250	NAD(P)-binding Rossmann-fold superfamily protein	0	0	0	0	0	0	0	0	0	0	0	1
LG7	3731966	A	T	splice_donor_variant	LG7_618143	AT4G27250	NAD(P)-binding Rossmann-fold superfamily protein	0	0	0	0	0	0	0	0	0	0	0	2
LG7	3731972	A	C	stop_gained	LG7_618143	AT4G27250	NAD(P)-binding Rossmann-fold superfamily protein	0	0	0	0	0	0	0	0	0	0	0	2
LG7	3892479	C	T	stop_gained	LG7_618327	AT5G41580	RING/U-box superfamily protein	0	0	0	0	0	0	0	0	0	1	0	0
LG7	4596887	A	T	stop_gained	LG7_661792	AT5G28350	Quinoprotein amine dehydrogenase, beta chain-like	0	0	0	0	0	0	0	0	0	0	0	4
LG7	5098345	C	G	stop_lost	LG7_607862	AT1G01650	SIGNAL PEPTIDE PEPTIDASE-LIKE 4 (SPPL4)	0	0	0	0	0	0	0	0	0	0	NA	2
LG7	5098349	G	T	stop_gained	LG7_607862	AT1G01650	SIGNAL PEPTIDE PEPTIDASE-LIKE 4 (SPPL4)	0	0	0	0	0	0	0	0	0	0	0	2
LG7	5183578	C	A	stop_gained	LG7_607782	AT3G51830	SAC domain-containing protein 8 (SAC8)	0	0	0	NA	1	NA	NA	0	NA	7	NA	NA
LG7	5437392	C	G	start_lost	LG7_626466	AT4G00340	receptor-like protein kinase 4 (RLK4)	0	0	0	0	0	0	0	0	0	0	1	0
LG7	5654052	C	T	stop_gained	LG7_626434	AT4G00310	EMBRYO SAC DEVELOPMENT ARREST 8 (EDA8)	7	5	2	1	6	0	24	1	15	0	0	0
LG7	7269862	G	T	stop_gained	LG7_608288	AT3G16210	F-box family protein	0	0	0	0	0	0	0	0	0	1	NA	0
LG7	7651662	G	A	splice_acceptor_variant	LG7_660281	AT5G54890	RNA-binding CRS1 / YhbY (CRM) domain-containing protein	0	0	NA	0	0	NA	0	NA	0	7	NA	NA
LG7	7651791	G	A	splice_donor_variant	LG7_660281	AT5G54890	RNA-binding CRS1 / YhbY (CRM) domain-containing protein	0	0	NA	NA	NA	NA	0	NA	NA	10	NA	NA
LG7	8028908	A	T	stop_gained	LG7_660662	AT1G01930	zinc finger protein-related	0	0	0	0	0	0	0	0	0	3	NA	NA
LG7	8072491	G	A	stop_gained	LG7_660853	AT2G45540	WD-40 repeat family protein / beige-related	0	0	0	0	0	0	0	0	0	0	3	0
LG7	11842165	G	C	stop_gained	LG7_635343	AT4G00030	Plastid-lipid associated protein PAP / fibrillin family protein	0	0	0	0	0	0	0	0	0	0	0	1
LG7	12937311	A	G	stop_lost	LG7_610948	AT2G44940	Integrase-type DNA-binding superfamily protein	0	0	0	0	0	NA	0	0	0	0	NA	2
LG7	13921907	C	A	stop_gained	LG7_645371	AT3G17668	ENHANCER OF ATNSI ACTIVITY (ENA)	0	0	0	0	0	0	0	0	0	0	1	0
LG7	14249838	C	T	stop_gained	LG7_610039	AT3G03620	MATE efflux family protein	NA	NA	NA	NA	NA	NA	NA	0	NA	0	0	1
LG7	14735135	G	A	stop_gained	LG7_620655	AT5G22730	F-box/RNI-like/FBD-like domains-containing protein	0	0	0	1	0	0	0	0	0	6	0	0
LG7	15863433	A	G	splice_donor_variant	LG7_665133	AT1G55850	cellulose synthase like E1 (CSLE1)	0	0	0	1	0	0	0	0	0	18	3	4
LG7	16928584	T	A	stop_lost	LG7_616298	AT5G47560	tonoplast dicarboxylate transporter (TDT)	0	0	0	0	0	0	0	0	0	0	0	1
LG7	17581685	A	C	start_lost	LG7_616004	AT3G13020	hAT transposon superfamily protein	2	8	NA	NA	3	NA	NA	0	0	NA	NA	2
LG7	18593195	C	A	stop_gained	LG7_600664	AT4G04180	P-loop containing nucleoside triphosphate hydrolases superfamily protein	0	0	0	0	0	0	0	0	0	13	0	0
LG7	20532858	C	A	stop_gained	LG7_655311	AT1G11700	Protein of unknown function, DUF584	0	0	0	0	0	0	0	0	0	0	0	1
LG7	20540332	A	G	splice_donor_variant	LG7_655315	AT3G02560	Ribosomal protein S7e family protein	0	0	0	0	0	0	0	0	0	1	NA	NA
LG7	20541243	G	A	stop_gained	LG7_655315	AT3G02560	Ribosomal protein S7e family protein	1	0	0	0	0	0	0	0	0	2	NA	0
LG7	20658075	C	T	stop_gained	LG7_655353	AT5G15780	Pollen Ole e 1 allergen and extensin family protein	0	0	0	0	0	0	0	0	0	2	NA	NA
LG7	21160096	A	G	splice_donor_variant	LG7_633827	AT1G61850	phospholipases	0	0	0	0	0	0	0	0	0	0	1	0
LG7	21293659	C	A	stop_gained	LG7_633799	AT5G28237	Pyridoxal-5'-phosphate-dependent enzyme family protein	0	0	0	0	0	0	0	0	0	NA	NA	2
LG7	21831916	A	T	splice_donor_variant	LG7_632694	AT5G20620	ubiquitin 4 (UBQ4)	0	0	0	0	0	0	0	3	0	0	0	0
LG7	22887797	C	A	stop_gained	LG7_601982	AT4G21280	photosystem II subunit QA (PSBQA)	0	0	0	0	0	0	0	0	0	0	3	4
LG7	23255627	G	T	stop_lost	LG7_602028	AT1G61690	phosphoinositide binding	0	0	0	0	0	0	0	0	0	1	0	0
LG7	24277517	C	A	start_lost	LG7_614932	AT1G02390	glycerol-3-phosphate acyltransferase 2 (GPAT2)	1	0	NA	1	0	0	0	0	NA	4	0	NA
LG7	25140799	G	A	splice_acceptor_variant	LG7_658408	AT5G19080	RING/U-box superfamily protein	0	0	0	0	0	0	0	0	0	1	NA	NA
LG7	25140898	A	C	stop_lost	LG7_658408	AT5G19080	RING/U-box superfamily protein	0	0	0	0	0	0	0	0	0	9	NA	NA
LG7	25225015	A	T	stop_lost	LG7_658460	AT4G21510	F-box family protein	9	6	1	3	2	1	4	4	NA	4	2	NA
LG7	25225021	C	A	stop_gained	LG7_658460	AT4G21510	F-box family protein	0	0	0	0	0	0	0	0	0	0	2	0
LG7	25225027	G	A	stop_gained	LG7_658460	AT4G21510	F-box family protein	0	0	0	0	0	0	0	0	0	0	2	0
LG7	27461431	A	G	start_lost	LG7_665886	AT1G28290	arabinogalactan protein 31 (AGP31)	1	1	1	0	1	NA	0	0	0	0	NA	1
LG7	29803856	G	A	stop_gained	LG7_648933	AT5G12430	Heat shock protein DnaJ with tetratricopeptide repeat	1	NA	NA	NA	NA	NA	12	NA	14	0	NA	NA
LG7	30703231	G	C	splice_donor_variant	LG7_611447	AT4G18465	RNA helicase family protein	0	0	0	NA	0	NA	0	0	0	NA	NA	2
LG7	30733320	T	A	stop_gained	LG7_611414	AT1G53210	sodium/calcium exchanger family protein / calcium-binding EF hand family protein	0	0	0	0	0	NA	0	0	0	3	NA	NA
LG7	30945554	C	T	stop_gained	LG7_611286	AT4G10430	TMPIT-like protein	0	0	0	0	0	0	0	0	0	1	0	0
LG7	35987373	G	T	stop_gained	LG7_664814	AT5G46550	DNA-binding bromodomain-containing protein	0	0	0	0	0	0	0	0	0	0	2	4
LG7	37111138	C	A	stop_gained	LG7_646031	AT4G31570	CONTAINS InterPro DOMAIN/s: Prefoldin (InterPro:IPR009053)	0	0	0	0	0	NA	0	0	1	0	NA	NA
LG7	40236720	C	A	stop_gained	LG7_655907	AT1G30360	early-responsive to dehydration 4 (ERD4)	0	0	0	0	0	0	0	0	0	0	0	1
LG7	41228273	G	A	splice_acceptor_variant	LG7_652422	AT2G34660	multidrug resistance-associated protein 2 (MRP2)	1	NA	NA	NA	NA	NA	NA	NA	NA	0	2	4
LG7	41287742	G	C	stop_lost	LG7_652311	AT2G40030	nuclear RNA polymerase D1B (NRPD1B)	0	0	0	0	0	0	0	0	0	0	0	1
LG7	44411738	C	A	stop_gained	LG7_668970	AT2G34450	HMG-box (high mobility group) DNA-binding family protein	0	0	0	0	0	0	0	0	0	1	0	0
LG7	44519589	C	T	stop_gained	LG7_655695	AT3G59090	CONTAINS InterPro DOMAIN/s: Protein of unknown function DUF1084 (InterPro:IPR009457)	0	0	0	0	0	0	0	0	0	0	0	1
LG7	44725594	C	T	stop_gained	LG7_651232	AT5G46330	FLAGELLIN-SENSITIVE 2 (FLS2)	0	0	0	0	0	0	0	0	2	0	NA	0
LG7	44725634	T	A	stop_gained	LG7_651232	AT5G46330	FLAGELLIN-SENSITIVE 2 (FLS2)	0	0	0	0	0	0	0	0	0	1	NA	NA
LG7	45142571	T	A	stop_gained	LG7_654992	AT2G04620	Cation efflux family protein	0	0	0	0	0	0	0	0	0	1	0	0
LG7	45595911	G	A	stop_gained	LG7_617050	AT5G17690	TERMINAL FLOWER 2 (TFL2)	0	0	0	0	0	0	0	0	0	0	3	4
LG7	45685880	G	A	start_lost	LG7_616670	AT1G55360	Protein of Unknown Function (DUF239)	0	0	0	0	0	0	0	0	0	0	0	3
LG7	46256989	T	G	stop_lost	LG7_634270	AT3G48310	cytochrome P450, family 71, subfamily A, polypeptide 22 (CYP71A22)	0	0	0	0	0	0	0	0	0	1	0	0
LG7	47440266	C	T	stop_gained	LG7_615356	AT5G08020	RPA70-kDa subunit B (RPA70B)	0	0	0	NA	0	0	0	0	0	1	0	NA
LG7	47451307	G	A	splice_donor_variant	LG7_615356	AT5G08020	RPA70-kDa subunit B (RPA70B)	NA	NA	NA	NA	NA	NA	NA	NA	NA	0	1	NA
LG7	47451396	G	A	splice_acceptor_variant	LG7_615356	AT5G08020	RPA70-kDa subunit B (RPA70B)	NA	NA	NA	NA	NA	NA	NA	NA	NA	0	1	NA
LG7	47452464	C	T	stop_gained	LG7_615356	AT5G08020	RPA70-kDa subunit B (RPA70B)	NA	NA	NA	NA	NA	NA	NA	NA	NA	0	1	NA
LG7	47452725	A	T	stop_gained	LG7_615356	AT5G08020	RPA70-kDa subunit B (RPA70B)	NA	NA	NA	NA	NA	NA	NA	NA	NA	0	1	NA
LG7	47513001	T	A	stop_lost	LG7_615276	AT4G18240	starch synthase 4 (SS4)	0	0	0	0	0	0	0	0	0	0	1	0
LG7	48712086	C	T	splice_donor_variant	LG7_623095	AT5G05170	CONSTITUTIVE EXPRESSION OF VSP 1 (CEV1)	0	0	0	0	0	1	0	0	0	0	0	4
LG7	48782692	T	A	splice_acceptor_variant	LG7_623026	AT5G44600	S-adenosyl-L-methionine-dependent methyltransferases superfamily protein	0	0	0	2	0	0	0	0	2	0	NA	NA
LG7	49232197	G	C	splice_donor_variant	LG7_622717	AT2G06025	Acyl-CoA N-acyltransferases (NAT) superfamily protein	0	0	0	0	0	NA	0	0	0	0	NA	1
LG7	49252085	C	G	stop_lost	LG7_622668	AT2G47460	myb domain protein 12 (MYB12)	15	4	5	NA	1	0	15	7	0	0	NA	NA
LG7	49572095	C	T	splice_donor_variant	LG7_622436	AT5G20490	XIK	0	NA	NA	0	NA	NA	0	NA	NA	0	2	NA
LG7	49753300	A	G	splice_donor_variant	LG7_622339	AT5G57030	LUTEIN DEFICIENT 2 (LUT2)	0	NA	NA	NA	NA	NA	NA	NA	NA	1	NA	NA
LG7	52021467	C	T	start_lost	LG7_633526	AT4G29510	arginine methyltransferase 11 (PRMT11)	0	0	0	0	0	0	0	0	0	0	0	4
LG7	52669959	C	G	stop_gained	LG7_650134	AT3G18670	Ankyrin repeat family protein	0	0	0	0	0	0	0	0	0	1	NA	0
LG7	52672155	G	A	stop_gained	LG7_650150	AT4G29420	F-box/RNI-like superfamily protein	0	0	0	0	0	0	0	0	0	0	0	2
LG7	54447230	T	A	stop_gained	LG7_608146	AT5G19740	Peptidase M28 family protein	0	0	0	0	0	0	0	0	0	0	0	1
LG7	55636766	C	A	stop_gained	LG7_630470	AT4G26080	ABA INSENSITIVE 1 (ABI1)	0	0	0	0	0	0	0	0	1	0	0	0
LG7	56379819	C	T	start_lost	LG7_622058	AT5G11590	TINY2 (TINY2)	0	0	0	0	0	0	0	0	0	0	1	2
LG7	57385051	T	C	stop_lost	LG7_659275	AT1G57790	F-box family protein	0	0	0	NA	0	NA	0	0	0	0	NA	0
LG7	57438075	A	G	stop_lost	LG7_659320	AT5G22100	RNA cyclase family protein	0	NA	0	NA	0	NA	NA	NA	NA	1	NA	NA
LG7	57560774	G	C	stop_gained	LG7_659524	AT4G29010	ABNORMAL INFLORESCENCE MERISTEM (AIM1)	0	0	0	0	0	0	0	0	0	0	2	0
LG7	58304199	A	T	stop_gained	LG7_600430	AT2G20120	CONTINUOUS VASCULAR RING (COV1)	0	0	0	0	0	0	0	0	0	0	0	1
LG7	59485136	C	A	stop_gained	LG7_613567	AT5G20060	alpha/beta-Hydrolases superfamily protein	0	0	0	0	0	0	0	0	0	0	0	3
LG7	59577861	G	A	stop_gained	LG7_654729	AT2G02160	CCCH-type zinc finger family protein	0	0	0	0	0	0	0	0	1	0	0	0
LG7	59672700	G	A	stop_gained	LG7_654704	AT1G03103	Bifunctional inhibitor/lipid-transfer protein/seed storage 2S albumin superfamily protein	4	NA	1	1	1	3	15	3	20	6	NA	NA
LG7	62591921	G	A	stop_gained	LG7_625413	AT3G51550	FERONIA (FER)	1	NA	0	0	0	3	0	1	10	2	NA	NA
LG7	62962992	T	A	stop_gained	LG7_647690	AT4G40020	Myosin heavy chain-related protein	0	0	0	0	0	0	0	0	0	0	0	3
LG7	62963091	C	A	stop_gained	LG7_647690	AT4G40020	Myosin heavy chain-related protein	0	0	0	0	0	0	0	0	0	1	0	0
LG7	62963163	T	A	stop_gained	LG7_647690	AT4G40020	Myosin heavy chain-related protein	3	0	0	0	2	3	0	6	11	1	3	4
LG7	65093365	G	T	stop_gained	LG7_652849	AT5G36930	Disease resistance protein (TIR-NBS-LRR class) family	1	0	0	0	0	NA	1	0	2	1	NA	NA
LG7	65093983	C	T	splice_donor_variant	LG7_652849	AT5G36930	Disease resistance protein (TIR-NBS-LRR class) family	0	0	0	0	0	0	0	0	0	1	NA	NA
LG7	66577512	T	G	stop_lost	LG7_602379	AT2G45180	Bifunctional inhibitor/lipid-transfer protein/seed storage 2S albumin superfamily protein	0	0	0	0	0	2	0	0	0	0	0	0
LG7	67424144	A	T	stop_gained	LG7_634613	AT4G33540	metallo-beta-lactamase family protein	8	23	1	0	3	0	15	1	20	18	3	3
LG7	67687039	C	T	splice_acceptor_variant	LG7_634506	AT3G18670	Ankyrin repeat family protein	NA	NA	NA	NA	NA	NA	NA	NA	NA	3	0	NA
LG7	67691611	A	G	start_lost	LG7_634502	AT5G35830	Ankyrin repeat family protein	0	0	0	0	0	NA	NA	0	NA	NA	1	NA
LG7	68344194	G	A	stop_gained	LG7_620110	AT2G24260	LJRHL1-like 1 (LRL1)	0	0	0	0	0	0	0	0	0	0	3	0
LG7	68704750	T	C	stop_lost	LG7_620046	AT4G30960	SOS3-interacting protein 3 (SIP3)	0	0	0	0	0	0	0	0	0	0	3	0
LG7	69688371	G	A	stop_gained	LG7_632104	AT4G18100	Ribosomal protein L32e	0	0	0	0	0	0	0	0	0	0	0	2
LG7	69905211	G	T	stop_gained	LG7_632163	AT5G23530	carboxyesterase 18 (CXE18)	0	0	0	0	0	0	0	0	0	1	0	0
LG7	70316942	A	T	stop_gained	LG7_650237	AT4G30825	Tetratricopeptide repeat (TPR)-like superfamily protein	0	0	0	0	0	0	0	0	0	0	3	0
LG7	70753805	C	A	stop_gained	LG7_609968	AT3G18670	Ankyrin repeat family protein	0	NA	NA	0	0	NA	0	0	1	NA	NA	0
LG7	72116680	G	A	stop_gained	LG7_618710	AT2G27310	F-box family protein	0	0	0	0	0	NA	0	0	0	1	NA	NA
LG7	75264623	C	G	start_lost	LG7_642482	AT5G57590	biotin auxotroph 1 (BIO1)	0	0	0	0	0	0	0	0	0	0	0	1
LG7	75699456	A	C	splice_donor_variant	LG7_642628	AT4G30210	P450 reductase 2 (ATR2)	2	0	1	0	0	NA	0	0	0	0	0	4
LG7	76877633	T	A	stop_gained	LG7_670058	AT1G33410	SUPPRESSOR OF AUXIN RESISTANCE1 (SAR1)	0	0	0	0	0	0	0	0	0	0	0	4
LG7	79818424	G	C	stop_gained	LG7_641937	AT2G19110	heavy metal atpase 4 (HMA4)	0	0	0	0	0	0	0	0	0	0	0	1
LG7	81718367	C	T	splice_acceptor_variant	LG7_653722	AT2G26560	phospholipase A 2A (PLA2A)	0	0	0	0	0	0	0	0	0	0	3	4
LG7	82391832	T	A	splice_donor_variant	LG7_638937	AT4G17690	Peroxidase superfamily protein	0	0	0	0	0	3	0	0	0	1	0	NA
LG7	85436275	G	A	start_lost	LG7_647281	AT5G21430	Chaperone DnaJ-domain superfamily protein	0	0	0	0	0	0	0	0	0	0	3	0
LG7	85665125	C	A	stop_gained	LG7_647338	AT5G21482	cytokinin oxidase 7 (CKX7)	0	0	0	0	0	0	19	0	10	0	0	0
LG7	87767455	C	A	stop_gained	LG7_641747	AT5G26160	unknown protein	0	0	0	0	0	0	0	0	0	0	NA	1
LG7	87918981	A	G	start_lost	LG7_641521	AT5G58720	smr (Small MutS Related) domain-containing protein	0	0	0	0	0	0	0	0	0	1	0	0
LG7	90211509	A	G	stop_lost	LG7_847994	AT5G39000	Malectin/receptor-like protein kinase family protein	1	0	0	1	0	0	0	0	0	16	1	1
LG7	90308941	G	A	stop_gained	LG7_615808	AT3G51550	FERONIA (FER)	0	0	0	0	0	0	0	0	5	0	0	0
LG7	90714321	A	T	stop_gained	LG7_639176	AT3G10310	P-loop nucleoside triphosphate hydrolases superfamily protein with CH (Calponin Homology) domain	2	2	NA	NA	1	NA	NA	NA	NA	NA	NA	0
LG7	90714412	C	T	splice_acceptor_variant	LG7_639176	AT3G10310	P-loop nucleoside triphosphate hydrolases superfamily protein with CH (Calponin Homology) domain	NA	NA	NA	NA	NA	NA	NA	NA	NA	NA	NA	1
LG7	90744296	T	A	stop_gained	LG7_639165	AT3G51550	FERONIA (FER)	0	0	0	0	0	0	0	0	0	0	NA	1
LG7	90762671	C	T	stop_gained	LG7_639142	AT4G32700	helicases	0	0	0	0	0	0	0	0	0	0	1	NA
LG7	91499809	A	C	stop_lost	LG7_615862	AT3G12915	Ribosomal protein S5/Elongation factor G/III/V family protein	0	1	0	0	0	0	0	1	0	1	NA	NA
LG7	91533192	C	A	stop_gained	LG7_615833	AT3G51550	FERONIA (FER)	0	NA	NA	NA	NA	NA	NA	NA	NA	0	2	NA
LG7	91535883	C	T	stop_gained	LG7_615833	AT3G51550	FERONIA (FER)	0	NA	NA	NA	NA	NA	NA	NA	NA	3	2	0
LG7	92317458	G	T	stop_gained	LG7_640292	AT5G19210	P-loop containing nucleoside triphosphate hydrolases superfamily protein	0	0	0	0	0	0	0	0	0	0	0	4
LG7	96877855	G	T	stop_gained	LG7_621702	AT4G14920	Acyl-CoA N-acyltransferase with RING/FYVE/PHD-type zinc finger protein	0	0	0	0	0	0	0	0	0	1	0	0
LG7	97640271	T	C	start_lost	LG7_621963	AT4G15510	Photosystem II reaction center PsbP family protein	0	0	0	0	0	0	0	0	0	0	0	1
LG7	99626340	C	T	start_lost	LG7_669760	AT5G19260	Protein of unknown function (DUF3049)	0	0	0	0	0	0	0	0	0	0	3	0
LG7	100556452	G	A	start_lost	LG7_643492	AT1G66480	plastid movement impaired 2 (PMI2)	1	NA	NA	0	NA	NA	NA	1	NA	NA	NA	NA
LG7	102357301	C	T	splice_donor_variant	LG7_634408	AT5G19050	alpha/beta-Hydrolases superfamily protein	0	0	0	0	0	0	0	0	0	0	3	4
LG7	103367985	C	T	stop_gained	LG7_630903	AT5G19151	unknown protein	0	0	0	0	0	0	0	0	0	0	0	1
LG7	108876271	A	G	start_lost	LG7_654746	AT2G02390	glutathione S-transferase zeta 1 (GSTZ1)	0	0	0	0	0	0	0	0	0	0	0	1
LG7	113509903	A	G	start_lost	LG7_636629	AT3G12920	SBP (S-ribonuclease binding protein) family protein	0	0	0	0	0	0	0	0	0	NA	NA	1
LG7	115188893	C	T	stop_gained	LG7_624847	AT1G20920	P-loop containing nucleoside triphosphate hydrolases superfamily protein	0	0	0	0	0	0	0	0	0	4	NA	NA
LG7	116515927	G	A	stop_gained	LG7_622270	AT1G78280	transferases, transferring glycosyl groups	NA	NA	NA	NA	NA	NA	NA	NA	NA	2	0	0
LG7	117458623	C	A	splice_donor_variant	LG7_631374	AT5G27820	Ribosomal L18p/L5e family protein	0	0	0	0	0	0	0	0	0	0	NA	1
LG7	119957352	C	A	stop_gained	LG7_653105	AT3G05700	Drought-responsive family protein	0	0	0	0	0	0	0	0	0	0	1	0
LG7	120900839	C	T	splice_acceptor_variant	LG7_670442	AT2G14750	APS kinase (APK)	0	0	NA	0	0	NA	0	0	0	1	NA	0
LG7	120904374	A	T	stop_lost	LG7_670459	AT1G56240	phloem protein 2-B13 (PP2-B13)	0	0	0	0	0	0	0	0	0	0	1	0
LG7	122558915	A	C	splice_acceptor_variant	LG7_666144	AT1G56350	Peptide chain release factor 2	0	0	0	NA	NA	NA	0	0	0	0	NA	1
LG7	125234352	G	T	stop_gained	LG7_667911	AT1G58025	DNA-binding bromodomain-containing protein	0	0	0	0	0	0	0	0	0	0	0	1
LG7	126736833	A	C	stop_gained	LG7_604416	AT1G33770	Protein kinase superfamily protein	0	0	0	0	0	0	0	0	0	0	0	1
LG7	126962027	A	G	start_lost	LG7_666613	AT5G21105	Plant L-ascorbate oxidase	0	0	0	0	0	0	0	0	0	1	0	0
LG7	127690824	T	C	stop_lost	LG7_668659	AT2G05170	vacuolar protein sorting 11 (VPS11)	0	0	NA	NA	0	NA	0	0	0	1	NA	NA
LG7	128537878	C	G	stop_gained	LG7_649974	AT1G61010	cleavage and polyadenylation specificity factor 73-I (CPSF73-I)	0	0	0	0	0	0	0	0	0	0	3	0
LG7	128861656	C	T	stop_gained	LG7_649707	AT1G36370	serine hydroxymethyltransferase 7 (SHM7)	1	0	0	1	0	0	0	0	0	0	0	0
LG7	130248191	C	A	stop_gained	LG7_653315	AT3G59770	SUPPRESSOR OF ACTIN 9 (SAC9)	0	0	0	0	0	0	0	0	0	0	0	4
LG7	131320271	G	A	splice_acceptor_variant	LG7_615794	AT1G31160	HISTIDINE TRIAD NUCLEOTIDE-BINDING 2 (HINT 2)	0	0	0	0	0	0	0	0	0	0	NA	1
LG7	132176109	C	T	splice_donor_variant	LG7_627936	AT1G25280	tubby like protein 10 (TLP10)	0	NA	0	NA	0	NA	0	0	0	NA	1	NA
LG7	134477301	A	G	stop_lost	LG7_666407	AT1G30550	S-adenosyl-L-methionine-dependent methyltransferases superfamily protein	1	0	0	0	2	0	0	0	0	0	NA	NA
LG7	134603737	C	A	splice_donor_variant	LG7_666427	AT5G02600	Heavy metal transport/detoxification superfamily protein	NA	0	NA	NA	NA	NA	NA	NA	NA	1	NA	NA
LG7	134985997	T	A	stop_lost	LG7_666590	AT5G64080	Bifunctional inhibitor/lipid-transfer protein/seed storage 2S albumin superfamily protein	0	0	0	0	0	0	0	0	0	1	0	0
LG7	139213874	C	T	splice_donor_variant	LG7_661699	AT2G14170	aldehyde dehydrogenase 6B2 (ALDH6B2)	NA	NA	NA	NA	NA	NA	NA	NA	NA	NA	0	3
LG7	139496188	C	A	stop_gained	LG7_661563	AT1G14640	SWAP (Suppressor-of-White-APricot)/surp domain-containing protein	0	0	0	0	0	NA	0	0	0	0	1	0
LG7	141673626	A	T	stop_gained	LG7_636056	AT4G33780	ATP phosphoribosyltransferase regulatory subunit	0	0	0	0	0	0	0	0	2	0	0	0
LG7	142370914	A	T	splice_acceptor_variant	LG7_636249	AT5G37180	sucrose synthase 5 (SUS5)	0	0	0	0	0	0	0	0	0	0	3	0
LG7	145872331	T	A	splice_donor_variant	LG7_85351	AT4G34040	RING/U-box superfamily protein	0	0	0	NA	0	NA	0	0	0	0	2	NA
LG7	148529405	G	T	stop_gained	LG7_644263	AT1G49470	Family of unknown function (DUF716)	0	0	0	0	0	0	0	0	0	0	0	1
LG7	152661139	G	T	stop_gained	LG7_625161	AT5G15690	zinc ion binding	0	NA	NA	NA	0	NA	NA	NA	NA	1	NA	NA
LG7	154620025	C	T	stop_gained	LG7_604699	AT4G39140	RING/U-box superfamily protein	0	0	0	0	0	0	0	0	0	0	0	2
LG7	154620031	T	G	stop_lost	LG7_604699	AT4G39140	RING/U-box superfamily protein	0	0	0	0	0	0	0	0	0	0	0	4
LG7	154789366	A	C	stop_lost	LG7_604869	AT1G59840	cofactor assembly of complex C (CCB4)	0	0	0	0	0	0	0	0	0	0	1	0
LG7	155529338	G	A	stop_gained	LG7_605176	AT2G32415	Polynucleotidyl transferase, ribonuclease H fold protein with HRDC domain	0	0	0	0	0	0	0	0	0	0	0	1
LG7	157828965	C	G	stop_gained	LG7_600099	AT2G32540	cellulose synthase-like B4 (CSLB04)	0	0	0	0	0	0	0	0	0	0	3	0
LG7	157859310	C	T	stop_gained	LG7_600089	AT4G37910	mitochondrial heat shock protein 70-1 (mtHsc70-1)	0	0	0	0	0	0	0	0	NA	2	NA	NA
LG7	158176351	A	G	start_lost	LG7_643351	AT2G29680	cell division control 6 (CDC6)	NA	NA	NA	NA	NA	NA	NA	NA	NA	0	NA	1
LG7	159872488	C	A	stop_gained	LG7_612973	AT2G32970	unknown protein	0	0	0	0	0	0	0	0	0	0	2	0
LG7	161754184	G	T	stop_gained	LG7_600212	AT1G79190	ARM repeat superfamily protein	0	0	0	0	0	0	0	0	0	0	NA	1
LG7	164441424	G	T	stop_gained	LG7_647114	AT3G56470	F-box family protein	0	NA	0	NA	0	NA	NA	0	NA	1	NA	NA
LG7	165787928	G	T	stop_lost	LG7_625262	AT1G47890	receptor like protein 7 (RLP7)	6	5	0	1	1	0	18	3	12	5	1	NA
LG7	166135811	G	T	stop_gained	LG7_847147	AT1G66880	Protein kinase superfamily protein	0	0	NA	NA	0	0	0	0	NA	1	NA	NA
LG7	166513666	G	T	stop_gained	LG7_628110	AT5G48290	Heavy metal transport/detoxification superfamily protein	0	0	NA	0	0	0	0	0	0	NA	1	NA
LG7	168965808	G	T	stop_gained	LG7_619446	AT4G02060	PROLIFERA (PRL)	0	0	0	0	0	0	0	0	0	0	0	3
LG7	171470505	T	A	stop_gained	LG7_631650	AT1G78600	light-regulated zinc finger protein 1 (LZF1)	0	0	0	0	0	0	0	0	0	0	0	4
LG7	171729150	G	C	splice_donor_variant	LG7_657633	AT1G53440	Leucine-rich repeat transmembrane protein kinase	20	27	0	3	10	3	23	8	19	19	NA	NA
LG7	171729151	T	G	splice_donor_variant	LG7_657633	AT1G53440	Leucine-rich repeat transmembrane protein kinase	20	27	0	3	10	3	23	8	19	19	1	NA
LG7	171734870	T	C	splice_donor_variant	LG7_657633	AT1G53440	Leucine-rich repeat transmembrane protein kinase	2	0	0	0	0	0	0	0	2	0	0	0
LG7	172020040	C	T	start_lost	LG7_658274	AT1G78800	UDP-Glycosyltransferase superfamily protein	2	0	0	0	0	0	22	0	10	1	0	0
LG7	172377620	T	C	stop_lost	LG7_658392	AT1G78850	D-mannose binding lectin protein with Apple-like carbohydrate-binding domain	0	0	0	0	0	NA	0	0	0	0	NA	3
LG7	173908597	T	A	stop_gained	LG7_667024	AT1G53210	sodium/calcium exchanger family protein / calcium-binding EF hand family protein	0	0	0	0	0	0	0	0	0	0	0	3
LG7	175168081	G	T	stop_gained	LG7_605838	AT3G15260	Protein phosphatase 2C family protein	NA	0	NA	0	NA	NA	NA	NA	NA	0	NA	1
LG7	177033692	G	A	stop_gained	LG7_641282	AT1G53090	SPA1-related 4 (SPA4)	0	0	0	0	0	0	0	0	0	1	3	0
LG7	179071740	A	G	splice_donor_variant	LG7_639040	AT5G54400	S-adenosyl-L-methionine-dependent methyltransferases superfamily protein	0	0	0	0	0	0	0	0	0	0	2	0
LG7	179163990	A	T	splice_acceptor_variant	LG7_638541	AT5G54310	ARF-GAP domain 5 (AGD5)	0	0	0	0	0	0	0	0	0	0	NA	2
LG7	179945954	C	G	stop_gained	LG7_608738	AT4G27340	Met-10+ like family protein	0	0	0	0	0	0	0	0	0	0	3	0
LG7	180616790	C	T	stop_gained	LG7_627634	AT4G27290	S-locus lectin protein kinase family protein	0	0	NA	0	0	NA	0	NA	0	1	NA	0
LG7	180617104	A	T	stop_gained	LG7_627634	AT4G27290	S-locus lectin protein kinase family protein	0	0	NA	0	0	NA	0	0	0	1	NA	0
LG7	180617360	A	T	stop_gained	LG7_627634	AT4G27290	S-locus lectin protein kinase family protein	0	0	NA	NA	0	NA	0	NA	0	0	NA	2
LG7	180707643	C	G	stop_gained	LG7_627601	AT4G27290	S-locus lectin protein kinase family protein	0	0	0	0	0	0	0	0	0	0	0	3
LG7	182652211	A	T	splice_donor_variant	LG7_603154	AT5G54680	iaa-leucine resistant3 (ILR3)	0	0	0	0	0	0	0	0	0	0	2	0
LG7	183688263	C	T	stop_gained	LG7_662908	AT5G54780	Ypt/Rab-GAP domain of gyp1p superfamily protein	0	0	0	0	0	0	0	0	0	0	0	1
LG7	183918760	C	A	stop_gained	LG7_662553	AT1G50200	Alanyl-tRNA synthetase (ALATS)	0	0	0	0	0	0	0	0	0	0	0	1
LG7	184272974	T	A	stop_gained	LG7_638741	AT3G14720	MAP kinase 19 (MPK19)	2	0	0	0	0	NA	NA	0	NA	14	NA	NA
LG7	185092045	G	A	stop_gained	LG7_664240	AT1G50730	unknown protein	0	0	0	0	0	0	0	0	0	0	0	2
LG7	185333253	A	T	stop_gained	LG7_663591	AT1G16270	Protein kinase superfamily protein with octicosapeptide/Phox/Bem1p domain	0	0	0	0	0	0	0	0	0	0	3	4
LG7	185382896	C	T	splice_acceptor_variant	LG7_663468	AT1G79230	mercaptopyruvate sulfurtransferase 1 (MST1)	0	0	NA	NA	NA	NA	0	0	0	2	NA	0
LG7	185680614	A	T	stop_gained	LG7_657023	AT1G79200	unknown protein	0	0	0	0	0	0	0	0	0	0	0	1
LG7	186831724	T	G	stop_gained	LG7_671049	AT1G56140	Leucine-rich repeat transmembrane protein kinase	0	0	0	0	0	0	0	0	0	5	3	1
LG7	186858366	C	T	stop_gained	LG7_670958	AT1G56140	Leucine-rich repeat transmembrane protein kinase	0	0	0	0	0	0	0	0	0	0	3	0
LG7	186864572	G	A	stop_gained	LG7_670958	AT1G56140	Leucine-rich repeat transmembrane protein kinase	0	0	0	0	0	0	0	0	0	0	2	2
LG7	186999825	T	A	stop_gained	LG7_670571	AT1G56140	Leucine-rich repeat transmembrane protein kinase	0	0	0	0	0	0	0	0	0	0	0	4
LG7	188677248	T	A	stop_gained	LG7_653578	AT5G03490	UDP-Glycosyltransferase superfamily protein	0	0	0	0	0	0	0	0	0	0	3	1
LG7	193914598	G	T	stop_gained	LG7_626719	AT1G60620	RNA polymerase I subunit 43 (RPAC43)	0	1	0	0	0	0	0	0	0	0	0	0
LG7	194605891	C	A	stop_gained	LG7_632270	AT4G26690	SHAVEN 3 (SHV3)	0	0	0	0	0	0	0	0	0	0	0	1
LG7	194606559	T	A	stop_gained	LG7_632270	AT4G26690	SHAVEN 3 (SHV3)	0	0	0	0	0	0	0	0	0	0	1	0
LG8	563061	G	A	splice_acceptor_variant	LG8_692843	AT3G18080	B-S glucosidase 44 (BGLU44)	0	0	0	0	0	0	0	0	0	0	0	2
LG8	1202845	G	A	stop_gained	LG8_672927	AT1G73500	MAP kinase kinase 9 (MKK9)	0	0	0	0	0	0	0	0	0	1	0	0
LG8	1501449	G	T	stop_gained	LG8_672958	AT4G31780	monogalactosyl diacylglycerol synthase 1 (MGD1)	1	1	0	3	1	NA	0	1	0	12	0	0
LG8	1503397	C	A	stop_gained	LG8_672979	AT2G18400	ribosomal protein L6 family protein	0	0	0	0	0	0	0	0	0	0	1	0
LG8	1574104	C	A	splice_acceptor_variant	LG8_729823	AT3G17770	Dihydroxyacetone kinase	2	0	0	0	2	0	0	1	0	0	NA	NA
LG8	2628570	T	A	stop_gained	LG8_762274	AT3G17850	Protein kinase superfamily protein	0	0	0	0	0	0	0	0	0	0	3	4
LG8	5549145	A	G	splice_acceptor_variant	LG8_698107	AT1G64720	CP5	0	0	0	0	0	0	0	0	0	1	NA	0
LG8	5675415	C	T	stop_gained	LG8_698190	AT5G24400	EMBRYO DEFECTIVE 2024 (EMB2024)	13	9	0	4	6	3	21	9	18	4	3	4
LG8	6275573	C	A	stop_gained	LG8_750563	AT3G49250	DEFECTIVE IN MERISTEM SILENCING 3 (DMS3)	0	0	0	0	0	0	0	0	0	0	2	0
LG8	6810174	C	T	stop_gained	LG8_750314	AT5G24740	SHRUBBY (SHBY)	0	0	0	0	0	0	0	0	0	0	3	NA
LG8	12165572	C	T	stop_gained	LG8_755664	AT4G25290	DNA photolyases	0	0	0	0	0	0	0	0	0	0	0	1
LG8	14212929	T	G	splice_donor_variant	LG8_696451	AT4G02930	GTP binding Elongation factor Tu family protein	0	0	0	0	1	0	0	0	0	5	NA	NA
LG8	14305576	C	A	splice_acceptor_variant	LG8_696369	AT2G44050	COI1 SUPPRESSOR1 (COS1)	0	0	0	0	0	0	0	0	0	0	0	1
LG8	14500494	C	G	start_lost	LG8_742102	AT5G07440	glutamate dehydrogenase 2 (GDH2)	0	0	0	NA	0	NA	0	1	0	0	NA	NA
LG8	14708312	T	A	stop_gained	LG8_686831	AT1G17360	LOW protein: protein phosphatase 1 regulatory subunit-like protein	0	0	0	0	0	0	0	0	0	0	NA	1
LG8	14794807	G	A	stop_gained	LG8_686876	AT3G54190	Transducin/WD40 repeat-like superfamily protein	0	0	0	0	2	0	8	0	0	0	0	0
LG8	15368873	T	A	splice_donor_variant	LG8_716358	AT5G05270	Chalcone-flavanone isomerase family protein	0	0	0	0	0	NA	0	0	0	0	0	4
LG8	15647817	G	T	stop_gained	LG8_702067	AT5G05350	PLAC8 family protein	0	0	0	0	0	0	0	0	0	0	1	0
LG8	15750759	C	T	stop_gained	LG8_702055	AT5G05360	unknown protein	0	0	0	0	0	0	0	0	0	1	0	0
LG8	16511236	G	A	stop_gained	LG8_757352	AT1G03280	Transcription factor TFIIE, alpha subunit	0	0	0	0	0	0	0	0	0	0	2	3
LG8	16536650	G	A	splice_acceptor_variant	LG8_757401	AT5G05570	transducin family protein / WD-40 repeat family protein	0	0	0	1	0	0	0	0	0	15	0	0
LG8	16537185	T	G	stop_gained	LG8_757401	AT5G05570	transducin family protein / WD-40 repeat family protein	0	0	0	0	0	0	0	0	0	0	0	4
LG8	16852691	G	T	stop_gained	LG8_757483	AT5G52910	TIMELESS (ATIM)	0	0	0	0	0	0	0	0	0	1	NA	NA
LG8	16852757	T	A	stop_lost	LG8_757483	AT5G52910	TIMELESS (ATIM)	23	21	9	5	8	3	0	2	0	0	NA	NA
LG8	17858740	C	T	splice_acceptor_variant	LG8_757760	AT2G39950	unknown protein	0	0	0	NA	0	NA	0	0	0	3	NA	0
LG8	17859013	C	T	stop_gained	LG8_757760	AT2G39950	unknown protein	0	0	0	NA	0	NA	0	0	0	1	0	0
LG8	17873167	G	A	splice_acceptor_variant	LG8_757784	AT5G05740	ethylene-dependent gravitropism-deficient and yellow-green-like 2 (EGY2)	0	0	0	0	0	0	0	0	0	0	0	1
LG8	18713415	A	T	stop_gained	LG8_686246	AT2G39830	DA1-related protein 2 (DAR2)	0	0	0	0	0	0	0	0	0	1	NA	NA
LG8	19064794	C	G	splice_donor_variant	LG8_686528	AT2G44920	Tetratricopeptide repeat (TPR)-like superfamily protein	0	0	0	0	0	0	0	0	0	0	1	0
LG8	20696685	T	A	stop_lost	LG8_683715	AT3G55370	OBF-binding protein 3 (OBP3)	0	0	0	0	0	0	0	0	0	0	NA	1
LG8	20925474	T	G	splice_donor_variant	LG8_747302	AT3G11240	arginine-tRNA protein transferase 2 (ATE2)	0	4	1	3	0	0	0	0	0	0	NA	NA
LG8	20926133	C	T	stop_gained	LG8_747302	AT3G11240	arginine-tRNA protein transferase 2 (ATE2)	0	0	0	0	0	0	0	0	0	1	NA	NA
LG8	22781579	C	A	stop_gained	LG8_714056	AT3G55270	mitogen-activated protein kinase phosphatase 1 (MKP1)	8	1	1	3	5	0	0	0	2	0	0	0
LG8	23099570	T	G	stop_gained	LG8_760073	AT2G39435	Phosphatidylinositol N-acetyglucosaminlytransferase subunit P-related	0	NA	0	NA	1	NA	NA	0	NA	NA	NA	NA
LG8	24470786	C	T	stop_gained	LG8_733662	AT4G20440	small nuclear ribonucleoprotein associated protein B	0	0	0	0	0	0	0	0	0	3	0	0
LG8	25270615	C	A	stop_gained	LG8_712122	AT3G53420	plasma membrane intrinsic protein 2A (PIP2A)	0	0	0	0	0	0	0	0	0	1	0	0
LG8	28076306	G	T	stop_gained	LG8_749482	AT3G52170	DNA binding	8	14	0	0	1	3	0	2	13	0	0	0
LG8	29195177	G	A	stop_gained	LG8_757876	AT4G00890	proline-rich family protein	0	0	0	0	0	0	0	0	0	1	0	NA
LG8	29815654	G	A	stop_gained	LG8_678653	AT5G38720	unknown protein	0	0	0	0	0	0	0	0	0	0	3	NA
LG8	31348291	G	A	stop_gained	LG8_737059	AT2G32700	LEUNIG_homolog (LUH)	0	0	0	2	0	0	0	0	0	4	NA	NA
LG8	31348307	C	T	start_lost	LG8_737059	AT2G32700	LEUNIG_homolog (LUH)	0	0	0	2	0	0	0	0	0	4	NA	NA
LG8	32616285	G	A	stop_gained	LG8_763538	AT1G76700	DNAJ heat shock N-terminal domain-containing protein	0	0	0	0	0	0	0	0	0	0	3	0
LG8	33279550	G	A	splice_acceptor_variant	LG8_724470	AT1G61850	phospholipases	1	0	NA	0	0	NA	NA	NA	NA	NA	NA	NA
LG8	33279656	T	C	stop_lost	LG8_724470	AT1G61850	phospholipases	1	0	NA	0	2	NA	2	NA	NA	NA	NA	NA
LG8	33718885	A	C	splice_donor_variant	LG8_724602	AT1G76360	Protein kinase superfamily protein	0	0	NA	NA	0	NA	NA	NA	NA	0	NA	2
LG8	33720230	C	A	stop_gained	LG8_724602	AT1G76360	Protein kinase superfamily protein	NA	NA	NA	NA	NA	NA	NA	NA	NA	1	NA	0
LG8	33786884	C	T	splice_donor_variant	LG8_707257	AT1G76360	Protein kinase superfamily protein	0	0	0	0	0	NA	0	0	0	0	1	NA
LG8	34059586	T	A	stop_gained	LG8_677613	AT1G76390	ARM repeat superfamily protein	0	0	0	0	0	0	0	0	0	0	1	0
LG8	34197896	A	T	stop_gained	LG8_677730	AT3G18670	Ankyrin repeat family protein	0	NA	NA	NA	0	NA	NA	NA	0	0	NA	1
LG8	34198108	G	A	splice_acceptor_variant	LG8_677730	AT3G18670	Ankyrin repeat family protein	NA	NA	NA	NA	NA	NA	NA	NA	NA	0	NA	1
LG8	34427201	G	C	start_lost	LG8_677921	AT1G20870	HSP20-like chaperones superfamily protein	0	0	0	0	0	0	0	0	0	0	1	0
LG8	34487843	G	T	stop_gained	LG8_678004	AT2G33600	NAD(P)-binding Rossmann-fold superfamily protein	0	0	0	0	0	0	0	0	0	0	0	1
LG8	35506904	T	C	splice_acceptor_variant	LG8_730333	AT5G42250	Zinc-binding alcohol dehydrogenase family protein	1	1	NA	NA	NA	NA	NA	NA	0	2	NA	NA
LG8	36280282	A	G	splice_donor_variant	LG8_737412	AT1G48570	zinc finger (Ran-binding) family protein	0	0	0	NA	0	NA	0	0	0	NA	NA	2
LG8	36297560	G	A	stop_gained	LG8_737394	AT1G60850	ATRPAC42	0	0	NA	NA	0	NA	0	0	NA	1	NA	NA
LG8	36852872	G	T	stop_gained	LG8_760993	AT1G76040	calcium-dependent protein kinase 29 (CPK29)	0	0	0	0	0	0	0	0	0	0	0	1
LG8	37528761	T	C	stop_lost	LG8_726391	AT1G75820	CLAVATA 1 (CLV1)	0	0	0	2	0	0	0	0	0	7	NA	1
LG8	43217094	C	T	stop_gained	LG8_697293	AT1G10850	Leucine-rich repeat protein kinase family protein	0	0	0	0	0	0	0	0	0	1	0	0
LG8	43240187	G	A	stop_gained	LG8_697327	AT5G41500	F-box and associated interaction domains-containing protein	1	0	0	0	0	NA	0	0	0	0	0	NA
LG8	43241231	C	G	stop_gained	LG8_697331	AT2G14170	aldehyde dehydrogenase 6B2 (ALDH6B2)	0	0	0	0	0	NA	0	0	0	0	0	1
LG8	43241926	G	C	splice_donor_variant	LG8_697331	AT2G14170	aldehyde dehydrogenase 6B2 (ALDH6B2)	0	0	0	0	0	NA	0	0	0	0	0	1
LG8	43940095	A	T	stop_gained	LG8_753302	AT1G75010	ACCUMULATION AND REPLICATION OF CHLOROPLASTS 3 (ARC3)	3	2	0	1	0	0	0	0	1	1	0	0
LG8	44051890	C	A	stop_gained	LG8_753228	AT1G14570	UBX domain-containing protein	4	2	0	1	0	0	0	0	1	18	3	4
LG8	44348568	T	A	stop_gained	LG8_753120	AT5G37310	Endomembrane protein 70 protein family	4	2	0	1	3	0	23	0	8	14	0	1
LG8	45640838	G	A	stop_gained	LG8_673608	AT1G79190	ARM repeat superfamily protein	0	0	0	0	0	0	0	0	0	0	0	2
LG8	45903450	T	C	start_lost	LG8_747944	AT1G66140	zinc finger protein 4 (ZFP4)	1	0	0	0	0	0	0	0	0	0	0	0
LG8	48374747	C	T	stop_gained	LG8_757240	AT1G13640	Phosphatidylinositol 3- and 4-kinase family protein	1	0	0	0	0	0	0	0	0	0	0	0
LG8	49492797	C	G	stop_gained	LG8_713685	AT3G22200	POLLEN-PISTIL INCOMPATIBILITY 2 (POP2)	1	0	0	0	1	0	0	3	0	0	0	0
LG8	53944625	T	A	stop_gained	LG8_694673	AT3G25890	Integrase-type DNA-binding superfamily protein	0	0	0	0	0	0	0	0	0	0	3	4
LG8	54783981	T	A	stop_gained	LG8_748676	AT5G17680	disease resistance protein (TIR-NBS-LRR class), putative	0	0	0	0	0	0	0	0	0	2	0	0
LG8	54785479	T	C	splice_acceptor_variant	LG8_748676	AT5G17680	disease resistance protein (TIR-NBS-LRR class), putative	0	0	0	0	0	0	0	0	0	13	2	2
LG8	55762456	G	A	stop_gained	LG8_756482	AT1G22640	myb domain protein 3 (MYB3)	0	0	0	0	0	0	0	0	0	3	NA	NA
LG8	56112614	C	A	stop_gained	LG8_674353	AT3G14690	cytochrome P450, family 72, subfamily A, polypeptide 15 (CYP72A15)	0	0	NA	NA	1	NA	0	1	0	NA	NA	NA
LG8	57341268	G	C	splice_donor_variant	LG8_758408	AT1G68190	B-box zinc finger family protein	0	0	0	0	0	0	0	0	0	20	3	4
LG8	57341269	T	C	splice_donor_variant	LG8_758408	AT1G68190	B-box zinc finger family protein	0	0	0	0	0	0	0	0	0	0	0	3
LG8	57967622	A	C	stop_gained	LG8_732468	AT1G79280	nuclear pore anchor (NUA)	0	0	0	0	0	0	0	0	0	0	0	2
LG8	57968208	G	A	stop_gained	LG8_732468	AT1G79280	nuclear pore anchor (NUA)	0	0	0	0	0	0	0	0	0	0	1	0
LG8	58041016	A	T	splice_donor_variant	LG8_732397	AT5G08690	ATP synthase alpha/beta family protein	0	1	0	0	0	NA	0	0	0	0	NA	NA
LG8	58224271	T	C	stop_lost	LG8_732298	AT1G15130	Endosomal targeting BRO1-like domain-containing protein	4	0	0	0	0	0	0	0	0	21	NA	3
LG8	58912178	C	T	start_lost	LG8_680105	AT4G20840	FAD-binding Berberine family protein	0	0	0	0	0	0	0	0	0	0	1	NA
LG8	61540392	G	A	splice_donor_variant	LG8_722418	AT2G01480	O-fucosyltransferase family protein	0	0	0	NA	0	NA	0	0	0	0	NA	1
LG8	62518962	C	T	splice_acceptor_variant	LG8_688862	AT1G70760	CHLORORESPIRATORY REDUCTION 23 (CRR23)	0	0	0	0	NA	NA	0	0	0	0	NA	3
LG8	62518963	T	A	splice_acceptor_variant	LG8_688862	AT1G70760	CHLORORESPIRATORY REDUCTION 23 (CRR23)	0	0	0	0	NA	NA	0	0	0	0	NA	3
LG8	63097163	A	T	stop_gained	LG8_729016	AT1G14850	nucleoporin 155 (NUP155)	0	0	0	0	0	0	0	0	0	0	3	0
LG8	63143953	C	T	splice_donor_variant	LG8_729000	AT4G27290	S-locus lectin protein kinase family protein	0	0	0	NA	0	NA	0	0	0	1	0	NA
LG8	63466986	G	A	splice_donor_variant	LG8_696857	AT2G44140	Peptidase family C54 protein	0	0	NA	NA	0	0	0	0	NA	0	2	1
LG8	63543680	G	C	start_lost	LG8_696838	AT1G70850	MLP-like protein 34 (MLP34)	4	1	0	0	0	0	0	0	0	19	3	3
LG8	63543694	T	A	stop_gained	LG8_696838	AT1G70850	MLP-like protein 34 (MLP34)	0	0	0	0	0	0	0	0	0	0	1	0
LG8	63703943	T	A	stop_lost	LG8_725219	AT5G35525	PLAC8 family protein	0	0	0	0	0	0	0	0	0	4	0	NA
LG8	64664984	C	T	stop_gained	LG8_691195	AT1G24610	Rubisco methyltransferase family protein	0	0	0	0	0	0	0	0	0	4	0	0
LG8	66758482	T	C	splice_acceptor_variant	LG8_730844	AT5G36930	Disease resistance protein (TIR-NBS-LRR class) family	2	0	0	0	0	0	0	0	0	1	NA	0
LG8	67093991	G	T	stop_gained	LG8_731243	AT1G26580	ELM2 domain protein	0	0	0	0	0	0	0	0	0	1	0	0
LG8	67662409	G	A	stop_gained	LG8_706829	AT5G17680	disease resistance protein (TIR-NBS-LRR class), putative	2	0	0	0	0	NA	5	0	4	6	NA	NA
LG8	68110281	G	A	stop_gained	LG8_735186	AT1G09580	emp24/gp25L/p24 family/GOLD family protein	7	2	1	NA	5	0	7	1	0	4	0	NA
LG8	68232561	C	G	stop_gained	LG8_699719	AT1G69420	DHHC-type zinc finger family protein	0	0	0	0	0	0	0	0	0	0	0	4
LG8	68594818	G	T	stop_gained	LG8_720149	AT1G14020	O-fucosyltransferase family protein	0	1	0	0	0	0	0	0	0	0	0	0
LG8	68655002	G	C	splice_donor_variant	LG8_720199	AT5G18230	transcription regulator NOT2/NOT3/NOT5 family protein	NA	NA	NA	NA	NA	NA	NA	NA	NA	1	NA	NA
LG8	69154808	T	A	stop_gained	LG8_715661	AT5G36930	Disease resistance protein (TIR-NBS-LRR class) family	0	0	0	0	0	0	0	0	0	0	0	3
LG8	70635737	G	C	splice_donor_variant	LG8_750029	AT4G34510	3-ketoacyl-CoA synthase 17 (KCS17)	1	0	0	0	1	0	0	3	0	0	NA	NA
LG8	71960646	A	C	stop_gained	LG8_752118	AT1G26810	galactosyltransferase1 (GALT1)	0	0	0	0	0	0	0	0	0	0	3	0
LG8	75203290	G	A	stop_gained	LG8_751285	AT3G01300	Protein kinase superfamily protein	0	0	0	0	0	0	0	0	1	0	0	0
LG8	75614610	C	T	stop_gained	LG8_714982	AT1G02840	SR1	0	0	0	0	0	0	0	0	1	0	0	0
LG8	76188181	C	A	stop_gained	LG8_748409	AT4G02560	luminidependens (LD)	5	1	0	0	2	2	0	8	0	0	0	0
LG8	76199158	A	G	splice_acceptor_variant	LG8_748290	AT4G02570	cullin 1 (CUL1)	5	1	0	0	2	3	0	8	0	0	0	0
LG8	76310713	G	T	stop_gained	LG8_748160	AT1G03000	peroxin 6 (PEX6)	0	0	0	0	0	0	0	0	0	0	3	0
LG8	76366460	A	C	splice_donor_variant	LG8_748079	AT5G18600	Thioredoxin superfamily protein	0	0	0	0	0	0	0	0	0	0	NA	1
LG8	77193947	A	C	stop_gained	LG8_703030	AT4G02940	oxidoreductase, 2OG-Fe(II) oxygenase family protein	0	0	0	0	0	0	0	0	0	0	1	4
LG8	79193498	G	A	stop_gained	LG8_738740	AT5G23250	Succinyl-CoA ligase, alpha subunit	1	0	0	0	0	0	0	0	0	0	0	NA
LG8	79882218	T	A	stop_gained	LG8_676884	AT2G18660	plant natriuretic peptide A (PNP-A)	0	0	0	0	0	0	0	0	0	0	1	0
LG8	82804978	A	T	stop_gained	LG8_711088	AT5G20110	Dynein light chain type 1 family protein	0	0	0	NA	0	NA	0	0	0	0	1	NA
LG8	82806564	T	G	splice_donor_variant	LG8_711088	AT5G20110	Dynein light chain type 1 family protein	0	0	0	NA	0	NA	0	0	1	NA	1	NA
LG8	84352761	A	T	stop_gained	LG8_737864	AT1G03050	ENTH/ANTH/VHS superfamily protein	0	0	0	0	0	NA	0	0	0	0	NA	1
LG8	86103806	A	G	splice_acceptor_variant	LG8_741336	AT2G40130	Double Clp-N motif-containing P-loop nucleoside triphosphate hydrolases superfamily protein	0	0	0	0	0	0	0	0	0	0	3	3
LG8	86103922	G	A	splice_donor_variant	LG8_741336	AT2G40130	Double Clp-N motif-containing P-loop nucleoside triphosphate hydrolases superfamily protein	0	0	0	0	0	0	0	0	0	0	3	NA
LG8	86264901	G	A	splice_donor_variant	LG8_705614	AT5G58070	temperature-induced lipocalin (TIL)	0	0	0	0	0	0	0	0	0	0	1	1
LG8	87582525	A	C	splice_acceptor_variant	LG8_752972	AT5G25220	KNOTTED1-like homeobox gene 3 (KNAT3)	0	0	0	NA	NA	1	0	0	NA	0	NA	4
LG8	87996826	G	A	stop_gained	LG8_752834	AT5G20350	TIP GROWTH DEFECTIVE 1 (TIP1)	0	0	0	0	0	0	0	0	0	0	0	3
LG8	88249625	C	T	stop_gained	LG8_714679	AT5G20300	Avirulence induced gene (AIG1) family protein	0	0	0	0	0	0	0	0	0	0	NA	2
LG8	89538684	T	A	stop_gained	LG8_715471	AT5G22770	alpha-adaptin (alpha-ADR)	NA	0	NA	0	NA	NA	NA	NA	NA	NA	1	NA
LG8	90466969	G	A	stop_gained	LG8_725818	AT5G16130	Ribosomal protein S7e family protein	NA	NA	NA	1	0	NA	0	0	0	16	NA	NA
LG8	90898537	G	T	stop_gained	LG8_762981	AT5G57940	cyclic nucleotide gated channel 5 (CNGC5)	0	0	0	0	3	0	0	0	0	0	0	0
LG8	91310917	A	T	stop_gained	LG8_763188	AT5G23530	carboxyesterase 18 (CXE18)	0	0	0	0	0	0	0	0	0	0	1	0
LG8	92699322	G	A	splice_acceptor_variant	LG8_687154	AT1G12050	fumarylacetoacetase, putative	0	0	0	0	0	0	0	0	0	0	3	0
LG8	92832308	A	C	stop_lost	LG8_687122	AT4G28030	Acyl-CoA N-acyltransferases (NAT) superfamily protein	0	0	0	0	0	0	0	0	0	0	3	0
LG8	92832309	C	T	stop_gained	LG8_687122	AT4G28030	Acyl-CoA N-acyltransferases (NAT) superfamily protein	0	0	0	0	0	0	0	0	0	0	3	0
LG8	93078680	A	T	stop_lost	LG8_694011	AT2G18670	RING/U-box superfamily protein	0	0	0	0	0	0	0	0	0	0	0	2
LG8	94055057	A	T	stop_gained	LG8_705343	AT5G57690	diacylglycerol kinase 4 (DGK4)	0	0	0	0	0	0	0	0	0	0	3	3
LG8	94970223	G	A	stop_gained	LG8_727742	AT5G07580	Integrase-type DNA-binding superfamily protein	0	0	0	NA	NA	NA	NA	0	0	NA	NA	1
LG8	97519000	A	C	splice_acceptor_variant	LG8_684451	AT4G30190	H(+)-ATPase 2 (HA2)	0	0	NA	0	NA	NA	0	NA	NA	0	0	3
LG8	97886308	C	T	stop_gained	LG8_692932	AT4G00355	unknown protein	0	0	0	0	0	0	0	0	0	1	NA	NA
LG8	98605788	G	A	stop_gained	LG8_741601	AT4G23160	cysteine-rich RLK (RECEPTOR-like protein kinase) 8 (CRK8)	0	0	0	0	0	NA	0	0	0	1	NA	NA
LG8	99307602	C	G	stop_gained	LG8_83828	AT3G28050	nodulin MtN21 /EamA-like transporter family protein	0	1	0	NA	0	NA	NA	0	0	NA	NA	NA
LG8	100627448	A	G	splice_donor_variant	LG8_84741	AT4G31290	ChaC-like family protein	0	NA	NA	NA	NA	NA	NA	NA	NA	0	NA	1
LG8	101824174	C	G	stop_lost	LG8_681340	AT4G30060	Core-2/I-branching beta-1,6-N-acetylglucosaminyltransferase family protein	0	0	0	0	0	0	0	0	0	0	0	3
LG8	101824190	C	A	stop_gained	LG8_681340	AT4G30060	Core-2/I-branching beta-1,6-N-acetylglucosaminyltransferase family protein	0	0	0	0	0	0	0	0	0	0	2	4
LG8	101955669	T	G	stop_lost	LG8_681500	AT1G62440	leucine-rich repeat/extensin 2 (LRX2)	0	0	0	0	0	0	0	0	0	0	NA	1
LG8	102567977	G	A	splice_donor_variant	LG8_703788	AT2G07050	cycloartenol synthase 1 (CAS1)	0	0	NA	0	0	0	0	0	0	0	1	NA
LG8	102922983	T	G	stop_lost	LG8_674466	AT5G57330	Galactose mutarotase-like superfamily protein	NA	NA	NA	NA	NA	NA	NA	NA	NA	0	NA	1
LG8	104565789	C	A	splice_donor_variant	LG8_700879	AT3G04400	embryo defective 2171 (emb2171)	NA	NA	NA	NA	NA	NA	NA	NA	NA	0	NA	1
LG8	104565813	G	A	stop_gained	LG8_700879	AT3G04400	embryo defective 2171 (emb2171)	NA	NA	NA	NA	NA	NA	NA	NA	NA	2	NA	0
LG8	105871525	C	A	stop_gained	LG8_743456	AT1G48410	ARGONAUTE 1 (AGO1)	NA	NA	NA	NA	NA	NA	NA	NA	NA	0	NA	1
LG8	105976692	G	A	stop_gained	LG8_735473	AT2G29560	cytosolic enolase (ENOC)	0	0	0	0	0	0	0	1	0	0	0	0
LG8	107427855	C	T	stop_gained	LG8_680981	AT4G19230	cytochrome P450, family 707, subfamily A, polypeptide 1 (CYP707A1)	0	0	0	0	0	0	0	0	0	0	3	4
LG8	108063607	T	G	stop_lost	LG8_734470	AT5G02390	Protein of unknown function (DUF3741)	0	0	0	0	0	0	0	0	0	0	NA	1
LG8	108063609	A	T	stop_lost	LG8_734470	AT5G02390	Protein of unknown function (DUF3741)	0	0	0	0	0	0	0	0	0	0	NA	1
LG8	108063718	C	T	stop_gained	LG8_734470	AT5G02390	Protein of unknown function (DUF3741)	2	0	0	0	3	2	8	2	13	2	0	0
LG8	108341956	A	T	stop_gained	LG8_687458	AT2G45910	U-box domain-containing protein kinase family protein	0	0	0	0	0	0	0	0	0	0	3	0
LG8	109467629	G	T	stop_gained	LG8_691780	AT3G51790	transmembrane protein G1P-related 1 (TG1)	0	0	0	0	0	0	0	0	0	0	0	1
LG8	110631367	C	T	stop_gained	LG8_725383	AT3G15010	RNA-binding (RRM/RBD/RNP motifs) family protein	0	0	0	1	2	0	16	0	0	19	3	3
LG8	111309980	C	T	stop_gained	LG8_709087	AT3G46440	UDP-XYL synthase 5 (UXS5)	0	0	0	0	0	0	0	0	0	0	2	0
LG8	114071797	G	T	splice_donor_variant	LG8_705701	AT3G45770	Polyketide synthase, enoylreductase family protein	0	0	0	0	0	NA	0	0	0	0	NA	0
LG8	115545263	A	G	start_lost	LG8_721068	AT5G42370	Calcineurin-like metallo-phosphoesterase superfamily protein	0	NA	NA	NA	0	0	0	0	0	0	NA	1
LG8	116922700	T	A	stop_gained	LG8_683646	AT5G40320	Cysteine/Histidine-rich C1 domain family protein	NA	NA	NA	NA	NA	NA	NA	1	NA	NA	NA	0
LG8	116994340	G	T	stop_gained	LG8_683522	AT3G57400	unknown protein	0	0	0	0	0	0	0	0	0	0	3	0
LG8	118351179	A	G	splice_acceptor_variant	LG8_760376	AT5G02310	proteolysis 6 (PRT6)	0	0	0	0	0	0	0	0	0	0	1	0
LG8	118597051	G	A	stop_gained	LG8_760228	AT1G29940	nuclear RNA polymerase A2 (NRPA2)	NA	NA	NA	NA	2	NA	10	NA	9	0	NA	NA
LG8	118626498	T	A	stop_lost	LG8_760184	AT1G27595	CONTAINS InterPro DOMAIN/s: Symplekin tight junction protein C-terminal (InterPro:IPR022075)	0	0	0	0	0	NA	NA	0	NA	4	NA	NA
LG8	119084105	A	T	stop_gained	LG8_671675	AT5G04020	calmodulin binding	0	0	0	0	0	0	0	0	0	0	3	0
LG8	122558181	T	A	splice_acceptor_variant	LG8_707599	AT3G56590	hydroxyproline-rich glycoprotein family protein	0	0	0	0	0	0	0	0	0	0	0	2
LG8	122581458	A	T	splice_donor_variant	LG8_707567	AT1G65440	global transcription factor group B1 (GTB1)	0	0	NA	NA	0	NA	2	0	0	0	NA	3
LG8	122746163	G	T	splice_donor_variant	LG8_707470	AT2G41050	PQ-loop repeat family protein / transmembrane family protein	0	0	0	0	0	0	0	0	0	0	0	1
LG8	122763822	T	G	stop_lost	LG8_707426	AT3G17910	SURFEIT 1 (SURF1)	0	0	0	0	0	0	0	0	0	1	0	0
LG8	123857786	G	A	splice_donor_variant	LG8_755099	AT5G17290	AUTOPHAGY 5 (APG5)	0	0	NA	2	0	0	0	NA	0	7	NA	0
LG8	124954647	A	G	splice_donor_variant	LG8_676025	AT4G26060	Ribosomal protein L18ae family	0	0	0	0	0	NA	0	0	0	0	NA	1
LG8	125137480	C	T	splice_acceptor_variant	LG8_718026	AT1G72710	casein kinase 1-like protein 2 (CKL2)	0	0	0	0	0	0	0	0	0	0	0	2
LG8	125404477	G	A	stop_gained	LG8_693466	AT1G55350	DEFECTIVE KERNEL 1 (DEK1)	6	6	NA	NA	3	1	NA	4	1	NA	0	NA
LG8	125448460	T	A	stop_gained	LG8_693198	AT2G19540	Transducin family protein / WD-40 repeat family protein	5	15	0	0	4	0	21	0	0	16	0	0
LG8	128548064	C	A	splice_acceptor_variant	LG8_692091	AT4G13010	Oxidoreductase, zinc-binding dehydrogenase family protein	0	0	0	0	0	0	0	0	0	0	3	0
LG8	128548187	C	T	splice_donor_variant	LG8_692091	AT4G13010	Oxidoreductase, zinc-binding dehydrogenase family protein	0	0	0	0	0	0	0	0	0	0	3	4
LG8	128624641	T	C	splice_donor_variant	LG8_692135	AT3G25150	Nuclear transport factor 2 (NTF2) family protein with RNA binding (RRM-RBD-RNP motifs) domain	NA	NA	NA	NA	NA	NA	NA	NA	0	NA	NA	2
LG8	129452279	C	T	stop_gained	LG8_736087	AT5G48730	Pentatricopeptide repeat (PPR) superfamily protein	0	0	0	0	0	0	0	0	0	0	3	0
LG8	129963276	A	G	stop_lost	LG8_736349	AT5G48840	homolog of bacterial PANC (PANC)	0	0	0	0	0	0	0	0	0	0	0	1
LG8	130073179	A	G	splice_acceptor_variant	LG8_736468	AT3G24715	Protein kinase superfamily protein with octicosapeptide/Phox/Bem1p domain	0	0	0	NA	0	NA	NA	0	0	0	NA	3
LG8	130075086	C	T	stop_gained	LG8_736468	AT3G24715	Protein kinase superfamily protein with octicosapeptide/Phox/Bem1p domain	0	0	0	NA	0	NA	NA	0	0	1	NA	0
LG8	132830704	T	A	splice_acceptor_variant	LG8_704100	AT1G04080	PRP39	0	0	0	0	0	0	0	0	0	0	0	1
LG8	132964489	A	T	stop_gained	LG8_704141	AT1G04050	homolog of SU(var)3-9 1 (SUVR1)	0	0	0	0	0	0	0	0	0	0	0	1
LG8	133385802	T	C	splice_donor_variant	LG8_704494	AT4G21150	HAPLESS 6 (HAP6)	0	0	0	0	0	0	0	0	0	0	3	4
LG8	133782255	T	C	splice_donor_variant	LG8_704637	AT3G54670	TITAN8 (TTN8)	0	0	0	0	0	0	0	0	0	0	0	4
LG8	134199587	T	C	splice_acceptor_variant	LG8_717182	AT1G01090	pyruvate dehydrogenase E1 alpha (PDH-E1 ALPHA)	0	NA	0	0	0	NA	0	0	0	5	NA	NA
LG8	134201699	G	C	stop_gained	LG8_717182	AT1G01090	pyruvate dehydrogenase E1 alpha (PDH-E1 ALPHA)	0	NA	0	0	0	NA	0	0	0	0	NA	1
LG8	134872096	A	T	stop_lost	LG8_735051	AT1G06760	winged-helix DNA-binding transcription factor family protein	0	0	0	0	0	0	0	0	0	0	NA	2
LG8	134872553	A	T	stop_gained	LG8_735051	AT1G06760	winged-helix DNA-binding transcription factor family protein	0	0	0	0	0	0	0	0	0	0	NA	1
LG8	135354447	C	T	stop_gained	LG8_680684	-	-	0	0	0	0	0	0	0	0	0	0	3	0
LG8	135354519	A	T	splice_acceptor_variant	LG8_680684	-	-	0	0	0	0	0	0	0	0	0	0	3	4
LG8	136350504	G	A	splice_acceptor_variant	LG8_679527	AT3G24503	aldehyde dehydrogenase 2C4 (ALDH2C4)	0	NA	NA	NA	NA	NA	NA	NA	NA	0	1	NA
LG8	136505806	A	C	stop_gained	LG8_679494	AT3G01460	methyl-CPG-binding domain 9 (MBD9)	NA	NA	NA	NA	NA	NA	NA	NA	NA	0	NA	3
LG8	136506716	A	G	start_lost	LG8_679494	AT3G01460	methyl-CPG-binding domain 9 (MBD9)	NA	NA	NA	NA	NA	NA	NA	NA	NA	0	NA	1
LG8	136701284	G	T	stop_gained	LG8_679377	AT3G24430	HIGH-CHLOROPHYLL-FLUORESCENCE 101 (HCF101)	1	0	0	0	0	0	0	1	0	0	0	0
LG8	137203204	C	A	stop_gained	LG8_711910	AT3G24360	ATP-dependent caseinolytic (Clp) protease/crotonase family protein	0	0	0	0	0	0	0	0	0	0	0	4
LG8	137823704	T	A	stop_gained	LG8_698611	AT5G21222	protein kinase family protein	0	0	0	0	0	0	0	0	0	0	3	0
LG8	143326416	G	A	splice_donor_variant	LG8_675428	AT5G55590	QUARTET 1 (QRT1)	0	0	0	1	0	0	0	0	0	0	NA	NA
LG8	143435362	C	A	stop_gained	LG8_735938	AT5G25930	Protein kinase family protein with leucine-rich repeat domain	0	0	0	0	0	0	0	0	0	0	0	1
LG8	143958813	A	G	splice_donor_variant	LG8_678908	AT1G14110	fucosyltransferase 9 (FUT9)	0	0	0	0	0	NA	16	0	12	1	NA	NA
LG8	143958814	C	A	splice_donor_variant	LG8_678908	AT1G14110	fucosyltransferase 9 (FUT9)	0	0	0	2	0	NA	0	0	0	0	0	NA
LG8	144660452	C	T	stop_gained	LG8_675847	AT2G38020	VACUOLELESS 1 (VCL1)	0	NA	NA	NA	NA	NA	NA	0	NA	NA	NA	1
LG8	145127906	G	T	stop_gained	LG8_724817	AT5G25930	Protein kinase family protein with leucine-rich repeat domain	0	0	0	0	0	0	0	0	0	0	0	2
LG8	145391221	G	T	start_lost	LG8_741986	AT3G07570	Cytochrome b561/ferric reductase transmembrane with DOMON related domain	0	0	0	0	0	0	0	0	0	0	3	4
LG8	145474929	C	T	stop_gained	LG8_746825	AT3G57300	INO80 ortholog (INO80)	0	0	0	1	0	0	0	0	0	2	NA	NA
LG8	148560371	T	A	stop_gained	LG8_707298	AT2G18210	unknown protein	0	1	0	0	2	NA	2	0	NA	0	NA	0
LG8	149735390	C	T	start_lost	LG8_679045	AT2G02955	maternal effect embryo arrest 12 (MEE12)	0	0	0	0	0	0	0	0	0	1	NA	NA
LG8	149789469	G	T	stop_gained	LG8_679086	AT5G01310	APRATAXIN-like (APTX)	1	0	0	0	1	0	0	0	0	4	0	0
LG8	150241661	C	A	stop_gained	LG8_713087	AT5G08690	ATP synthase alpha/beta family protein	0	NA	NA	NA	0	NA	NA	0	0	0	NA	1
LG8	151505053	G	T	stop_gained	LG8_759584	AT3G57430	ORGANELLE TRANSCRIPT PROCESSING 84 (OTP84)	0	0	0	0	0	0	0	0	0	0	3	0
LG8	152982573	G	A	stop_gained	LG8_723455	AT3G16640	translationally controlled tumor protein (TCTP)	2	NA	1	NA	1	NA	NA	0	NA	1	NA	NA
LG8	153120327	C	G	stop_gained	LG8_723430	AT1G73040	Mannose-binding lectin superfamily protein	0	0	0	0	0	0	0	0	0	4	0	0
LG8	153120586	A	G	splice_acceptor_variant	LG8_723430	AT1G73040	Mannose-binding lectin superfamily protein	0	0	0	4	0	0	0	0	0	3	3	2
LG8	153120768	C	T	stop_gained	LG8_723430	AT1G73040	Mannose-binding lectin superfamily protein	0	0	0	0	0	0	0	0	0	4	0	0
LG8	160953112	C	T	stop_gained	LG8_748777	AT1G30860	RING/U-box superfamily protein	0	0	0	0	0	0	0	0	0	0	1	NA
LG8	164640547	A	T	splice_acceptor_variant	LG8_740226	AT3G10740	alpha-L-arabinofuranosidase 1 (ASD1)	NA	NA	0	NA	NA	NA	NA	NA	NA	NA	2	2
[truncated: 349 more rows]
