# Supplementary material for: RNA sequencing provides insights into the evolution of lettuce and the regulation of flavonoid biosynthesis
Source: Nat Commun. 2017 Dec 22;8:2264. doi: 10.1038/s41467-017-02445-9 (PMC5741661; doi:10.1038/s41467-017-02445-9)
Supplement: Supplementary file 6 — Supplementary Dataset 3 [file 41467_2017_2445_MOESM6_ESM.xlsx]

## Sheet: Supplementary Data 3
Supplementary Data 3. Selective sweeps detected between L. serriola and cultivated lettuce
Chromosome	Region number	Start	End	Size	Genes in the interval
LG1	1	11440001	11470000	30000	LG1_158851
LG1	2	11750001	11780000	30000	LG1_509247, LG1_509286, LG1_509302
LG1	3	11980001	12020000	40000	-
LG1	4	12840001	12890000	50000	LG1_105984, LG1_106007, LG1_106038, LG1_106075, LG1_106102, LG1_106116
LG1	5	16540001	16600000	60000	LG1_148829, LG1_148875
LG1	6	32200001	32230000	30000	LG1_118501, LG1_118505
LG1	7	33410001	33470000	60000	LG1_122802, LG1_122872, LG1_122890, LG1_122910, LG1_122916, LG1_122960, LG1_123000
LG1	8	33540001	33620000	80000	LG1_122600, LG1_122639, LG1_122647, LG1_122704, LG1_122725, LG1_122729, LG1_122780
LG1	9	33630001	33660000	30000	LG1_108618, LG1_108657
LG1	10	33670001	33710000	40000	LG1_108470, LG1_108507, LG1_108511, LG1_108571, LG1_108586, LG1_108605
LG1	11	35250001	35330000	80000	LG1_129023, LG1_129083, LG1_129093, LG1_129101, LG1_129126, LG1_129132, LG1_129159, LG1_129173
LG1	12	50530001	50570000	40000	LG1_115082, LG1_115094, LG1_115117
LG1	13	50700001	50740000	40000	LG1_114918, LG1_114947, LG1_114975
LG1	14	53390001	53430000	40000	LG1_161813, LG1_161824, LG1_161864, LG1_161876
LG1	15	54530001	54560000	30000	LG1_162149
LG1	16	55600001	55640000	40000	LG1_120537, LG1_120562, LG1_120570
LG1	17	55720001	55750000	30000	LG1_120390, LG1_120435
LG1	18	58720001	58750000	30000	LG1_166035
LG1	19	61580001	61630000	50000	LG1_160018, LG1_160050, LG1_160076
LG1	20	66420001	66460000	40000	LG1_147439, LG1_147466
LG1	21	66880001	66910000	30000	LG1_99806, LG1_99839, LG1_99843
LG1	22	71150001	71190000	40000	LG1_104534, LG1_104573
LG1	23	71410001	71460000	50000	LG1_156363, LG1_156404, LG1_156420, LG1_156443, LG1_156471, LG1_156481
LG1	24	71510001	71550000	40000	LG1_156505, LG1_156511, LG1_156546, LG1_156581
LG1	25	82240001	82280000	40000	LG1_171568, LG1_171579, LG1_171583
LG1	26	82520001	82570000	50000	LG1_171946, LG1_172006, LG1_172015, LG1_172019, LG1_172036, LG1_172112
LG1	27	83060001	83130000	70000	LG1_109276, LG1_109297, LG1_109350
LG1	28	84070001	84100000	30000	LG1_128872
LG1	29	84390001	84430000	40000	LG1_131431, LG1_131508, LG1_131521
LG1	30	84650001	84680000	30000	LG1_101754
LG1	31	87280001	87320000	40000	LG1_90463, LG1_90508
LG1	32	93950001	93980000	30000	LG1_126265, LG1_126294, LG1_126298, LG1_126324, LG1_126401
LG1	33	93990001	94020000	30000	LG1_126420
LG1	34	98360001	98390000	30000	LG1_165639
LG1	35	99960001	99990000	30000	LG1_145062, LG1_145107
LG1	36	113320001	113350000	30000	LG1_115550
LG1	37	178840001	178880000	40000	LG1_124434, LG1_124449
LG1	38	179610001	179650000	40000	LG1_121452, LG1_121501
LG1	39	198530001	198590000	60000	LG1_150762, LG1_150818, LG1_150846, LG1_150852
LG2	40	31020001	31050000	30000	LG2_181238, LG2_181252
LG2	41	36720001	36750000	30000	LG2_181659
LG2	42	41600001	41630000	30000	LG2_253966, LG2_253979
LG2	43	55130001	55170000	40000	LG2_254032
LG2	44	55770001	55790000	20000	LG2_189593
LG2	45	76570001	76600000	30000	LG2_204068
LG2	46	86260001	86290000	30000	LG2_217334
LG2	47	87090001	87130000	40000	LG2_203362
LG2	48	89470001	89510000	40000	LG2_248414
LG2	49	91700001	91740000	40000	LG2_173884
LG2	50	93220001	93250000	30000	LG2_221833, LG2_221839
LG2	51	98600001	98630000	30000	LG2_183577
LG2	52	98720001	98750000	30000	LG2_183533, LG2_183537
LG2	53	98800001	98830000	30000	LG2_183488
LG2	54	103880001	103920000	40000	LG2_252025, LG2_252074
LG2	55	104520001	104550000	30000	LG2_252271
LG2	56	113300001	113320000	20000	LG2_233941
LG2	57	118200001	118240000	40000	LG2_194607
LG2	58	118880001	118910000	30000	-
LG2	59	124430001	124450000	20000	LG2_209071
LG2	60	131250001	131280000	30000	LG2_246032
LG2	61	132370001	132410000	40000	LG2_255837
LG2	62	132790001	132830000	40000	LG2_242860, LG2_242876
LG2	63	132860001	132900000	40000	LG2_242792, LG2_242806, LG2_242831
LG2	64	134000001	134060000	60000	LG2_236774, LG2_236786, LG2_236790
LG2	65	134110001	134250000	140000	LG2_235717, LG2_235725, LG2_235851, LG2_235871, LG2_235879, LG2_235883, LG2_235889, LG2_235907, LG2_235928
LG2	66	134890001	134930000	40000	LG2_843372
LG2	67	135110001	135150000	40000	LG2_185568
LG2	68	135160001	135210000	50000	LG2_185463, LG2_185491, LG2_185525, LG2_185564
LG2	69	136130001	136160000	30000	LG2_193145, LG2_193165
LG2	70	136620001	136650000	30000	LG2_242210, LG2_242281
LG2	71	136770001	136800000	30000	LG2_242096
LG2	72	137410001	137460000	50000	LG2_241594, LG2_241629
LG2	73	137930001	137960000	30000	LG2_237101, LG2_237163
LG2	74	143900001	143930000	30000	LG2_205891
LG2	75	144150001	144180000	30000	LG2_206025, LG2_206042, LG2_250216
LG2	76	146740001	146820000	80000	LG2_177614, LG2_177625, LG2_177672, LG2_177721
LG2	77	146860001	146890000	30000	LG2_177787
LG2	78	147640001	147680000	40000	LG2_194435
LG2	79	148440001	148540000	100000	LG2_177927, LG2_177947, LG2_178060, LG2_178066, LG2_178108, LG2_178147, LG2_178157
LG2	80	148910001	148940000	30000	LG2_178194, LG2_178228, LG2_178238
LG2	81	149030001	149060000	30000	LG2_178366
LG2	82	149300001	149350000	50000	LG2_178747, LG2_178767, LG2_178776, LG2_178792
LG2	83	150000001	150040000	40000	LG2_245538, LG2_245552, LG2_245556
LG2	84	150100001	150160000	60000	LG2_245342, LG2_245346, LG2_245445
LG2	85	152020001	152050000	30000	LG2_186896, LG2_186915
LG2	86	152160001	152190000	30000	LG2_186762, LG2_186796
LG2	87	152510001	152540000	30000	LG2_216076, LG2_216092
LG2	88	154880001	154910000	30000	LG2_200197, LG2_200205
LG2	89	154930001	154990000	60000	LG2_200181, LG2_200189
LG2	90	155030001	155080000	50000	LG2_200128, LG2_200165, LG2_200173
LG2	91	156090001	156120000	30000	LG2_224392
LG2	92	156300001	156370000	70000	LG2_208723, LG2_208740, LG2_208750, LG2_208764, LG2_208775
LG2	93	156510001	156570000	60000	LG2_208537, LG2_208563, LG2_208604, LG2_208669, LG2_208673, LG2_208696
LG2	94	158410001	158450000	40000	LG2_211393, LG2_211430, LG2_211454
LG2	95	160040001	160090000	50000	LG2_201552, LG2_201588, LG2_201592, LG2_201621, LG2_201625
LG2	96	160130001	160190000	60000	LG2_201385, LG2_201398
LG2	97	162760001	162790000	30000	LG2_187558
LG2	98	164860001	164890000	30000	LG2_255331, LG2_255366, LG2_255393
LG2	99	168640001	168670000	30000	LG2_247303, LG2_247309, LG2_247376
LG2	100	169860001	169950000	90000	LG2_228903, LG2_228931, LG2_228937, LG2_228941, LG2_228978, LG2_228998, LG2_229029, LG2_229077
LG2	101	171420001	171460000	40000	LG2_229473, LG2_244367, LG2_244437
LG2	102	171500001	171560000	60000	LG2_244492, LG2_244521, LG2_244562, LG2_244566, LG2_244589, LG2_244599
LG2	103	171940001	171990000	50000	LG2_222924, LG2_222956, LG2_222974, LG2_223008, LG2_223964, LG2_223985
LG2	104	174590001	174620000	30000	LG2_213162
LG2	105	177910001	177980000	70000	LG2_240727, LG2_240753, LG2_240774, LG2_240778
LG2	106	179410001	179500000	90000	LG2_219078, LG2_219148, LG2_219157, LG2_219161, LG2_219180, LG2_219192, LG2_219209
LG2	107	181070001	181100000	30000	LG2_239536
LG2	108	181530001	181570000	40000	LG2_239001, LG2_239005
LG2	109	183750001	183790000	40000	LG2_189957, LG2_189971, LG2_189975
LG2	110	183830001	183900000	70000	LG2_189994, LG2_190002, LG2_190021, LG2_190056, LG2_190072, LG2_190085
LG2	111	184010001	184050000	40000	LG2_225987
LG2	112	184840001	184870000	30000	LG2_210316, LG2_210369
LG2	113	185110001	185140000	30000	LG2_177396, LG2_177400, LG2_210888, LG2_210905
LG2	114	188040001	188080000	40000	LG2_180496, LG2_180559
LG2	115	188130001	188160000	30000	LG2_180610
LG2	116	188180001	188290000	110000	LG2_180653, LG2_180659, LG2_180706, LG2_180741, LG2_180751, LG2_180763, LG2_180779, LG2_180801, LG2_180843, LG2_180867, LG2_180894, LG2_180917
LG2	117	191850001	191890000	40000	LG2_221611, LG2_221644
LG2	118	192030001	192060000	30000	LG2_175530, LG2_221401
LG2	119	193020001	193050000	30000	LG2_197828, LG2_197857, LG2_197874, LG2_197880
LG2	120	193130001	193160000	30000	LG2_197904, LG2_197914
LG2	121	195320001	195380000	60000	LG2_214069, LG2_214096, LG2_214119, LG2_214183, LG2_244216, LG2_244223, LG2_244229
LG2	122	206100001	206130000	30000	LG2_255872, LG2_255876, LG2_255894
LG2	123	211100001	211130000	30000	LG2_249618
LG2	124	211440001	211500000	60000	LG2_187211, LG2_187215, LG2_187237, LG2_187249, LG2_187257, LG2_187263, LG2_187285
LG3	125	1420001	1440000	20000	LG3_263357, LG3_263404
LG3	126	3050001	3090000	40000	LG3_291520, LG3_291575
LG3	127	4060001	4090000	30000	LG3_316431
LG3	128	7650001	7660000	10000	LG3_319921, LG3_319943
LG3	129	9660001	9700000	40000	LG3_278949, LG3_278953
LG3	130	9740001	9780000	40000	LG3_278923
LG3	131	12680001	12710000	30000	-
LG3	132	13620001	13670000	50000	LG3_278358, LG3_278375, LG3_278386, LG3_278392
LG3	133	15410001	15440000	30000	LG3_322933, LG3_322994
LG3	134	19320001	19350000	30000	-
LG3	135	21760001	21790000	30000	LG3_321277
LG3	136	22090001	22120000	30000	LG3_331343
LG3	137	22310001	22340000	30000	LG3_331469, LG3_331486, LG3_331492
LG3	138	22350001	22380000	30000	LG3_331523
LG3	139	27230001	27290000	60000	LG3_273201, LG3_273205, LG3_273229, LG3_273243, LG3_273257
LG3	140	27940001	27970000	30000	LG3_276041
LG3	141	30360001	30390000	30000	LG3_261527, LG3_261562, LG3_261569, LG3_261573
LG3	142	30520001	30580000	60000	LG3_261425, LG3_261446, LG3_261461, LG3_261465
LG3	143	31720001	31750000	30000	LG3_327093, LG3_327110
LG3	144	32350001	32420000	70000	LG3_329419, LG3_329450, LG3_329486, LG3_329490, LG3_329548
LG3	145	34060001	34100000	40000	LG3_275550, LG3_275592, LG3_275646
LG3	146	36970001	37030000	60000	LG3_318224, LG3_318242, LG3_318248, LG3_87903, LG3_87909
LG3	147	42460001	42490000	30000	-
LG3	148	43620001	43660000	40000	LG3_271009
LG3	149	43880001	43910000	30000	LG3_82606
LG3	150	44270001	44290000	20000	LG3_82722, LG3_82733, LG3_82737, LG3_82743
LG3	151	44300001	44340000	40000	LG3_82751, LG3_82761, LG3_82855
LG3	152	46330001	46370000	40000	LG3_271567, LG3_271571, LG3_271596, LG3_271602
LG3	153	47080001	47120000	40000	LG3_325213, LG3_325257
LG3	154	47140001	47170000	30000	LG3_325201
LG3	155	47190001	47220000	30000	LG3_325189
LG3	156	52110001	52140000	30000	-
LG3	157	52690001	52730000	40000	-
LG3	158	52740001	52770000	30000	LG3_262485, LG3_262497
LG3	159	58960001	58990000	30000	LG3_298457, LG3_298467, LG3_298485
LG3	160	62290001	62320000	30000	LG3_277129
LG3	161	63200001	63240000	40000	LG3_317731, LG3_317805, LG3_317878
LG3	162	65830001	65890000	60000	LG3_266046, LG3_266088
LG3	163	69240001	69270000	30000	LG3_308064, LG3_308107
LG3	164	70220001	70260000	40000	LG3_329067, LG3_329193, LG3_329207
LG3	165	70310001	70340000	30000	LG3_329020
LG3	166	73510001	73550000	40000	LG3_310129, LG3_310177
LG3	167	73680001	73710000	30000	LG3_304111, LG3_304152, LG3_304172
LG3	168	74700001	74740000	40000	LG3_256579, LG3_256627
LG3	169	77670001	77710000	40000	LG3_272825, LG3_272852, LG3_272860
LG3	170	78540001	78570000	30000	LG3_311763
LG3	171	80700001	80730000	30000	LG3_289190
LG3	172	81410001	81440000	30000	LG3_303436, LG3_303465
LG3	173	81640001	81690000	50000	LG3_303603, LG3_303628
LG3	174	83150001	83190000	40000	LG3_289811
LG3	175	83850001	83900000	50000	LG3_294899, LG3_294907
LG3	176	83970001	84040000	70000	LG3_294710, LG3_294735
LG3	177	84130001	84220000	90000	LG3_285173, LG3_285186, LG3_285231, LG3_285235, LG3_285263, LG3_285278, LG3_285292, LG3_285296
LG3	178	84320001	84360000	40000	LG3_285080, LG3_285104, LG3_285119
LG3	179	84780001	84850000	70000	LG3_257678, LG3_257700, LG3_257704, LG3_257708, LG3_257714, LG3_257726
LG3	180	84920001	84980000	60000	LG3_257861, LG3_257894, LG3_326050, LG3_326062
LG3	181	85170001	85200000	30000	LG3_326118, LG3_326171, LG3_326182
LG3	182	92090001	92160000	70000	LG3_324790, LG3_324806, LG3_324839, LG3_324846
LG3	183	93220001	93250000	30000	LG3_312398, LG3_312441, LG3_312478
LG3	184	97600001	97640000	40000	LG3_280215
LG3	185	104150001	104200000	50000	LG3_261057, LG3_261084
LG3	186	105420001	105490000	70000	LG3_263744, LG3_263774, LG3_263807, LG3_263864
LG3	187	108360001	108410000	50000	LG3_294915, LG3_294919, LG3_294929, LG3_294963, LG3_294972
LG3	188	113440001	113480000	40000	LG3_258575, LG3_258579, LG3_258585
LG3	189	114170001	114230000	60000	LG3_258690, LG3_289332
LG3	190	114280001	114320000	40000	LG3_289322
LG3	191	116000001	116030000	30000	LG3_285453
LG3	192	117950001	117980000	30000	LG3_257489
LG3	193	120360001	120390000	30000	LG3_321831, LG3_321835
LG3	194	135150001	135190000	40000	LG3_317412, LG3_317445
LG3	195	136000001	136030000	30000	LG3_304893
LG3	196	139960001	140010000	50000	LG3_262628, LG3_262634
LG3	197	140400001	140430000	30000	LG3_262528
LG3	198	140440001	140470000	30000	LG3_331304
LG3	199	140540001	140610000	70000	LG3_331093, LG3_331242, LG3_331290
LG3	200	144810001	144840000	30000	LG3_304543
LG3	201	146480001	146500000	20000	LG3_305371
LG3	202	147200001	147230000	30000	LG3_272659
LG3	203	147240001	147280000	40000	LG3_277228, LG3_277263
LG3	204	147360001	147390000	30000	LG3_277145, LG3_277200
LG3	205	153330001	153360000	30000	LG3_275822
LG3	206	153380001	153410000	30000	LG3_275796, LG3_275800
LG3	207	163710001	163740000	30000	LG3_272354
LG3	208	163750001	163780000	30000	LG3_272325
LG3	209	165330001	165360000	30000	LG3_302163, LG3_302190
LG3	210	166430001	166470000	40000	LG3_305439
LG3	211	167360001	167390000	30000	LG3_306097, LG3_306108
LG3	212	167960001	168000000	40000	LG3_289341, LG3_289345
LG3	213	173360001	173400000	40000	LG3_297263, LG3_297270
LG3	214	174210001	174250000	40000	-
LG3	215	176730001	176760000	30000	LG3_313707, LG3_313711
LG3	216	185470001	185500000	30000	LG3_307206, LG3_307212
LG3	217	187920001	187950000	30000	LG3_324293
LG3	218	188640001	188670000	30000	LG3_296737
LG3	219	188800001	188840000	40000	LG3_299693
LG3	220	188940001	188980000	40000	LG3_299663, LG3_299667, LG3_299673, LG3_299677
LG3	221	190970001	191020000	50000	LG3_289516, LG3_317354
LG3	222	218880001	218920000	40000	LG3_309945, LG3_309967
LG3	223	223040001	223070000	30000	LG3_284973
LG3	224	223840001	223870000	30000	LG3_270105
LG3	225	226520001	226560000	40000	LG3_315318, LG3_315352
LG3	226	229500001	229540000	40000	LG3_306277
LG3	227	234400001	234430000	30000	LG3_282772
LG3	228	237810001	237860000	50000	LG3_323483, LG3_323562
LG3	229	255150001	255180000	30000	LG3_301574
LG3	230	255810001	255860000	50000	LG3_304245, LG3_304260, LG3_304271, LG3_304282, LG3_304294
LG3	231	257600001	257710000	110000	LG3_287320, LG3_287450, LG3_287469, LG3_287473
LG4	232	410001	440000	30000	LG4_361230, LG4_361236
LG4	233	2770001	2800000	30000	LG4_402733, LG4_402748
LG4	234	2830001	2870000	40000	LG4_402757, LG4_402763
LG4	235	3790001	3840000	50000	LG4_395949
LG4	236	4140001	4180000	40000	LG4_395763, LG4_395808, LG4_395827
LG4	237	4500001	4570000	70000	LG4_378851, LG4_378859, LG4_378899, LG4_378911, LG4_378922
LG4	238	4600001	4630000	30000	LG4_378932, LG4_378964
LG4	239	7700001	7720000	20000	LG4_354745
LG4	240	8180001	8210000	30000	LG4_413257
LG4	241	8310001	8350000	40000	LG4_413349
LG4	242	21640001	21670000	30000	-
LG4	243	27780001	27810000	30000	-
LG4	244	42380001	42460000	80000	LG4_393051, LG4_393055, LG4_393074, LG4_393086
LG4	245	48360001	48400000	40000	LG4_393890, LG4_393903, LG4_393907
LG4	246	51220001	51250000	30000	LG4_337280, LG4_337289
LG4	247	55530001	55560000	30000	LG4_380598, LG4_380604, LG4_380615, LG4_380619, LG4_380623, LG4_380629
LG4	248	55800001	55830000	30000	LG4_380705
LG4	249	73190001	73220000	30000	LG4_383234
LG4	250	73910001	73940000	30000	LG4_384881, LG4_384887, LG4_384891
LG4	251	75170001	75200000	30000	LG4_392779, LG4_392805, LG4_392815, LG4_392837
LG4	252	75710001	75760000	50000	LG4_370323, LG4_370369, LG4_370434
LG4	253	80790001	80820000	30000	LG4_340836
LG4	254	82700001	82730000	30000	LG4_389463
LG4	255	89780001	89810000	30000	LG4_362429
LG4	256	90980001	91010000	30000	LG4_353591, LG4_353645
LG4	257	91040001	91070000	30000	LG4_353563
LG4	258	98300001	98340000	40000	LG4_371169, LG4_371231
LG4	259	98850001	98890000	40000	LG4_371337, LG4_371468
LG4	260	98900001	98940000	40000	LG4_371520, LG4_371526, LG4_371532
LG4	261	98990001	99140000	150000	LG4_366019, LG4_366027, LG4_371612, LG4_371620, LG4_371626, LG4_371651, LG4_371726, LG4_371730
LG4	262	99270001	99310000	40000	LG4_366071, LG4_366081
LG4	263	99400001	99440000	40000	LG4_401313, LG4_401331, LG4_401351
LG4	264	99680001	99740000	60000	LG4_401192, LG4_401196, LG4_401216, LG4_401222, LG4_401234, LG4_401244
LG4	265	117150001	117180000	30000	LG4_396265
LG4	266	145770001	145800000	30000	LG4_359005, LG4_359017, LG4_359023
LG4	267	148820001	148860000	40000	LG4_414384
LG4	268	155070001	155100000	30000	LG4_367148, LG4_367152
LG4	269	156350001	156410000	60000	LG4_407205, LG4_407211, LG4_407215
LG4	270	158370001	158430000	60000	LG4_408604, LG4_408610, LG4_408660, LG4_408664, LG4_408670, LG4_408680
LG4	271	164110001	164150000	40000	LG4_363650, LG4_363660, LG4_363700
LG4	272	168010001	168040000	30000	LG4_385578
LG4	273	169650001	169680000	30000	LG4_354364
LG4	274	170030001	170060000	30000	LG4_354262
LG4	275	171480001	171520000	40000	LG4_391268
LG4	276	173910001	173940000	30000	LG4_413754
LG4	277	174280001	174320000	40000	LG4_394790
LG4	278	175450001	175490000	40000	LG4_406719, LG4_406723, LG4_406736
LG4	279	175760001	175800000	40000	LG4_347998, LG4_348012, LG4_348020, LG4_348028, LG4_348040
LG4	280	175820001	175850000	30000	LG4_348137, LG4_348141
LG4	281	175860001	175900000	40000	LG4_348161, LG4_348193
LG4	282	176940001	176980000	40000	LG4_383542
LG4	283	177400001	177430000	30000	LG4_383479, LG4_383489, LG4_383499, LG4_383509
LG4	284	179190001	179250000	60000	LG4_372109, LG4_372123, LG4_372127, LG4_372155, LG4_372171
LG4	285	181660001	181690000	30000	LG4_376163
LG4	286	188800001	188830000	30000	LG4_373759
LG4	287	188860001	188900000	40000	LG4_407108, LG4_407112
LG4	288	198320001	198340000	20000	-
LG4	289	206960001	206990000	30000	LG4_417925
LG4	290	207070001	207100000	30000	LG4_417870, LG4_417911
LG4	291	210700001	210730000	30000	LG4_351050
LG4	292	210990001	211020000	30000	LG4_377588
LG4	293	211120001	211160000	40000	LG4_377509
LG4	294	211600001	211630000	30000	-
LG4	295	212350001	212400000	50000	LG4_419243, LG4_419253, LG4_419267, LG4_419296
LG4	296	233690001	233720000	30000	LG4_362451
LG4	297	237890001	237920000	30000	LG4_390596, LG4_390621
LG4	298	244180001	244210000	30000	LG4_389272, LG4_389278, LG4_389294
LG4	299	244520001	244550000	30000	LG4_389316
LG4	300	245300001	245370000	70000	LG4_348884, LG4_348964
LG4	301	251930001	251970000	40000	LG4_380933
LG4	302	252160001	252200000	40000	LG4_378731, LG4_378735, LG4_378749
LG4	303	253780001	253810000	30000	LG4_384459, LG4_384467
LG4	304	253970001	254000000	30000	LG4_389413
LG4	305	256030001	256060000	30000	LG4_361445
LG4	306	256360001	256400000	40000	LG4_402137, LG4_402143
LG4	307	257570001	257600000	30000	LG4_388114
LG4	308	259650001	259680000	30000	LG4_843866
LG4	309	262530001	262570000	40000	LG4_373074
LG4	310	272660001	272680000	20000	LG4_401373
LG4	311	291270001	291300000	30000	LG4_378374, LG4_378390
LG4	312	292850001	292880000	30000	LG4_385768, LG4_385817, LG4_385821
LG4	313	293940001	293960000	20000	LG4_362222
LG4	314	294120001	294150000	30000	LG4_362347
LG4	315	295960001	296010000	50000	LG4_416529, LG4_416598, LG4_416617
LG4	316	297770001	297800000	30000	LG4_415643, LG4_415655
LG4	317	298060001	298100000	40000	LG4_415681
LG4	318	298230001	298290000	60000	LG4_385396, LG4_385404
LG4	319	299000001	299040000	40000	LG4_369615, LG4_369653, LG4_369661
LG4	320	299860001	299890000	30000	LG4_349982, LG4_350025
LG4	321	301780001	301820000	40000	LG4_337231
LG4	322	302410001	302440000	30000	LG4_86792
LG4	323	302730001	302760000	30000	LG4_398165
LG4	324	303660001	303690000	30000	LG4_389845
LG4	325	303710001	303750000	40000	LG4_389811, LG4_389833
LG4	326	315720001	315790000	70000	LG4_361615, LG4_361647
LG4	327	322990001	323020000	30000	LG4_86027, LG4_86052, LG4_86071
LG4	328	323050001	323080000	30000	LG4_86079, LG4_86107
LG4	329	323100001	323140000	40000	LG4_384955
LG4	330	325180001	325210000	30000	LG4_333819
LG4	331	327070001	327130000	60000	LG4_336447, LG4_336451
LG4	332	328290001	328320000	30000	LG4_364612, LG4_364616, LG4_364694
LG4	333	331560001	331620000	60000	LG4_359095, LG4_359103, LG4_359107, LG4_359113
LG4	334	343300001	343340000	40000	LG4_401433, LG4_401478, LG4_401486
LG4	335	344110001	344180000	70000	LG4_350034, LG4_350063, LG4_350075, LG4_350114
LG4	336	345860001	345900000	40000	LG4_361780
LG4	337	355730001	355760000	30000	LG4_414881, LG4_414912
LG4	338	356340001	356400000	60000	LG4_353189, LG4_353207
LG4	339	372210001	372240000	30000	LG4_346260, LG4_346278, LG4_346284, LG4_346292
LG4	340	375000001	375040000	40000	LG4_358006, LG4_358043
LG4	341	375830001	375860000	30000	LG4_357392, LG4_357421
LG5	342	5020001	5060000	40000	LG5_485112, LG5_485132
LG5	343	5330001	5390000	60000	LG5_505590, LG5_505604, LG5_505609, LG5_505613, LG5_505639
LG5	344	9580001	9610000	30000	LG5_441312, LG5_441339
LG5	345	9850001	9880000	30000	LG5_449565, LG5_449675
LG5	346	18670001	18740000	70000	LG5_496319, LG5_496366, LG5_496415, LG5_496429, LG5_496439
LG5	347	21780001	21810000	30000	LG5_504666, LG5_504706
LG5	348	26200001	26240000	40000	LG5_421533, LG5_421596, LG5_421604
LG5	349	32810001	32860000	50000	LG5_426723, LG5_426738, LG5_426760, LG5_426764, LG5_426770
LG5	350	33100001	33140000	40000	LG5_426562, LG5_426572, LG5_426586, LG5_426612, LG5_426641
LG5	351	35410001	35480000	70000	LG5_502674, LG5_502690, LG5_502694
LG5	352	35520001	35550000	30000	LG5_502566, LG5_502578, LG5_502582
LG5	353	36640001	36690000	50000	LG5_483939, LG5_483962
LG5	354	46680001	46720000	40000	LG5_452001, LG5_452015, LG5_452026, LG5_452039
LG5	355	69880001	69910000	30000	LG5_500321
LG5	356	70180001	70220000	40000	LG5_500054, LG5_500207, LG5_500228, LG5_500249
LG5	357	88640001	88670000	30000	LG5_516687
LG5	358	88720001	88780000	60000	LG5_516622, LG5_516649
LG5	359	88960001	88990000	30000	LG5_496476
LG5	360	89070001	89100000	30000	LG5_443523
LG5	361	89130001	89170000	40000	LG5_443545
LG5	362	89430001	89450000	20000	LG5_507884
LG5	363	90050001	90080000	30000	-
LG5	364	91420001	91450000	30000	LG5_428341
LG5	365	91810001	91840000	30000	LG5_475777
LG5	366	93410001	93440000	30000	LG5_430370
LG5	367	96090001	96130000	40000	LG5_437668
LG5	368	96520001	96590000	70000	LG5_443357, LG5_443361
LG5	369	96610001	96640000	30000	LG5_443396
LG5	370	96670001	96710000	40000	LG5_443423
LG5	371	96860001	96890000	30000	LG5_473610, LG5_473614, LG5_473679
LG5	372	97630001	97690000	60000	LG5_498280, LG5_501178
LG5	373	99930001	100010000	80000	LG5_445717, LG5_445750, LG5_445818
LG5	374	100040001	100070000	30000	LG5_505663
LG5	375	102220001	102280000	60000	LG5_482173, LG5_521181
LG5	376	104850001	104880000	30000	LG5_455187
LG5	377	104890001	104920000	30000	LG5_455203
LG5	378	105470001	105500000	30000	LG5_452125
LG5	379	108130001	108160000	30000	LG5_514208
LG5	380	108170001	108210000	40000	LG5_470858, LG5_470874, LG5_470921
LG5	381	109940001	109970000	30000	LG5_484323
LG5	382	111530001	111570000	40000	LG5_466625
LG5	383	111590001	111620000	30000	LG5_466612
LG5	384	113220001	113250000	30000	LG5_454604
LG5	385	113340001	113370000	30000	LG5_454585, LG5_454596
LG5	386	116650001	116680000	30000	LG5_455071
LG5	387	118570001	118610000	40000	LG5_505250, LG5_505311, LG5_505315
LG5	388	118700001	118740000	40000	LG5_505397, LG5_505500
LG5	389	118940001	118980000	40000	LG5_474358, LG5_474434, LG5_474457
LG5	390	119110001	119140000	30000	LG5_474278, LG5_474325
LG5	391	120590001	120620000	30000	LG5_458885
LG5	392	121300001	121330000	30000	LG5_490121
LG5	393	121360001	121390000	30000	LG5_490161
LG5	394	121460001	121490000	30000	LG5_490176
LG5	395	124580001	124620000	40000	LG5_474505, LG5_474558, LG5_474564
LG5	396	125410001	125440000	30000	LG5_465499
LG5	397	125510001	125550000	40000	LG5_465470
LG5	398	142610001	142650000	40000	LG5_487319, LG5_487351
LG5	399	142790001	142820000	30000	LG5_515545
LG5	400	142840001	142880000	40000	LG5_507600, LG5_507626
LG5	401	142910001	142950000	40000	LG5_513976, LG5_513990, LG5_513994
LG5	402	142970001	143010000	40000	LG5_516296
LG5	403	147650001	147680000	30000	LG5_507567
LG5	404	147880001	147910000	30000	LG5_479468
LG5	405	148040001	148080000	40000	LG5_501281
LG5	406	153060001	153080000	20000	LG5_517759
LG5	407	154250001	154280000	30000	LG5_449455
LG5	408	155360001	155390000	30000	LG5_441911, LG5_441915
LG5	409	156330001	156380000	50000	LG5_488259, LG5_488369, LG5_488416
LG5	410	158450001	158500000	50000	LG5_464366, LG5_464380
LG5	411	158700001	158730000	30000	LG5_459433
LG5	412	159520001	159570000	50000	LG5_466138, LG5_466150, LG5_466198
LG5	413	159710001	159760000	50000	LG5_500459, LG5_500532
LG5	414	161700001	161730000	30000	LG5_518878
LG5	415	172370001	172400000	30000	LG5_433703
LG5	416	175580001	175620000	40000	LG5_433974
LG5	417	209500001	209530000	30000	LG5_465692, LG5_465698
LG5	418	215050001	215080000	30000	LG5_483548
LG5	419	221120001	221150000	30000	LG5_473092, LG5_473181, LG5_473287
LG5	420	221170001	221200000	30000	LG5_473033
LG5	421	221260001	221300000	40000	LG5_508892, LG5_508919
LG5	422	221390001	221430000	40000	LG5_508742, LG5_508786, LG5_508821
LG5	423	221600001	221670000	70000	LG5_513408, LG5_513471, LG5_513524, LG5_513562, LG5_513566, LG5_513574
LG5	424	222960001	223030000	70000	LG5_516881, LG5_516887, LG5_516960, LG5_517039, LG5_517086, LG5_517099
LG5	425	238290001	238320000	30000	LG5_845042
LG5	426	242000001	242080000	80000	LG5_463087, LG5_463141, LG5_463157, LG5_463187, LG5_463232
LG5	427	243120001	243150000	30000	LG5_518666, LG5_518676, LG5_518714
LG5	428	243310001	243350000	40000	LG5_518436, LG5_518505, LG5_518509
LG5	429	250800001	250830000	30000	-
LG5	430	250970001	251010000	40000	LG5_508458, LG5_508614
LG5	431	251730001	251760000	30000	LG5_444140
LG5	432	252140001	252210000	70000	LG5_495839, LG5_495885, LG5_495895, LG5_495954, LG5_495987
LG5	433	255030001	255070000	40000	LG5_511594, LG5_511628
LG5	434	255080001	255130000	50000	LG5_511503, LG5_511546, LG5_511574
LG5	435	255400001	255480000	80000	LG5_441571, LG5_441584, LG5_441597, LG5_441621, LG5_441633, LG5_441656, LG5_441677, LG5_441683
LG5	436	257530001	257570000	40000	LG5_481430
LG5	437	257690001	257770000	80000	LG5_481570, LG5_481618, LG5_481624
LG5	438	260360001	260390000	30000	LG5_427455, LG5_427483
LG5	439	260440001	260470000	30000	LG5_427487
LG5	440	260550001	260580000	30000	LG5_427671
LG5	441	260590001	260620000	30000	LG5_427714, LG5_427723, LG5_427748, LG5_427752
LG5	442	260680001	260760000	80000	LG5_427760, LG5_427779, LG5_427783, LG5_427789, LG5_427793, LG5_427799, LG5_427805, LG5_427815, LG5_427828, LG5_427844
LG5	443	260770001	260800000	30000	LG5_427852, LG5_427892
LG5	444	260810001	260850000	40000	LG5_427896
LG5	445	260860001	260900000	40000	LG5_427944, LG5_427998
LG5	446	276350001	276370000	20000	LG5_512097
LG5	447	288530001	288570000	40000	LG5_506965, LG5_506994, LG5_507053, LG5_507057
LG5	448	288620001	288650000	30000	LG5_506916, LG5_506931
LG5	449	290200001	290230000	30000	LG5_482522
LG5	450	290240001	290270000	30000	LG5_482539, LG5_482543, LG5_482581, LG5_482587
LG5	451	290290001	290330000	40000	LG5_482593
LG5	452	291370001	291400000	30000	LG5_483114, LG5_483129, LG5_483133
LG5	453	298930001	298990000	60000	LG5_437195, LG5_437199, LG5_465599
LG5	454	299640001	299670000	30000	LG5_440464, LG5_440498
LG5	455	301990001	302040000	50000	LG5_845858, LG5_845974, LG5_846011
LG5	456	302210001	302250000	40000	LG5_845733, LG5_845741
LG5	457	309130001	309160000	30000	LG5_431048
LG5	458	310580001	310630000	50000	LG5_524291, LG5_524303, LG5_524330, LG5_524341
LG5	459	311290001	311320000	30000	LG5_468026
LG5	460	311460001	311500000	40000	LG5_460326, LG5_460383
LG5	461	311830001	311870000	40000	LG5_504184, LG5_504196
LG5	462	312380001	312410000	30000	LG5_460460
LG5	463	312780001	312810000	30000	LG5_493995, LG5_494016
LG5	464	313930001	314000000	70000	LG5_474052, LG5_474086, LG5_474108, LG5_474112, LG5_474118, LG5_474135
LG5	465	318940001	318970000	30000	LG5_506192
LG5	466	328660001	328690000	30000	LG5_429255, LG5_429259
LG5	467	329670001	329710000	40000	LG5_472986
LG5	468	330440001	330470000	30000	LG5_471660, LG5_471666, LG5_471686
LG5	469	332040001	332080000	40000	LG5_505847
LG5	470	339500001	339570000	70000	LG5_460920, LG5_460950, LG5_461007, LG5_461011, LG5_461028, LG5_461108, LG5_461153
LG6	471	270001	310000	40000	LG6_559321
LG6	472	3140001	3210000	70000	LG6_572763, LG6_572786, LG6_572793, LG6_572860
LG6	473	3460001	3510000	50000	LG6_569983, LG6_569987, LG6_569997, LG6_570003
LG6	474	3550001	3600000	50000	LG6_587317, LG6_587370
LG6	475	3980001	4060000	80000	LG6_587071, LG6_587075, LG6_587118, LG6_587128, LG6_587159
LG6	476	4280001	4370000	90000	LG6_586966, LG6_586970, LG6_586974, LG6_586993, LG6_586999, LG6_587016
LG6	477	4630001	4690000	60000	LG6_586886, LG6_586936
LG6	478	6660001	6690000	30000	LG6_563420, LG6_563424
LG6	479	9220001	9330000	110000	LG6_534047, LG6_534062, LG6_534072, LG6_534087, LG6_534112, LG6_534154, LG6_534179, LG6_534191, LG6_534220, LG6_534232, LG6_534244, LG6_534262, LG6_534270, LG6_534280, LG6_534335
LG6	480	11390001	11450000	60000	LG6_560570, LG6_560614, LG6_560635, LG6_560668
LG6	481	13310001	13360000	50000	LG6_533412, LG6_533449, LG6_533569, LG6_533598, LG6_533614, LG6_533631, LG6_533668
LG6	482	13560001	13600000	40000	LG6_580717, LG6_580721
LG6	483	13780001	13820000	40000	LG6_580861, LG6_580867
LG6	484	14410001	14450000	40000	LG6_577044, LG6_577075, LG6_577127
LG6	485	14990001	15050000	60000	LG6_575230, LG6_575236, LG6_575247, LG6_575315, LG6_575347
LG6	486	15210001	15240000	30000	LG6_575750, LG6_575763, LG6_575769
LG6	487	15750001	15780000	30000	LG6_564725
LG6	488	16980001	17030000	50000	LG6_536992, LG6_537027, LG6_537037, LG6_537118
LG6	489	17580001	17610000	30000	LG6_534780, LG6_534794
LG6	490	17660001	17720000	60000	LG6_534808, LG6_534857, LG6_534861, LG6_534967, LG6_534977
LG6	491	18590001	18640000	50000	LG6_545308, LG6_545374, LG6_545401, LG6_588750, LG6_588804, LG6_588856
LG6	492	19240001	19300000	60000	LG6_547897, LG6_547919, LG6_547929, LG6_547975, LG6_548012
LG6	493	19410001	19440000	30000	LG6_547749, LG6_547759
LG6	494	20300001	20370000	70000	LG6_561345, LG6_561373, LG6_561465, LG6_561473, LG6_561482, LG6_561535, LG6_561552
LG6	495	22740001	22810000	70000	LG6_543594, LG6_543615, LG6_543678, LG6_543682, LG6_543686
LG6	496	27660001	27690000	30000	LG6_542444
LG6	497	33520001	33550000	30000	LG6_529527, LG6_529566, LG6_529576, LG6_529620
LG6	498	36210001	36240000	30000	LG6_562028, LG6_562248
LG6	499	41460001	41490000	30000	LG6_551106, LG6_551112
LG6	500	41800001	41830000	30000	LG6_569657
LG6	501	42650001	42700000	50000	LG6_557500, LG6_557508
LG6	502	44040001	44070000	30000	LG6_532275, LG6_532290, LG6_532301
LG6	503	44080001	44130000	50000	LG6_532187, LG6_532208, LG6_532264
LG6	504	44870001	44900000	30000	LG6_564531
LG6	505	45490001	45560000	70000	LG6_599012, LG6_599047, LG6_599073, LG6_599093, LG6_599097, LG6_599103
LG6	506	45610001	45660000	50000	LG6_598904, LG6_598926, LG6_598961, LG6_598967
LG6	507	46590001	46670000	80000	LG6_571384, LG6_571545, LG6_571658, LG6_571662, LG6_571668, LG6_571672
LG6	508	46800001	46840000	40000	LG6_589223, LG6_589236
LG6	509	47290001	47320000	30000	LG6_549045, LG6_549113, LG6_549123
LG6	510	49420001	49450000	30000	LG6_567372
LG6	511	49850001	49940000	90000	LG6_552400, LG6_552435, LG6_552450, LG6_599778, LG6_846390, LG6_846394
LG6	512	51170001	51310000	140000	LG6_558042, LG6_846870, LG6_846907, LG6_846911, LG6_846915, LG6_846919, LG6_846939, LG6_846947, LG6_846955, LG6_846998, LG6_847009
LG6	513	51340001	51380000	40000	LG6_558054, LG6_558114
LG6	514	51410001	51450000	40000	LG6_558131, LG6_558155
LG6	515	51500001	51540000	40000	LG6_558177, LG6_558190, LG6_558219
LG6	516	51580001	51630000	50000	LG6_558237, LG6_558256, LG6_558266, LG6_558313, LG6_558350
LG6	517	51760001	51790000	30000	LG6_573102, LG6_573121, LG6_573145
LG6	518	52060001	52110000	50000	LG6_573188, LG6_573216
LG6	519	52140001	52180000	40000	LG6_573233, LG6_573240, LG6_573244
LG6	520	52190001	52230000	40000	LG6_573260, LG6_573280, LG6_573288
LG6	521	63110001	63140000	30000	LG6_539225
LG6	522	64360001	64400000	40000	LG6_532983
LG6	523	64740001	64760000	20000	LG6_532836
LG6	524	65670001	65700000	30000	LG6_532709, LG6_532724, LG6_532773
LG6	525	68490001	68530000	40000	LG6_587461, LG6_587482, LG6_587486
LG6	526	68580001	68610000	30000	LG6_578248
LG6	527	68630001	68720000	90000	LG6_578265, LG6_578278, LG6_578307, LG6_578321, LG6_578395, LG6_578399, LG6_578406
LG6	528	70030001	70040000	10000	-
LG6	529	70050001	70080000	30000	LG6_592807, LG6_592815
LG6	530	79250001	79280000	30000	LG6_568094, LG6_568119
LG6	531	79290001	79330000	40000	LG6_568157, LG6_568190, LG6_568215
LG6	532	79490001	79520000	30000	LG6_568238, LG6_568298, LG6_568307
LG6	533	79580001	79610000	30000	LG6_568322, LG6_568337
LG6	534	79690001	79760000	70000	LG6_568389, LG6_568513, LG6_568540, LG6_568555
LG6	535	81610001	81640000	30000	LG6_540043, LG6_540068
LG6	536	85620001	85660000	40000	LG6_556238, LG6_556259
LG6	537	90200001	90240000	40000	LG6_552932, LG6_552958
LG6	538	90880001	90910000	30000	LG6_589967, LG6_589971, LG6_590022
LG6	539	90920001	90950000	30000	LG6_589923, LG6_589944
LG6	540	92110001	92140000	30000	LG6_577157
LG6	541	92710001	92750000	40000	LG6_582758
LG6	542	94060001	94090000	30000	LG6_546989
LG6	543	96110001	96150000	40000	LG6_577512
LG6	544	97190001	97220000	30000	LG6_589609
LG6	545	97280001	97310000	30000	LG6_589620, LG6_589711
LG6	546	97330001	97360000	30000	LG6_574815, LG6_574830
LG6	547	97370001	97400000	30000	-
LG6	548	97610001	97640000	30000	LG6_578206, LG6_578210
LG6	549	98730001	98790000	60000	LG6_558852, LG6_558893, LG6_558944, LG6_558965, LG6_558971
LG6	550	99740001	99780000	40000	LG6_577337
LG6	551	100480001	100510000	30000	LG6_533140
LG6	552	100650001	100680000	30000	LG6_533203, LG6_533220
LG6	553	102350001	102380000	30000	LG6_580389
LG6	554	102410001	102450000	40000	LG6_580363, LG6_580373, LG6_580377
LG6	555	103180001	103210000	30000	LG6_590914
LG6	556	103230001	103270000	40000	LG6_590753, LG6_590757, LG6_590776
LG6	557	103770001	103800000	30000	LG6_569397, LG6_569412
LG6	558	104570001	104610000	40000	LG6_564849, LG6_564859, LG6_564874
LG6	559	111930001	111990000	60000	LG6_559973, LG6_559979, LG6_559985
LG6	560	124000001	124050000	50000	LG6_558697, LG6_558711, LG6_558715
LG6	561	126820001	126860000	40000	LG6_535780, LG6_535809, LG6_535824
LG6	562	126940001	126980000	40000	LG6_582401, LG6_582405
LG6	563	127320001	127350000	30000	LG6_581623
LG6	564	127690001	127730000	40000	LG6_589110
LG6	565	128760001	128800000	40000	LG6_576124, LG6_576132, LG6_576298
LG6	566	131100001	131160000	60000	LG6_591813, LG6_591817, LG6_591825, LG6_591859
LG6	567	140890001	140960000	70000	LG6_587676, LG6_587698, LG6_587709, LG6_587787, LG6_587791
LG6	568	141290001	141330000	40000	LG6_568766, LG6_568772
LG6	569	142340001	142370000	30000	LG6_584598, LG6_584618, LG6_584635
LG6	570	143920001	143950000	30000	LG6_580189, LG6_580195
LG6	571	143960001	144000000	40000	LG6_580050, LG6_580094, LG6_580124, LG6_580155, LG6_580161
LG6	572	144910001	144940000	30000	LG6_589104
LG6	573	154240001	154260000	20000	LG6_546187
LG6	574	156650001	156680000	30000	LG6_593039, LG6_593054
LG6	575	157650001	157680000	30000	LG6_596144
LG6	576	159840001	159890000	50000	LG6_546765, LG6_546771, LG6_546802
LG6	577	160050001	160080000	30000	LG6_546761
LG6	578	160130001	160180000	50000	LG6_546753, LG6_546757
LG6	579	162250001	162290000	40000	LG6_571752, LG6_571756, LG6_571765
LG6	580	162510001	162540000	30000	LG6_571848
LG6	581	166120001	166220000	100000	LG6_598704, LG6_598728, LG6_598736, LG6_598748, LG6_598789, LG6_598806, LG6_598820, LG6_598826, LG6_598857
LG6	582	170400001	170460000	60000	LG6_545689, LG6_545705, LG6_545790, LG6_545813
LG6	583	173310001	173340000	30000	LG6_558401
LG6	584	173750001	173850000	100000	LG6_537410, LG6_537431, LG6_537439, LG6_537531, LG6_537540, LG6_537551, LG6_537582, LG6_537616, LG6_537672, LG6_537727, LG6_537749
LG6	585	173870001	173900000	30000	LG6_537816
LG6	586	174670001	174700000	30000	LG6_591445, LG6_591509
LG6	587	176730001	176760000	30000	LG6_565649
LG6	588	176930001	176980000	50000	LG6_565551, LG6_565555, LG6_565563, LG6_565596
LG6	589	177490001	177530000	40000	LG6_595795
LG6	590	177950001	177990000	40000	LG6_556349
LG6	591	178520001	178570000	50000	LG6_553797, LG6_553832, LG6_553941, LG6_553979, LG6_553988
LG6	592	184840001	184870000	30000	LG6_550104, LG6_550152, LG6_550243
LG6	593	185370001	185410000	40000	LG6_540383, LG6_540398, LG6_540529
LG6	594	192490001	192530000	40000	-
LG7	595	7190001	7220000	30000	LG7_608300, LG7_608335, LG7_608351, LG7_608373
LG7	596	7250001	7290000	40000	LG7_608282, LG7_608288, LG7_608292
LG7	597	16350001	16380000	30000	LG7_646948, LG7_646954, LG7_646970, LG7_646997
LG7	598	16820001	16880000	60000	LG7_616353, LG7_616368, LG7_616372
LG7	599	20050001	20090000	40000	LG7_650877, LG7_650893, LG7_650926, LG7_650944, LG7_650948
LG7	600	20220001	20280000	60000	LG7_650709, LG7_650734, LG7_650752, LG7_650773
LG7	601	20370001	20430000	60000	LG7_650625, LG7_650635, LG7_650653, LG7_650683, LG7_650689, LG7_650698
LG7	602	20450001	20490000	40000	LG7_650605
LG7	603	21120001	21180000	60000	LG7_633827, LG7_633902, LG7_633906, LG7_633918, LG7_633926
LG7	604	21190001	21220000	30000	LG7_633811
LG7	605	25880001	25910000	30000	LG7_658685, LG7_658713
LG7	606	52650001	52690000	40000	LG7_650134, LG7_650150, LG7_650167
LG7	607	60000001	60060000	60000	LG7_654368, LG7_654389, LG7_654401, LG7_654413, LG7_654422, LG7_654434, LG7_654465
LG7	608	60240001	60280000	40000	LG7_654166, LG7_654261, LG7_654272, LG7_654281
LG7	609	61540001	61590000	50000	LG7_648993, LG7_649052, LG7_649071
LG7	610	76860001	76900000	40000	LG7_670058, LG7_670165, LG7_670202
LG7	611	80140001	80170000	30000	LG7_605873, LG7_605885, LG7_605893
LG7	612	89980001	90010000	30000	LG7_847870
LG7	613	92290001	92330000	40000	LG7_640292, LG7_640335
LG7	614	95670001	95740000	70000	LG7_649584, LG7_649588, LG7_649592
LG7	615	96470001	96500000	30000	LG7_649192
LG7	616	96580001	96610000	30000	LG7_621664
LG7	617	96860001	96890000	30000	LG7_621702
LG7	618	97220001	97280000	60000	LG7_621782, LG7_621829, LG7_621868
LG7	619	99570001	99600000	30000	LG7_669764
LG7	620	100710001	100750000	40000	LG7_650311, LG7_650367
LG7	621	101940001	101970000	30000	LG7_610357, LG7_610361
LG7	622	102280001	102310000	30000	LG7_634384
LG7	623	107850001	107880000	30000	LG7_656108
LG7	624	107910001	107940000	30000	LG7_656122
LG7	625	120890001	120920000	30000	LG7_670442, LG7_670459
LG7	626	126950001	127010000	60000	LG7_666613, LG7_666636, LG7_666642
LG7	627	127030001	127070000	40000	LG7_666777, LG7_666862
LG7	628	137170001	137200000	30000	LG7_608262
LG7	629	137320001	137350000	30000	LG7_608266
LG7	630	139040001	139120000	80000	LG7_651272, LG7_651278, LG7_651285, LG7_651307, LG7_651328
LG7	631	139200001	139240000	40000	LG7_661682, LG7_661699, LG7_661739
LG7	632	141260001	141300000	40000	LG7_635923, LG7_635958
LG7	633	145750001	145790000	40000	LG7_85228
LG7	634	145820001	145890000	70000	LG7_85318, LG7_85331, LG7_85351
LG7	635	147260001	147290000	30000	LG7_608930
LG7	636	149740001	149770000	30000	LG7_656220
LG7	637	151850001	151910000	60000	LG7_669623, LG7_669652, LG7_669690
LG7	638	158770001	158820000	50000	LG7_602867, LG7_602893, LG7_602912, LG7_602920
LG7	639	159330001	159360000	30000	LG7_613147, LG7_613174
LG7	640	161470001	161520000	50000	LG7_637923, LG7_637929, LG7_637940
LG7	641	163890001	163920000	30000	LG7_614768, LG7_614797
LG7	642	165550001	165590000	40000	LG7_625388, LG7_625392
LG7	643	165650001	165690000	40000	LG7_625278, LG7_625340, LG7_625355, LG7_625361
LG7	644	171000001	171030000	30000	LG7_637143
LG7	645	171140001	171170000	30000	LG7_637109, LG7_637122
LG7	646	183360001	183400000	40000	LG7_663206, LG7_663212, LG7_663243, LG7_663250, LG7_663266, LG7_663270
LG7	647	183430001	183470000	40000	LG7_663156, LG7_663167, LG7_663179
LG7	648	183580001	183620000	40000	LG7_663018, LG7_663030, LG7_663059
LG7	649	185160001	185180000	20000	LG7_664001, LG7_664080, LG7_664090
LG7	650	185190001	185230000	40000	LG7_663964, LG7_663968
LG7	651	185320001	185370000	50000	LG7_663506, LG7_663587, LG7_663591
LG7	652	189930001	189960000	30000	-
LG7	653	190050001	190080000	30000	LG7_636998, LG7_637010
LG8	654	3000001	3040000	40000	LG8_674125
LG8	655	3150001	3190000	40000	LG8_673895, LG8_673928, LG8_673961
LG8	656	3490001	3520000	30000	LG8_689730
LG8	657	4090001	4130000	40000	LG8_707859, LG8_707979, LG8_708036
LG8	658	4180001	4280000	100000	LG8_708079, LG8_708090, LG8_708113, LG8_708117, LG8_708172, LG8_708205
LG8	659	4350001	4360000	10000	-
LG8	660	4370001	4430000	60000	LG8_725941, LG8_725988, LG8_725992
LG8	661	23810001	23840000	30000	LG8_701323, LG8_701352
LG8	662	24100001	24130000	30000	LG8_733847, LG8_733861, LG8_733989, LG8_734006
LG8	663	24470001	24510000	40000	LG8_733596, LG8_733600, LG8_733649, LG8_733662
LG8	664	26580001	26680000	100000	LG8_758125, LG8_758158, LG8_758170, LG8_758205, LG8_758211
LG8	665	27470001	27500000	30000	LG8_672403, LG8_672455
LG8	666	27510001	27520000	10000	LG8_672488
LG8	667	28270001	28320000	50000	LG8_749540
LG8	668	29260001	29290000	30000	LG8_717442, LG8_717459
LG8	669	29350001	29390000	40000	LG8_717532, LG8_717558
LG8	670	29400001	29430000	30000	LG8_717580, LG8_717589
LG8	671	29660001	29700000	40000	LG8_678409, LG8_678418, LG8_678479, LG8_678489
LG8	672	29730001	29760000	30000	LG8_678513, LG8_678559, LG8_678594
LG8	673	29800001	29830000	30000	LG8_678605, LG8_678634, LG8_678653
LG8	674	29840001	29870000	30000	LG8_678686, LG8_678690, LG8_678701
LG8	675	34340001	34370000	30000	LG8_677778, LG8_677823, LG8_677838, LG8_677858
LG8	676	36440001	36470000	30000	LG8_737336, LG8_737371
LG8	677	37340001	37370000	30000	LG8_761343
LG8	678	43090001	43120000	30000	LG8_700038, LG8_700051
LG8	679	43520001	43550000	30000	LG8_715756, LG8_715819, LG8_715835
LG8	680	45580001	45620000	40000	LG8_673592, LG8_673596
LG8	681	47440001	47490000	50000	LG8_753850, LG8_753854, LG8_753864
LG8	682	47890001	47940000	50000	LG8_732104, LG8_754210, LG8_754243
LG8	683	48360001	48390000	30000	LG8_757240
LG8	684	49390001	49420000	30000	LG8_713557
LG8	685	53710001	53740000	30000	LG8_694651
LG8	686	54770001	54800000	30000	LG8_748676
LG8	687	55440001	55480000	40000	LG8_756702, LG8_756739
LG8	688	55750001	55780000	30000	LG8_756482, LG8_756488
LG8	689	55900001	55950000	50000	LG8_756302, LG8_756306, LG8_756397, LG8_756403
LG8	690	56580001	56610000	30000	LG8_674213
LG8	691	56820001	56840000	20000	LG8_758513
LG8	692	57710001	57750000	40000	LG8_732551
LG8	693	60660001	60690000	30000	-
LG8	694	62500001	62540000	40000	LG8_688840, LG8_688862, LG8_688874, LG8_688911, LG8_688919
LG8	695	62580001	62610000	30000	LG8_688976
LG8	696	63080001	63120000	40000	LG8_729016
LG8	697	63130001	63160000	30000	LG8_729000
LG8	698	63320001	63380000	60000	LG8_696912, LG8_696920
LG8	699	63390001	63420000	30000	LG8_696894
LG8	700	63520001	63560000	40000	LG8_696838, LG8_696842
LG8	701	64540001	64570000	30000	LG8_691233, LG8_691241
LG8	702	86000001	86020000	20000	LG8_683430
LG8	703	86120001	86150000	30000	LG8_741327
LG8	704	88320001	88350000	30000	LG8_714814
LG8	705	89260001	89290000	30000	LG8_715077
LG8	706	91130001	91160000	30000	LG8_763094
LG8	707	92080001	92140000	60000	LG8_759015, LG8_759029, LG8_759033, LG8_759037, LG8_759052, LG8_759056
LG8	708	92250001	92270000	20000	LG8_717075
LG8	709	97010001	97060000	50000	LG8_684435, LG8_684441
LG8	710	98730001	98780000	50000	LG8_741354, LG8_741548, LG8_741593
LG8	711	101890001	101960000	70000	LG8_681369, LG8_681379, LG8_681387, LG8_681429, LG8_681500, LG8_681506
LG8	712	109310001	109370000	60000	LG8_691821, LG8_691862, LG8_691893
LG8	713	109390001	109490000	100000	LG8_691711, LG8_691780, LG8_691787, LG8_691791, LG8_691807, LG8_691811
LG8	714	109500001	109550000	50000	LG8_691666, LG8_691678
LG8	715	110500001	110560000	60000	LG8_711239, LG8_711277, LG8_711291, LG8_711312
LG8	716	110620001	110660000	40000	LG8_725383, LG8_725410, LG8_725473, LG8_725483
LG8	717	111110001	111140000	30000	LG8_709152, LG8_709158
LG8	718	111300001	111330000	30000	LG8_709069, LG8_709083, LG8_709087
LG8	719	112470001	112510000	40000	LG8_744795, LG8_744833, LG8_744841
LG8	720	112520001	112560000	40000	LG8_744876, LG8_744880, LG8_744884, LG8_744904, LG8_744923
LG8	721	113280001	113340000	60000	LG8_848559, LG8_848563, LG8_848649, LG8_848657, LG8_848663, LG8_848703, LG8_848721
LG8	722	113410001	113470000	60000	LG8_848427, LG8_848474, LG8_848514, LG8_848518
LG8	723	113650001	113680000	30000	LG8_732753, LG8_732759
LG8	724	116010001	116040000	30000	LG8_725344, LG8_725350
LG8	725	116120001	116150000	30000	LG8_719630
LG8	726	116970001	117010000	40000	LG8_683522, LG8_683526
LG8	727	118070001	118100000	30000	LG8_760734, LG8_760771
LG8	728	118210001	118240000	30000	LG8_760657
LG8	729	118270001	118300000	30000	LG8_760592, LG8_760638
LG8	730	118320001	118390000	70000	LG8_760357, LG8_760370, LG8_760376, LG8_760493
LG8	731	118680001	118740000	60000	LG8_671146, LG8_671152, LG8_671156, LG8_671187
LG8	732	118840001	118870000	30000	LG8_671252, LG8_671256, LG8_671262, LG8_671268, LG8_671293, LG8_671305
LG8	733	118900001	119000000	100000	LG8_671315, LG8_671319, LG8_671347, LG8_671351, LG8_671455, LG8_671467, LG8_671488, LG8_671515, LG8_671532, LG8_671560
LG8	734	119010001	119040000	30000	LG8_671576, LG8_671586, LG8_671590
LG8	735	119070001	119100000	30000	LG8_671675
LG8	736	119180001	119220000	40000	LG8_671688, LG8_671696, LG8_671711
LG8	737	119450001	119510000	60000	LG8_717342, LG8_717389
LG8	738	122750001	122780000	30000	LG8_689383, LG8_707426, LG8_707440, LG8_707444
LG8	739	122810001	122850000	40000	LG8_689291, LG8_689301
LG8	740	129450001	129480000	30000	LG8_736087, LG8_736095, LG8_736139, LG8_736143
LG8	741	149000001	149030000	30000	LG8_707382, LG8_707386
LG8	742	152200001	152240000	40000	LG8_694035, LG8_694056
LG8	743	152440001	152470000	30000	LG8_694783
LG8	744	152740001	152820000	80000	LG8_723490, LG8_723499, LG8_723544, LG8_723586, LG8_723625
LG8	745	155800001	155830000	30000	LG8_687830
LG8	746	167940001	167980000	40000	LG8_761707, LG8_761711, LG8_761740
LG8	747	168810001	168840000	30000	LG8_746311, LG8_746320, LG8_746358
LG8	748	180540001	180570000	30000	LG8_739354
LG8	749	183330001	183340000	10000	-
LG8	750	190290001	190310000	20000	LG8_743640
LG8	751	195820001	195850000	30000	LG8_714307
LG8	752	210490001	210530000	40000	LG8_698845
LG8	753	213340001	213370000	30000	LG8_688054, LG8_688086
LG8	754	217970001	218000000	30000	-
LG8	755	220860001	220890000	30000	LG8_702573
LG8	756	220990001	221030000	40000	LG8_702540, LG8_702555
LG8	757	221040001	221100000	60000	LG8_702516, LG8_702528, LG8_702532
LG8	758	221190001	221220000	30000	LG8_702470, LG8_702508
LG8	759	226120001	226150000	30000	LG8_688755, LG8_688759, LG8_749946
LG8	760	249660001	249700000	40000	LG8_731953
LG8	761	251840001	251880000	40000	LG8_677538
LG8	762	253260001	253290000	30000	LG8_753618, LG8_753630
LG8	763	255650001	255710000	60000	LG8_676486, LG8_676500, LG8_676525
LG8	764	255720001	255750000	30000	LG8_676554
LG8	765	255990001	256030000	40000	LG8_676642
LG8	766	256100001	256130000	30000	LG8_684731
LG8	767	256360001	256390000	30000	LG8_684711
LG8	768	256420001	256480000	60000	LG8_684673, LG8_684686, LG8_684707
LG8	769	259980001	260060000	80000	LG8_751374, LG8_751397, LG8_751408, LG8_751452, LG8_751497, LG8_751511, LG8_751515, LG8_751519
LG8	770	260800001	260820000	20000	LG8_723059
LG8	771	261450001	261480000	30000	LG8_719506
LG8	772	261500001	261530000	30000	LG8_699907
LG8	773	267610001	267640000	30000	LG8_699629, LG8_699649
LG8	774	270930001	270960000	30000	LG8_693028
LG8	775	271080001	271110000	30000	LG8_739495, LG8_739501
LG8	776	274460001	274510000	50000	LG8_729560, LG8_729594
LG8	777	278200001	278230000	30000	LG8_702403, LG8_702436
LG8	778	282860001	282890000	30000	LG8_745173, LG8_745230
LG8	779	283420001	283450000	30000	LG8_705241, LG8_705293
LG8	780	289680001	289710000	30000	LG8_709930, LG8_709994, LG8_710035
LG8	781	293990001	294020000	30000	LG8_711771, LG8_711786
LG8	782	295030001	295100000	70000	LG8_704745, LG8_704764
LG8	783	296840001	296880000	40000	LG8_736844, LG8_736848
LG8	784	298700001	298730000	30000	LG8_738249
LG8	785	302210001	302250000	40000	LG8_674672, LG8_674736
LG8	786	302870001	302910000	40000	LG8_732041
LG8	787	302990001	303030000	40000	LG8_746672, LG8_746680
LG8	788	306940001	306970000	30000	LG8_756800
LG8	789	307910001	307940000	30000	LG8_741176, LG8_741202
LG9	790	470001	510000	40000	LG9_807548, LG9_807638, LG9_807721
LG9	791	540001	600000	60000	LG9_797770, LG9_807501, LG9_807530, LG9_807534, LG9_837767, LG9_837771, LG9_837775
LG9	792	740001	820000	80000	LG9_797790, LG9_797833, LG9_797837
LG9	793	1040001	1120000	80000	LG9_794276, LG9_794326, LG9_794330, LG9_794356, LG9_794395
LG9	794	1550001	1630000	80000	LG9_793896, LG9_793907, LG9_793911, LG9_793917, LG9_793947, LG9_794016
LG9	795	1650001	1750000	100000	LG9_793625, LG9_793672, LG9_793683, LG9_793689, LG9_793744, LG9_793779, LG9_793865, LG9_793869, LG9_793873, LG9_793883
LG9	796	1930001	1970000	40000	LG9_793248, LG9_793254, LG9_793264
LG9	797	4170001	4210000	40000	LG9_781333, LG9_781343, LG9_781368, LG9_781421
LG9	798	5150001	5200000	50000	LG9_789901
LG9	799	5310001	5460000	150000	LG9_787091, LG9_787114, LG9_787164, LG9_823644, LG9_823721, LG9_823738, LG9_823752, LG9_823791, LG9_823799
LG9	800	5580001	5610000	30000	LG9_787060, LG9_787067
LG9	801	5660001	5750000	90000	LG9_786916, LG9_786956, LG9_786996, LG9_787010
LG9	802	6220001	6250000	30000	LG9_792503
LG9	803	15730001	15760000	30000	-
LG9	804	16870001	16930000	60000	LG9_816222, LG9_816228, LG9_816234, LG9_816238
LG9	805	19910001	19940000	30000	LG9_765300, LG9_765323, LG9_765333, LG9_765337
LG9	806	27300001	27330000	30000	LG9_825966
LG9	807	27950001	27980000	30000	LG9_833071
LG9	808	28230001	28270000	40000	LG9_799259, LG9_799294, LG9_799302
LG9	809	28780001	28810000	30000	LG9_773100, LG9_773108, LG9_773116, LG9_773124, LG9_773141, LG9_773150
LG9	810	29600001	29640000	40000	LG9_800062, LG9_800072
LG9	811	35790001	35830000	40000	LG9_783599, LG9_783615, LG9_783666, LG9_783684
LG9	812	37230001	37260000	30000	LG9_838292
LG9	813	37510001	37580000	70000	LG9_837928, LG9_837974, LG9_838004
LG9	814	39400001	39440000	40000	LG9_777619, LG9_777640, LG9_777686
LG9	815	39740001	39770000	30000	LG9_832859, LG9_832880, LG9_832884
LG9	816	39870001	39910000	40000	LG9_832702, LG9_832730, LG9_832778
LG9	817	40660001	40690000	30000	LG9_835029, LG9_835066, LG9_835070, LG9_835078
LG9	818	41090001	41130000	40000	LG9_835356
LG9	819	44390001	44410000	20000	LG9_817108
LG9	820	47380001	47420000	40000	LG9_799522, LG9_799535, LG9_799551, LG9_799673
LG9	821	48240001	48270000	30000	LG9_836295, LG9_836299
LG9	822	48850001	48880000	30000	LG9_823106, LG9_823121
LG9	823	48930001	48960000	30000	LG9_823210, LG9_823222
LG9	824	49050001	49080000	30000	LG9_823246, LG9_823259
LG9	825	49420001	49520000	100000	LG9_823375, LG9_823400, LG9_823412, LG9_823435, LG9_823474, LG9_823499, LG9_823546, LG9_823636
LG9	826	54660001	54690000	30000	LG9_779544
LG9	827	55930001	56090000	160000	LG9_821333, LG9_821337, LG9_821343, LG9_821355, LG9_821361, LG9_821375, LG9_821500, LG9_821523, LG9_821560, LG9_821575, LG9_821618, LG9_821633, LG9_821679
LG9	828	56140001	56180000	40000	LG9_821709, LG9_821742, LG9_821765, LG9_821790
LG9	829	56290001	56400000	110000	LG9_821849, LG9_821898, LG9_821926, LG9_821963, LG9_822032, LG9_822047, LG9_822076, LG9_822104
LG9	830	56440001	56470000	30000	LG9_822228
LG9	831	56480001	56510000	30000	LG9_822310
LG9	832	57270001	57350000	80000	LG9_822746, LG9_822766, LG9_822782, LG9_822802, LG9_822813, LG9_822829
LG9	833	58460001	58500000	40000	LG9_796972
LG9	834	60450001	60490000	40000	LG9_813862, LG9_813870, LG9_813885
LG9	835	66830001	66870000	40000	LG9_771748
LG9	836	69590001	69620000	30000	LG9_764671
LG9	837	72550001	72580000	30000	LG9_763625, LG9_763660
LG9	838	74350001	74380000	30000	LG9_829281
LG9	839	79170001	79210000	40000	LG9_815495
LG9	840	79690001	79730000	40000	LG9_776266, LG9_776276, LG9_776295
LG9	841	79740001	79770000	30000	LG9_776313, LG9_776319, LG9_776329
LG9	842	81670001	81710000	40000	LG9_816646
LG9	843	82090001	82150000	60000	LG9_816563, LG9_816569, LG9_816573
LG9	844	83630001	83670000	40000	LG9_802144
LG9	845	84980001	85010000	30000	LG9_805606
LG9	846	90570001	90610000	40000	LG9_825242
LG9	847	91800001	91830000	30000	LG9_806358, LG9_806362
LG9	848	95740001	95780000	40000	LG9_815208
LG9	849	99940001	100000000	60000	LG9_838571, LG9_838575, LG9_838583, LG9_838726
LG9	850	106300001	106340000	40000	LG9_838805, LG9_838862
LG9	851	113690001	113740000	50000	LG9_772350
LG9	852	117250001	117290000	40000	LG9_807192
LG9	853	119340001	119380000	40000	LG9_772928, LG9_772981, LG9_772987
LG9	854	122700001	122730000	30000	LG9_831789, LG9_831797
LG9	855	123940001	124000000	60000	LG9_784766, LG9_784784, LG9_784885, LG9_784889, LG9_784903
LG9	856	124520001	124530000	10000	LG9_832216
LG9	857	124560001	124600000	40000	LG9_832104
LG9	858	124630001	124660000	30000	LG9_771079, LG9_771130
LG9	859	128900001	128930000	30000	LG9_807389
LG9	860	129790001	129860000	70000	LG9_802093, LG9_802106, LG9_802112, LG9_802116
LG9	861	134770001	134790000	20000	LG9_792170
LG9	862	134810001	134840000	30000	LG9_792191, LG9_792197
LG9	863	135510001	135540000	30000	LG9_802513
LG9	864	135640001	135670000	30000	LG9_802486
LG9	865	141770001	141850000	80000	LG9_788299, LG9_788330, LG9_788357
LG9	866	142480001	142510000	30000	LG9_831427
LG9	867	143040001	143080000	40000	LG9_772222
LG9	868	143460001	143490000	30000	LG9_772040
LG9	869	146530001	146560000	30000	LG9_791438, LG9_791442
LG9	870	147150001	147210000	60000	LG9_88175, LG9_88181, LG9_88232
LG9	871	150680001	150710000	30000	LG9_86588, LG9_86600
LG9	872	153460001	153520000	60000	LG9_787340, LG9_787347
LG9	873	154100001	154130000	30000	LG9_830277, LG9_830287
LG9	874	155250001	155280000	30000	LG9_814460
LG9	875	157420001	157450000	30000	LG9_767071
LG9	876	160780001	160810000	30000	LG9_784388, LG9_784415
LG9	877	162070001	162100000	30000	LG9_812862, LG9_812919, LG9_812929
LG9	878	163300001	163340000	40000	LG9_778816, LG9_778820
LG9	879	173510001	173550000	40000	LG9_765162
LG9	880	174900001	174940000	40000	LG9_828430, LG9_828444, LG9_828448
LG9	881	179170001	179200000	30000	LG9_809662
LG9	882	185030001	185060000	30000	LG9_810949, LG9_810961, LG9_810973
LG9	883	195350001	195390000	40000	LG9_820016, LG9_841570
LG9	884	195910001	195960000	50000	LG9_840751, LG9_840790, LG9_840794, LG9_840841, LG9_840847
LG9	885	196550001	196630000	80000	LG9_766517, LG9_766526, LG9_766534, LG9_766538, LG9_766546, LG9_766567, LG9_766571
LG9	886	196680001	196730000	50000	LG9_766586, LG9_766601, LG9_766614, LG9_766672
LG9	887	197010001	197070000	60000	LG9_766708, LG9_766715, LG9_766748, LG9_766843, LG9_766870
LG9	888	197920001	197950000	30000	LG9_786434
LG9	889	199410001	199450000	40000	LG9_794984, LG9_795022
