# Supplementary material for: RNA sequencing provides insights into the evolution of lettuce and the regulation of flavonoid biosynthesis
Source: Nat Commun. 2017 Dec 22;8:2264. doi: 10.1038/s41467-017-02445-9 (PMC5741661; doi:10.1038/s41467-017-02445-9)
Supplement: Supplementary file 7 — Supplementary Dataset 4 [file 41467_2017_2445_MOESM7_ESM.xlsx]

## Sheet: Supplementary Data 4
Supplementary Data 4. Detection of positive selection in butterhead
Chromosome	Region number	Start	End	Size	Genes in the interval
LG1	1	41200001	41800000	600000	LG1_164458, LG1_164483, LG1_164493, LG1_164550, LG1_164558, LG1_164620, LG1_164640, LG1_164689, LG1_164695, LG1_164709, LG1_164713, LG1_164794, LG1_164802, LG1_164839, LG1_164843, LG1_164852, LG1_164856, LG1_92890, LG1_92901, LG1_92915, LG1_92926
LG2	2	178700001	179700000	1000000	LG2_218570, LG2_218576, LG2_218582, LG2_218586, LG2_218592, LG2_218603, LG2_218607, LG2_218611, LG2_218615, LG2_218644, LG2_218648, LG2_218752, LG2_218756, LG2_218789, LG2_218793, LG2_218915, LG2_218919, LG2_218996, LG2_219000, LG2_219033, LG2_219037, LG2_219070, LG2_219078, LG2_219148, LG2_219157, LG2_219161, LG2_219180, LG2_219192, LG2_219209, LG2_219277, LG2_219281, LG2_219290, LG2_219300, LG2…
LG2	3	180000001	180300000	300000	LG2_219428, LG2_219432, LG2_219438, LG2_219472, LG2_219492, LG2_219508, LG2_219546, LG2_219571, LG2_219575, LG2_219639, LG2_219664, LG2_219783
LG2	4	208900001	209300000	400000	LG2_186085, LG2_186112, LG2_212976, LG2_212996, LG2_213024, LG2_213048, LG2_213058, LG2_213073, LG2_213077
LG2	5	209600001	209900000	300000	LG2_186298, LG2_186342, LG2_186358, LG2_186364
LG2	6	210100001	210400000	300000	LG2_186439, LG2_186443, LG2_186472, LG2_186486, LG2_186494, LG2_186498, LG2_186511, LG2_186515, LG2_186524, LG2_186528, LG2_186535
LG3	7	32400001	32700000	300000	LG3_329490, LG3_329548, LG3_329609, LG3_329636, LG3_329658, LG3_329662, LG3_329685, LG3_329740, LG3_329754, LG3_329809, LG3_329841
LG3	8	33000001	33300000	300000	LG3_299179, LG3_299200, LG3_299266, LG3_299272, LG3_299316, LG3_330936
LG3	9	33500001	34600000	1100000	LG3_275333, LG3_275356, LG3_275364, LG3_275374, LG3_275397, LG3_275426, LG3_275430, LG3_275434, LG3_275513, LG3_275550, LG3_275592, LG3_275646, LG3_293364, LG3_293370, LG3_293380, LG3_293384, LG3_293418, LG3_293449, LG3_293459, LG3_293505, LG3_293516, LG3_293524, LG3_293528, LG3_293616, LG3_293649, LG3_293690, LG3_300850, LG3_300919, LG3_300924, LG3_300973, LG3_300981, LG3_301057, LG3_330372, LG3…
LG3	10	35300001	35800000	500000	LG3_270276, LG3_270307, LG3_270329, LG3_270339, LG3_270349, LG3_270407, LG3_270420, LG3_270461, LG3_270480, LG3_270488, LG3_270497, LG3_270505, LG3_270554
LG3	11	36000001	36400000	400000	LG3_257918, LG3_257939, LG3_257982, LG3_265100, LG3_265160, LG3_265164, LG3_265176, LG3_265180, LG3_265188, LG3_265196, LG3_265204, LG3_265222, LG3_265274, LG3_265307, LG3_265318, LG3_265324, LG3_265335, LG3_265353
LG3	12	36800001	37700000	900000	LG3_258160, LG3_318224, LG3_318242, LG3_318248, LG3_318262, LG3_318266, LG3_318274, LG3_318319, LG3_318325, LG3_318343, LG3_318366, LG3_318373, LG3_318377, LG3_318383, LG3_318434, LG3_318449, LG3_318500, LG3_318682, LG3_318692, LG3_87856, LG3_87899, LG3_87903, LG3_87909
LG3	13	38000001	38500000	500000	LG3_288442, LG3_328545, LG3_328551, LG3_328588, LG3_328627, LG3_328668, LG3_328705, LG3_328714, LG3_328718, LG3_328749, LG3_328755, LG3_328761, LG3_328798, LG3_328833, LG3_328862
LG3	14	39400001	39700000	300000	LG3_326363, LG3_326367, LG3_326382, LG3_326417, LG3_326432, LG3_326440, LG3_326499, LG3_326505, LG3_326519, LG3_326523, LG3_326548, LG3_326596, LG3_326628, LG3_326698, LG3_326729, LG3_326792, LG3_326796
LG3	15	51300001	51500000	200000	LG3_275903, LG3_275907, LG3_275915, LG3_275927, LG3_295789, LG3_295793, LG3_295803, LG3_295807
LG3	16	73300001	73600000	300000	LG3_296431, LG3_296435, LG3_296444, LG3_296464, LG3_296470, LG3_310092, LG3_310112, LG3_310121, LG3_310129, LG3_310177
LG3	17	78200001	78800000	600000	LG3_282825, LG3_282844, LG3_282850, LG3_282867, LG3_282873, LG3_296179, LG3_311571, LG3_311586, LG3_311594, LG3_311613, LG3_311642, LG3_311658, LG3_311670, LG3_311685, LG3_311689, LG3_311707, LG3_311713, LG3_311724, LG3_311763
LG3	18	78900001	79900000	1000000	LG3_280825, LG3_280836, LG3_297703, LG3_311365, LG3_311404, LG3_311408, LG3_311412, LG3_311427, LG3_311433, LG3_311444, LG3_311448, LG3_311497, LG3_311515, LG3_311542, LG3_312222, LG3_312228
LG3	19	80000001	80700000	700000	LG3_286786, LG3_286790, LG3_286794, LG3_286800, LG3_286806, LG3_286810, LG3_289126, LG3_289168, LG3_289172, LG3_289184, LG3_293715, LG3_316828, LG3_316953, LG3_319827, LG3_319846
LG3	20	112200001	112600000	400000	LG3_327481, LG3_327527, LG3_327560, LG3_327572, LG3_327625, LG3_327644, LG3_327671
LG3	21	112800001	113600000	800000	LG3_258508, LG3_258527, LG3_258531, LG3_258535, LG3_258539, LG3_258543, LG3_258557, LG3_258565, LG3_258571, LG3_258575, LG3_258579, LG3_258585, LG3_258621, LG3_258625, LG3_258631, LG3_258642
LG3	22	114000001	114400000	400000	LG3_258690, LG3_289322, LG3_289328, LG3_289332
LG3	23	115000001	115300000	300000	LG3_289235, LG3_298333, LG3_298337, LG3_298362
LG3	24	116100001	116400000	300000	LG3_285432, LG3_285449, LG3_312608
LG3	25	116700001	117000000	300000	LG3_285417, LG3_285421
LG3	26	121500001	122100000	600000	LG3_257436, LG3_301643, LG3_301666, LG3_301676, LG3_301697
LG3	27	123200001	123500000	300000	LG3_328200, LG3_328208, LG3_328212, LG3_328218, LG3_328229, LG3_328235, LG3_328239, LG3_328267, LG3_328275
LG3	28	126300001	126600000	300000	LG3_297697
LG3	29	126700001	127000000	300000	LG3_302749, LG3_302764
LG3	30	128100001	128400000	300000	LG3_302907
LG3	31	128600001	129400000	800000	LG3_309450, LG3_309461, LG3_309465, LG3_321869, LG3_321892, LG3_321907, LG3_321948, LG3_321956, LG3_322004, LG3_322023, LG3_322036
LG3	32	129600001	129800000	200000	LG3_262665, LG3_262669
LG3	33	143000001	143300000	300000	LG3_297146, LG3_297158, LG3_297162, LG3_297205
LG3	34	150800001	151400000	600000	LG3_273996, LG3_295217, LG3_302627, LG3_302638
LG3	35	152100001	152700000	600000	LG3_292986, LG3_303685, LG3_303697, LG3_303718
LG3	36	153600001	154200000	600000	LG3_285935, LG3_285941, LG3_285949, LG3_285962, LG3_285975, LG3_285995, LG3_286047, LG3_286072, LG3_286076, LG3_305736, LG3_314963, LG3_314978
LG3	37	166800001	167100000	300000	LG3_277976, LG3_291376
LG3	38	237300001	237900000	600000	LG3_302049, LG3_302060, LG3_323483, LG3_323562, LG3_323619, LG3_323693, LG3_323784, LG3_323790, LG3_323799, LG3_323818
LG3	39	238800001	239100000	300000	LG3_278187, LG3_278203, LG3_278217, LG3_278267, LG3_278271, LG3_278283, LG3_305664, LG3_305687, LG3_843776, LG3_843786
LG3	40	239200001	239900000	700000	LG3_271013, LG3_271017, LG3_305776, LG3_305780, LG3_309477
LG3	41	240500001	240800000	300000	LG3_297407
LG3	42	242000001	242500000	500000	LG3_267446, LG3_267516, LG3_267530, LG3_267534, LG3_267538, LG3_267587, LG3_267717, LG3_267725, LG3_267737
LG3	43	244800001	245300000	500000	LG3_298213, LG3_298221, LG3_298237, LG3_298282, LG3_298306, LG3_299799, LG3_299838, LG3_299844, LG3_299848, LG3_299854, LG3_328283, LG3_328295, LG3_843794
LG3	44	245600001	245900000	300000	LG3_306183, LG3_306211, LG3_306223, LG3_306236, LG3_306920, LG3_321481, LG3_321487
LG3	45	247300001	247700000	400000	LG3_274689, LG3_274707, LG3_274711, LG3_274728, LG3_274775, LG3_274813, LG3_274829, LG3_274870, LG3_274874, LG3_274891, LG3_274978, LG3_274991, LG3_274998, LG3_275075, LG3_275089
LG3	46	248000001	248300000	300000	LG3_299863, LG3_299869, LG3_299879, LG3_299895, LG3_299899, LG3_299908, LG3_299927, LG3_299980
LG4	47	35400001	35800000	400000	LG4_373349, LG4_373389, LG4_373393, LG4_373402, LG4_373444, LG4_373469, LG4_373537, LG4_373541, LG4_373551
LG4	48	36000001	37100000	1100000	LG4_339093, LG4_339101, LG4_373153, LG4_373157, LG4_373193, LG4_373197, LG4_373216, LG4_373226, LG4_373242, LG4_373248, LG4_373262, LG4_373266, LG4_373285, LG4_373291, LG4_373328, LG4_383993, LG4_383997, LG4_384030, LG4_384052, LG4_384074, LG4_384084, LG4_384124, LG4_384128, LG4_384177, LG4_384184, LG4_384192, LG4_384200, LG4_387610, LG4_387623, LG4_387631
LG4	49	39800001	40200000	400000	LG4_342276, LG4_342282, LG4_342286, LG4_342294, LG4_342319, LG4_342327, LG4_342370, LG4_342395
LG4	50	60700001	60900000	200000	LG4_376335, LG4_376348, LG4_376379, LG4_404997, LG4_405046, LG4_405052
LG4	51	61000001	61300000	300000	LG4_370223, LG4_370227, LG4_370237, LG4_370241, LG4_370247
LG4	52	62500001	63300000	800000	LG4_337654, LG4_337670, LG4_345601, LG4_345676, LG4_345680, LG4_345684, LG4_345688, LG4_345701, LG4_345708, LG4_345732, LG4_345747, LG4_345753, LG4_345767, LG4_345777, LG4_345807, LG4_345843, LG4_368156, LG4_368185, LG4_368267, LG4_368347, LG4_368360, LG4_368375, LG4_368400, LG4_368404, LG4_368454, LG4_368462, LG4_368486, LG4_368499, LG4_398929, LG4_398933
LG4	53	63600001	63900000	300000	LG4_351260, LG4_351274, LG4_351278, LG4_351298, LG4_351349, LG4_351557, LG4_351561, LG4_351567
LG4	54	65000001	65300000	300000	LG4_356563, LG4_356567, LG4_356577, LG4_356591, LG4_356605, LG4_356617
LG4	55	65400001	65700000	300000	LG4_394073, LG4_394087, LG4_394285, LG4_394289, LG4_394295, LG4_394300
LG4	56	69500001	69800000	300000	LG4_369775, LG4_411934, LG4_411945, LG4_411996, LG4_412023, LG4_412029, LG4_412033, LG4_89821
LG4	57	91400001	92200000	800000	LG4_375201, LG4_375250, LG4_375274, LG4_375278, LG4_375282
LG4	58	92800001	93800000	1000000	LG4_379199, LG4_379205, LG4_379221, LG4_379225, LG4_379287, LG4_379314, LG4_379322, LG4_379334, LG4_415944, LG4_415952, LG4_415956, LG4_415968, LG4_416024, LG4_416038, LG4_416053, LG4_416061, LG4_416067, LG4_416071, LG4_416100, LG4_416157, LG4_416186, LG4_416264
LG4	59	111600001	111900000	300000	LG4_362013, LG4_362065, LG4_362069, LG4_362075, LG4_362098, LG4_362104
LG4	60	136500001	137800000	1300000	LG4_347428, LG4_356464, LG4_356490, LG4_356512, LG4_356518, LG4_356530, LG4_356539, LG4_356543, LG4_356547, LG4_356783, LG4_356787, LG4_356791, LG4_356818, LG4_356833, LG4_356865, LG4_356879, LG4_356889, LG4_356897, LG4_372422, LG4_372446, LG4_372450, LG4_372462, LG4_372480, LG4_372496, LG4_372508, LG4_372518, LG4_372528, LG4_372536, LG4_403178, LG4_403197, LG4_419442, LG4_87985
LG4	61	152100001	152500000	400000	LG4_353471, LG4_353479, LG4_353485, LG4_353506, LG4_353512, LG4_353522
LG4	62	152600001	152900000	300000	LG4_367848, LG4_393562
LG4	63	153300001	153600000	300000	LG4_415187, LG4_415196, LG4_415204, LG4_415215, LG4_415236, LG4_415248
LG4	64	153900001	154200000	300000	LG4_845180
LG4	65	154500001	155100000	600000	LG4_367148, LG4_367152, LG4_367227, LG4_367655, LG4_367659, LG4_393600, LG4_393610, LG4_393658, LG4_393675, LG4_393700, LG4_393781, LG4_393828
LG4	66	165400001	165700000	300000	LG4_399601, LG4_399619, LG4_399667, LG4_399675, LG4_399681, LG4_399700
LG4	67	220500001	220900000	400000	LG4_362577, LG4_362591, LG4_362597, LG4_362603, LG4_362609
LG4	68	221200001	221700000	500000	LG4_367099, LG4_367117, LG4_367121, LG4_367138, LG4_367918, LG4_367931, LG4_367956
LG4	69	221800001	222100000	300000	LG4_378811, LG4_400834, LG4_400869
LG4	70	222200001	222500000	300000	LG4_372012, LG4_372018, LG4_372022, LG4_372028, LG4_372034, LG4_372043, LG4_372049, LG4_410228, LG4_410247
LG4	71	222700001	223400000	700000	LG4_410163, LG4_410169, LG4_410175, LG4_410181, LG4_410187, LG4_410200, LG4_410216, LG4_410222
LG4	72	224200001	224900000	700000	LG4_409854, LG4_409916, LG4_409958, LG4_409980, LG4_409984, LG4_410015, LG4_410027, LG4_410041
LG4	73	226000001	227100000	1100000	LG4_378190, LG4_378209, LG4_387350, LG4_387364, LG4_387375, LG4_387414, LG4_387479, LG4_387506, LG4_387510, LG4_387559, LG4_387594, LG4_389320, LG4_389355, LG4_389361, LG4_395658, LG4_395697, LG4_395749, LG4_395757, LG4_398257, LG4_398261, LG4_402274
LG4	74	285600001	287000000	1400000	LG4_338198, LG4_350657, LG4_350687, LG4_350693, LG4_350699, LG4_350703, LG4_350707, LG4_350711, LG4_350719, LG4_350752, LG4_350758, LG4_350786, LG4_350790, LG4_350818, LG4_350822, LG4_350830, LG4_350834, LG4_350855, LG4_350902, LG4_350960, LG4_350966, LG4_350986, LG4_351009, LG4_351017, LG4_351032, LG4_351036
LG4	75	300300001	300600000	300000	LG4_332927, LG4_332935, LG4_332943, LG4_332949
LG4	76	337400001	337600000	200000	LG4_406863
LG4	77	337900001	338200000	300000	LG4_354688
LG4	78	340300001	340600000	300000	LG4_407276, LG4_407300, LG4_407318, LG4_407322, LG4_407326, LG4_407330, LG4_407338, LG4_407342, LG4_407346, LG4_407350, LG4_407373, LG4_407379
LG5	79	50200001	50400000	200000	LG5_420766, LG5_420794
LG5	80	135100001	135700000	600000	LG5_430163, LG5_430177, LG5_443448, LG5_443461, LG5_443485, LG5_467965
LG5	81	135900001	136200000	300000	LG5_430268, LG5_446545, LG5_490542
LG5	82	144900001	145700000	800000	LG5_433448, LG5_433461, LG5_433493, LG5_433581, LG5_433654, LG5_433683, LG5_433687, LG5_436118, LG5_436153, LG5_436199, LG5_436234, LG5_436256, LG5_436265, LG5_436283, LG5_436287
LG5	83	145900001	146200000	300000	LG5_421422
LG5	84	146700001	147000000	300000	-
LG5	85	150800001	151900000	1100000	LG5_444007, LG5_444011, LG5_444015, LG5_444060, LG5_444105, LG5_444132, LG5_467187, LG5_467195, LG5_472392, LG5_511757
LG5	86	152000001	152300000	300000	LG5_491320
LG5	87	152700001	153200000	500000	LG5_517666, LG5_517759, LG5_517802, LG5_517871, LG5_517878
LG5	88	153300001	154000000	700000	LG5_449174, LG5_449224, LG5_449243, LG5_455901, LG5_455922
LG5	89	163300001	163700000	400000	LG5_505082, LG5_505113, LG5_505119
LG5	90	179600001	180100000	500000	LG5_525381, LG5_525387, LG5_525393, LG5_525459, LG5_525478, LG5_525509, LG5_525521, LG5_525566, LG5_525570
LG5	91	213400001	214400000	1000000	LG5_431581, LG5_431625, LG5_431629, LG5_431633, LG5_431637, LG5_431672, LG5_431678, LG5_431718, LG5_431722, LG5_431728, LG5_431734, LG5_431760, LG5_431809, LG5_467451, LG5_467455, LG5_467461, LG5_467465, LG5_467472, LG5_467483
LG5	92	214800001	215400000	600000	LG5_479675, LG5_483362, LG5_483383, LG5_483391, LG5_483528, LG5_483542, LG5_483548, LG5_483552, LG5_483621, LG5_483627
LG5	93	217000001	217300000	300000	LG5_499016, LG5_499024, LG5_499028
LG5	94	244500001	245300000	800000	LG5_497732, LG5_497740, LG5_497789, LG5_497793, LG5_497832, LG5_524511, LG5_524526, LG5_524535, LG5_524541, LG5_524545, LG5_524628, LG5_524632, LG5_524713, LG5_524763, LG5_524769
LG5	95	245500001	246500000	1000000	LG5_431226, LG5_431230, LG5_431275, LG5_431283, LG5_431295, LG5_431303, LG5_431313, LG5_431325, LG5_431329, LG5_431333, LG5_431359, LG5_431363, LG5_456137, LG5_456168, LG5_456172, LG5_456206, LG5_456228, LG5_456282, LG5_497623, LG5_497638, LG5_497655, LG5_497698, LG5_497707, LG5_497713, LG5_497722
LG5	96	247000001	247400000	400000	LG5_423586, LG5_465348, LG5_465375, LG5_465393, LG5_465412, LG5_465416, LG5_465430, LG5_522674, LG5_522689, LG5_522693, LG5_522699, LG5_522705, LG5_522713, LG5_522737, LG5_522772, LG5_522797
LG5	97	254500001	254900000	400000	LG5_463691, LG5_463695, LG5_463704, LG5_463717, LG5_463727, LG5_463737, LG5_511726
LG5	98	256200001	256500000	300000	LG5_441844, LG5_441862, LG5_441868, LG5_441872
LG5	99	256700001	256900000	200000	LG5_438340, LG5_438344, LG5_438348, LG5_438354, LG5_438362, LG5_438403, LG5_438415
LG5	100	263800001	264000000	200000	LG5_450524, LG5_450553, LG5_450618, LG5_450622, LG5_450660, LG5_450664, LG5_450674, LG5_450689, LG5_450693, LG5_450697, LG5_450753, LG5_450767
LG5	101	264700001	265600000	900000	LG5_442948, LG5_443009, LG5_443015, LG5_443019, LG5_443027, LG5_443083, LG5_443113, LG5_443161, LG5_443185, LG5_443193, LG5_443219, LG5_443225, LG5_494402, LG5_494408, LG5_494412, LG5_494418, LG5_514906, LG5_514947, LG5_514982, LG5_514990, LG5_515000, LG5_515006, LG5_515022, LG5_515026, LG5_515030, LG5_515044, LG5_515071, LG5_515082
LG5	102	266300001	266900000	600000	LG5_480010, LG5_480031, LG5_480096, LG5_480123, LG5_480140, LG5_480182, LG5_480210, LG5_480255, LG5_480277, LG5_480320, LG5_480352, LG5_480382, LG5_480439, LG5_480468, LG5_480484, LG5_480524, LG5_480549, LG5_480557, LG5_845233, LG5_845332, LG5_845336, LG5_845344, LG5_845364, LG5_845372, LG5_845411, LG5_845415, LG5_845429, LG5_845439, LG5_845443, LG5_845447
LG5	103	268100001	268600000	500000	LG5_507305, LG5_507311, LG5_507358, LG5_507362, LG5_507372, LG5_513265
LG5	104	268800001	269500000	700000	LG5_433164, LG5_433193, LG5_433199, LG5_433233, LG5_433288, LG5_433329, LG5_433341, LG5_433345, LG5_433349, LG5_433370, LG5_433410, LG5_433416, LG5_433420, LG5_433424, LG5_433440, LG5_433444, LG5_507408, LG5_507423
LG5	105	333100001	334300000	1200000	LG5_438195, LG5_438212, LG5_438216, LG5_438226, LG5_438240, LG5_438270, LG5_438300, LG5_438304, LG5_479570, LG5_479574, LG5_479609, LG5_491988, LG5_492010, LG5_492023, LG5_492031, LG5_526165, LG5_526195, LG5_526204, LG5_526218, LG5_526253
LG5	106	334400001	334700000	300000	LG5_476333, LG5_476370, LG5_476374, LG5_476380, LG5_476393, LG5_476420, LG5_476435, LG5_476439, LG5_507741, LG5_507755, LG5_519744, LG5_519750
LG6	107	13800001	14100000	300000	LG6_580861, LG6_580867, LG6_580896, LG6_580905, LG6_580918, LG6_580935, LG6_580943, LG6_580947, LG6_580981, LG6_581050
LG6	108	14200001	14600000	400000	LG6_577044, LG6_577075, LG6_577127, LG6_577141, LG6_577149, LG6_581113, LG6_581188, LG6_581201, LG6_581214, LG6_581231, LG6_581239, LG6_581243, LG6_581247, LG6_581289
LG6	109	14800001	15500000	700000	LG6_574901, LG6_574905, LG6_574946, LG6_574974, LG6_575068, LG6_575109, LG6_575118, LG6_575131, LG6_575191, LG6_575207, LG6_575224, LG6_575230, LG6_575236, LG6_575247, LG6_575315, LG6_575347, LG6_575353, LG6_575361, LG6_575513, LG6_575560, LG6_575585, LG6_575597, LG6_575601, LG6_575616, LG6_575622, LG6_575665, LG6_575675, LG6_575722, LG6_575750, LG6_575763, LG6_575769, LG6_575799, LG6_575807
LG6	110	16000001	16300000	300000	LG6_578235, LG6_579248, LG6_579254, LG6_579293, LG6_583546, LG6_583603, LG6_583619
LG6	111	16700001	17900000	1200000	LG6_534752, LG6_534772, LG6_534776, LG6_534780, LG6_534794, LG6_534808, LG6_534857, LG6_534861, LG6_534967, LG6_534977, LG6_534981, LG6_534994, LG6_535003, LG6_535031, LG6_535035, LG6_536600, LG6_536627, LG6_536642, LG6_536663, LG6_536673, LG6_536681, LG6_536710, LG6_536784, LG6_536814, LG6_536823, LG6_536862, LG6_536868, LG6_536896, LG6_536900, LG6_536941, LG6_536992, LG6_537027, LG6_537037, LG6…
LG6	112	18100001	18500000	400000	LG6_559888, LG6_559896, LG6_559914, LG6_559922, LG6_582835, LG6_582839, LG6_582845, LG6_582855, LG6_594148
LG6	113	19300001	19600000	300000	LG6_547749, LG6_547759, LG6_547802, LG6_547821, LG6_547840, LG6_547844, LG6_590189, LG6_590197, LG6_590211, LG6_596927
LG6	114	20000001	20400000	400000	LG6_554506, LG6_554520, LG6_554634, LG6_554640, LG6_554661, LG6_554710, LG6_554716, LG6_554752, LG6_554756, LG6_554766, LG6_561316, LG6_561322, LG6_561341, LG6_561345, LG6_561373, LG6_561465, LG6_561473, LG6_561482, LG6_561535, LG6_561552, LG6_561558, LG6_561606, LG6_561658, LG6_561664, LG6_596934
LG6	115	22300001	22900000	600000	LG6_542768, LG6_542801, LG6_542834, LG6_542845, LG6_542862, LG6_542873, LG6_542881, LG6_542885, LG6_542975, LG6_543014, LG6_543055, LG6_543101, LG6_543142, LG6_543161, LG6_543214, LG6_543267, LG6_543292, LG6_543296, LG6_543314, LG6_543365, LG6_543369, LG6_543421, LG6_543433, LG6_543437, LG6_543496, LG6_543518, LG6_543526, LG6_543541, LG6_543594, LG6_543615, LG6_543678, LG6_543682, LG6_543686, LG6…
LG6	116	23600001	24600000	1000000	LG6_550305, LG6_550331, LG6_550351, LG6_550366, LG6_550399, LG6_550438, LG6_550456, LG6_550471, LG6_550480, LG6_550526, LG6_550537, LG6_550576, LG6_550584, LG6_550592, LG6_550596, LG6_550602, LG6_550637, LG6_550664, LG6_550693, LG6_550706, LG6_550719
LG6	117	24800001	25100000	300000	LG6_578852, LG6_578863, LG6_578871, LG6_578888
LG6	118	25900001	26700000	800000	LG6_550750, LG6_550783, LG6_588366, LG6_595849, LG6_595859, LG6_595898, LG6_595925, LG6_595937, LG6_595945, LG6_595949, LG6_595953, LG6_595998
LG6	119	28400001	28800000	400000	LG6_556490, LG6_556534, LG6_556540, LG6_556615, LG6_581413, LG6_581421, LG6_581429, LG6_581443, LG6_581451, LG6_581477, LG6_581524
LG6	120	28900001	29200000	300000	LG6_581308, LG6_581314, LG6_581331, LG6_581348, LG6_581364, LG6_581368, LG6_581372, LG6_581376
LG6	121	51000001	51200000	200000	LG6_846808, LG6_846859, LG6_846870, LG6_846907
LG6	122	55200001	55500000	300000	LG6_563513, LG6_563519, LG6_563534, LG6_563540, LG6_563569, LG6_563587, LG6_563646, LG6_563656, LG6_563673, LG6_563683, LG6_563698, LG6_563885
LG6	123	58100001	59200000	1100000	LG6_592548, LG6_592552, LG6_592591, LG6_592645, LG6_592649, LG6_592655, LG6_592668, LG6_592680, LG6_592684, LG6_592688, LG6_592721, LG6_592725, LG6_592759, LG6_594640, LG6_594677, LG6_594681, LG6_594695, LG6_594702, LG6_594731, LG6_594737, LG6_594745
LG6	124	59400001	59800000	400000	LG6_592258, LG6_592289, LG6_592305, LG6_592315, LG6_592344, LG6_592372, LG6_592382, LG6_592429
LG6	125	143100001	144100000	1000000	LG6_530160, LG6_530192, LG6_530221, LG6_530242, LG6_530357, LG6_530649, LG6_530655, LG6_530659, LG6_530663, LG6_530735, LG6_530753, LG6_579975, LG6_580002, LG6_580031, LG6_580050, LG6_580094, LG6_580124, LG6_580155, LG6_580161, LG6_580178, LG6_580189, LG6_580195, LG6_580201
LG7	126	34900001	35300000	400000	LG7_625893, LG7_625901, LG7_625996, LG7_626054, LG7_626151, LG7_626155, LG7_626182, LG7_626186, LG7_626196, LG7_626204, LG7_626219, LG7_626223
LG7	127	55100001	55800000	700000	LG7_630466, LG7_630470, LG7_630491, LG7_655996, LG7_656029, LG7_656041, LG7_656098
LG7	128	64900001	67900000	3000000	LG7_602175, LG7_602318, LG7_602328, LG7_602342, LG7_602375, LG7_602379, LG7_602383, LG7_602440, LG7_602444, LG7_602448, LG7_602452, LG7_602460, LG7_602464, LG7_602468, LG7_602472, LG7_602476, LG7_602482, LG7_602493, LG7_602520, LG7_602524, LG7_602530, LG7_602534, LG7_602580, LG7_602584, LG7_602624, LG7_602657, LG7_602698, LG7_602733, LG7_602785, LG7_602850, LG7_602854, LG7_619856, LG7_619860, LG7…
LG7	129	68100001	68500000	400000	LG7_620100, LG7_620110, LG7_620126, LG7_620130
LG7	130	68600001	68900000	300000	LG7_620046, LG7_620050, LG7_620074, LG7_620084
LG7	131	69000001	70700000	1700000	LG7_609864, LG7_609890, LG7_609894, LG7_609928, LG7_609941, LG7_609953, LG7_631703, LG7_631774, LG7_631778, LG7_631809, LG7_631821, LG7_631834, LG7_631859, LG7_631871, LG7_631921, LG7_631951, LG7_631957, LG7_631966, LG7_631985, LG7_632001, LG7_632022, LG7_632028, LG7_632034, LG7_632040, LG7_632051, LG7_632073, LG7_632104, LG7_632132, LG7_632136, LG7_632142, LG7_632157, LG7_632163, LG7_632169, LG7…
LG7	132	70900001	71500000	600000	LG7_627663, LG7_627676, LG7_627746, LG7_627750, LG7_644015, LG7_644019, LG7_644033, LG7_644041, LG7_644053, LG7_647034, LG7_647038, LG7_663413, LG7_667357, LG7_667398
LG7	133	71600001	73300000	1700000	LG7_618410, LG7_618414, LG7_618456, LG7_618462, LG7_618468, LG7_618516, LG7_618520, LG7_618524, LG7_618546, LG7_618571, LG7_618590, LG7_618612, LG7_618688, LG7_618710, LG7_618729, LG7_618761, LG7_618774, LG7_618778, LG7_618791, LG7_618806, LG7_618835, LG7_618839, LG7_618850, LG7_618856, LG7_618860, LG7_618864, LG7_618868, LG7_618872, LG7_618884, LG7_618888, LG7_618892, LG7_618896, LG7_618902, LG7…
LG7	134	73500001	73900000	400000	LG7_609261, LG7_609314, LG7_609344, LG7_609354, LG7_609381, LG7_609404, LG7_668317
LG7	135	74000001	74300000	300000	LG7_609464, LG7_609504, LG7_609510, LG7_609514, LG7_609518
LG7	136	74500001	74900000	400000	LG7_609595, LG7_609608, LG7_609649, LG7_609682, LG7_609688, LG7_609731, LG7_609735, LG7_647808
LG7	137	75000001	75400000	400000	LG7_642203, LG7_642238, LG7_642244, LG7_642250, LG7_642318, LG7_642388, LG7_642392, LG7_642419, LG7_642482, LG7_642541, LG7_642573
LG7	138	77900001	78300000	400000	LG7_659572, LG7_659603, LG7_659735, LG7_659759, LG7_659795, LG7_659805, LG7_659809, LG7_659876, LG7_659882, LG7_659894, LG7_659918, LG7_659940
LG7	139	78500001	79100000	600000	LG7_660022, LG7_660028, LG7_660041, LG7_660106, LG7_660165, LG7_660182, LG7_660197
LG7	140	79200001	79800000	600000	LG7_616397, LG7_616438, LG7_616532, LG7_616544, LG7_616550, LG7_616595, LG7_637946, LG7_637993, LG7_637997, LG7_638001, LG7_638061, LG7_638093
LG7	141	189500001	189800000	300000	LG7_605566, LG7_605570, LG7_605582, LG7_645294, LG7_645302
LG7	142	190700001	191000000	300000	LG7_636639, LG7_636643, LG7_636647, LG7_636663, LG7_636698, LG7_636704, LG7_636714
LG8	143	84000001	84200000	200000	LG8_695294, LG8_721897, LG8_721918, LG8_751967
LG8	144	88200001	88500000	300000	LG8_714613, LG8_714626, LG8_714664, LG8_714679, LG8_714693, LG8_714727, LG8_714814, LG8_714843
LG8	145	89100001	89400000	300000	LG8_715077, LG8_715129, LG8_715137
LG8	146	90700001	91000000	300000	LG8_762836, LG8_762848, LG8_762869, LG8_762875, LG8_762884, LG8_762915, LG8_762949, LG8_762969, LG8_762981, LG8_763011
LG8	147	104900001	105200000	300000	LG8_701029, LG8_701053, LG8_701065, LG8_701077, LG8_701085, LG8_701091
LG8	148	105300001	107200000	1900000	LG8_680973, LG8_701125, LG8_701129, LG8_701145, LG8_701149, LG8_701177, LG8_701187, LG8_720785, LG8_720805, LG8_720811, LG8_735332, LG8_735357, LG8_735361, LG8_735427, LG8_735446, LG8_735454, LG8_735473, LG8_735525, LG8_735567, LG8_735582, LG8_735588, LG8_735608, LG8_735612, LG8_735712, LG8_735728, LG8_735732, LG8_735741, LG8_735753, LG8_735759, LG8_735765, LG8_735771, LG8_735777, LG8_735787, LG8…
LG8	149	107300001	108500000	1200000	LG8_680981, LG8_681029, LG8_681033, LG8_681051, LG8_681069, LG8_681085, LG8_681106, LG8_687436, LG8_687442, LG8_687448, LG8_687458, LG8_687491, LG8_703391, LG8_703420, LG8_703424, LG8_703442, LG8_734429, LG8_734446, LG8_734470, LG8_734478, LG8_734489
LG8	150	108600001	109500000	900000	LG8_691711, LG8_691780, LG8_691787, LG8_691791, LG8_691807, LG8_691811, LG8_691821, LG8_691862, LG8_691893, LG8_699491, LG8_699504, LG8_699543, LG8_716127, LG8_716141, LG8_716182, LG8_754267, LG8_754324, LG8_86419
LG8	151	109800001	110100000	300000	LG8_724859, LG8_746728, LG8_746743
LG8	152	111000001	111500000	500000	LG8_708954, LG8_708958, LG8_708962, LG8_708966, LG8_708985, LG8_708991, LG8_709004, LG8_709029, LG8_709035, LG8_709047, LG8_709069, LG8_709083, LG8_709087, LG8_709125, LG8_709131, LG8_709137, LG8_709143, LG8_709152, LG8_709158, LG8_709162
LG8	153	113800001	114100000	300000	LG8_705675, LG8_705701, LG8_705750, LG8_705756, LG8_705773, LG8_705857, LG8_705945, LG8_706034, LG8_721531, LG8_721550, LG8_721554
LG8	154	237100001	237600000	500000	LG8_708590, LG8_708596, LG8_708618, LG8_708648, LG8_753481, LG8_753489
LG8	155	238300001	238600000	300000	LG8_688441, LG8_688457
LG8	156	239100001	240700000	1600000	LG8_687548, LG8_687584, LG8_703723, LG8_703727, LG8_703743, LG8_703754, LG8_704698, LG8_704706, LG8_704710, LG8_704718, LG8_704727, LG8_704733, LG8_727160, LG8_84782, LG8_84793, LG8_84797, LG8_84801, LG8_84815
LG8	157	250800001	251100000	300000	LG8_728605, LG8_742708, LG8_743742
LG8	158	252700001	253000000	300000	LG8_715710, LG8_718267, LG8_718282, LG8_718305
LG8	159	253100001	253700000	600000	LG8_753549, LG8_753596, LG8_753600, LG8_753608, LG8_753618, LG8_753630, LG8_753635
LG8	160	254100001	254400000	300000	LG8_694865, LG8_694878, LG8_694882, LG8_694899, LG8_694903, LG8_744603, LG8_744615
LG8	161	255100001	255400000	300000	LG8_720357, LG8_720369, LG8_720373, LG8_720396, LG8_720400
LG8	162	255500001	255800000	300000	LG8_676449, LG8_676476, LG8_676486, LG8_676500, LG8_676525, LG8_676554, LG8_676583
LG8	163	256200001	256600000	400000	LG8_684673, LG8_684686, LG8_684707, LG8_684711
LG8	164	256800001	257100000	300000	LG8_690697, LG8_690755, LG8_690759, LG8_690763, LG8_724647
LG8	165	257700001	258300000	600000	LG8_688488, LG8_688499, LG8_742804, LG8_742812, LG8_746374
LG8	166	258600001	259000000	400000	LG8_699310, LG8_711659, LG8_711663, LG8_711674, LG8_711696, LG8_734575
LG8	167	259200001	259500000	300000	LG8_701251, LG8_732802
LG8	168	259800001	260000000	200000	LG8_751374, LG8_751397, LG8_751408
LG8	169	263800001	264300000	500000	LG8_685129, LG8_685192, LG8_685196, LG8_685206, LG8_708405, LG8_708441, LG8_708445, LG8_708483, LG8_752147, LG8_752151, LG8_86814, LG8_86910
LG8	170	264400001	264700000	300000	LG8_732808, LG8_740857, LG8_740892, LG8_740900, LG8_740962
LG9	171	1	600000	600000	LG9_797204, LG9_797228, LG9_797245, LG9_797259, LG9_797271, LG9_797294, LG9_797770, LG9_807501, LG9_807530, LG9_807534, LG9_807538, LG9_807544, LG9_807548, LG9_807638, LG9_807721, LG9_807725, LG9_807735, LG9_807793, LG9_807834, LG9_807847, LG9_807870, LG9_807900, LG9_807906, LG9_837767, LG9_837771, LG9_837775
LG9	172	1100001	1700000	600000	LG9_793779, LG9_793865, LG9_793869, LG9_793873, LG9_793883, LG9_793892, LG9_793896, LG9_793907, LG9_793911, LG9_793917, LG9_793947, LG9_794016, LG9_794020, LG9_794038, LG9_794045, LG9_794051, LG9_794180, LG9_794184, LG9_794261, LG9_794265, LG9_794269, LG9_794276, LG9_794326
