# Supplementary material for: RNA sequencing provides insights into the evolution of lettuce and the regulation of flavonoid biosynthesis
Source: Nat Commun. 2017 Dec 22;8:2264. doi: 10.1038/s41467-017-02445-9 (PMC5741661; doi:10.1038/s41467-017-02445-9)
Supplement: Supplementary file 8 — Supplementary Dataset 5 [file 41467_2017_2445_MOESM8_ESM.xlsx]

## Sheet: Supplementary Data 5
Supplementary Data 5. Detection of positive selection in crisphead
Chromosome	Region number	Start	End	Size	Genes in the interval
LG1	1	24100001	24600000	500000	LG1_114509, LG1_114525, LG1_114540, LG1_114544, LG1_114565, LG1_114569, LG1_114573, LG1_114582, LG1_114594, LG1_114627, LG1_114652, LG1_114681, LG1_125667, LG1_125700, LG1_125739, LG1_125755, LG1_125781
LG1	2	30400001	30800000	400000	LG1_167867, LG1_167880, LG1_167917, LG1_167954, LG1_167958, LG1_167973, LG1_167977, LG1_168039, LG1_168060, LG1_168064, LG1_168094, LG1_168101, LG1_168120, LG1_168140, LG1_168148, LG1_168175, LG1_168181, LG1_168202
LG1	3	41000001	41800000	800000	LG1_164182, LG1_164188, LG1_164199, LG1_164311, LG1_164356, LG1_164362, LG1_164377, LG1_164392, LG1_164417, LG1_164423, LG1_164434, LG1_164454, LG1_164458, LG1_164483, LG1_164493, LG1_164550, LG1_164558, LG1_164620, LG1_164640, LG1_164689, LG1_164695, LG1_164709, LG1_164713, LG1_164794, LG1_164802, LG1_164839, LG1_164843, LG1_164852, LG1_164856, LG1_92890, LG1_92901, LG1_92915, LG1_92926
LG1	4	42200001	43100000	900000	LG1_109807, LG1_109819, LG1_109823, LG1_126495, LG1_126521, LG1_126540, LG1_126546, LG1_126571, LG1_126590, LG1_126629, LG1_126633, LG1_126647, LG1_126670, LG1_141580, LG1_141600, LG1_141604, LG1_87975, LG1_87979
LG1	5	43300001	43500000	200000	LG1_146490, LG1_146494, LG1_146505, LG1_146528, LG1_146532
LG1	6	45900001	46100000	200000	LG1_104792, LG1_104805, LG1_104833, LG1_104849, LG1_104853, LG1_104859, LG1_104870
LG1	7	46400001	47000000	600000	LG1_136155, LG1_136163, LG1_139070, LG1_139170, LG1_139187, LG1_139202, LG1_139209, LG1_155805, LG1_83119
LG1	8	47200001	47800000	600000	LG1_135545, LG1_135568, LG1_135580, LG1_135584, LG1_135601, LG1_135654, LG1_135664, LG1_135739, LG1_135775, LG1_135829, LG1_135840, LG1_135893, LG1_135916, LG1_135920, LG1_135926, LG1_135981, LG1_136012, LG1_136033, LG1_136045
LG1	9	48700001	49300000	600000	LG1_131564, LG1_131588, LG1_131634, LG1_131643, LG1_131649, LG1_97724, LG1_97734, LG1_97742, LG1_97746, LG1_97786, LG1_97794, LG1_97804, LG1_97905
LG1	10	51200001	51500000	300000	LG1_91101, LG1_91114, LG1_91120, LG1_91124, LG1_91130, LG1_91136, LG1_91142, LG1_91148, LG1_91154, LG1_91165, LG1_91173, LG1_91181, LG1_91192
LG1	11	51700001	52000000	300000	LG1_151148, LG1_84530, LG1_84589, LG1_84615, LG1_84707, LG1_84713
LG1	12	61500001	61800000	300000	LG1_103413, LG1_160018, LG1_160050, LG1_160076, LG1_160080, LG1_160154, LG1_160162, LG1_160195, LG1_160203, LG1_160260, LG1_160270
LG1	13	62000001	62300000	300000	LG1_160309, LG1_160313, LG1_160324, LG1_160355, LG1_160370, LG1_160384, LG1_160434
LG1	14	67600001	68700000	1100000	LG1_101503, LG1_101507, LG1_101546, LG1_101554, LG1_101567, LG1_101571, LG1_101580, LG1_101589, LG1_101593, LG1_101597, LG1_101601, LG1_101607, LG1_101624, LG1_101628, LG1_101632, LG1_101720, LG1_141334, LG1_141345, LG1_141384, LG1_141397, LG1_141413, LG1_141436, LG1_141445, LG1_141454, LG1_141470, LG1_141493, LG1_141509, LG1_141513, LG1_141524, LG1_141538, LG1_141554, LG1_141576, LG1_154814, LG1…
LG1	15	68800001	69500000	700000	LG1_143819, LG1_143827, LG1_143841, LG1_167068, LG1_167109, LG1_167118, LG1_167125, LG1_167134, LG1_167150, LG1_167154, LG1_167164, LG1_167168, LG1_167172, LG1_167176, LG1_167201, LG1_167205, LG1_167215, LG1_167226, LG1_167245, LG1_167253, LG1_167257, LG1_167265, LG1_167293, LG1_167335, LG1_167373
LG1	16	111600001	111900000	300000	LG1_152070, LG1_152076, LG1_152095, LG1_152105, LG1_152156, LG1_152186
LG1	17	116500001	116700000	200000	LG1_111037, LG1_111041
LG1	18	119500001	119700000	200000	LG1_173301, LG1_173373, LG1_173424, LG1_173434, LG1_173444, LG1_173474
LG1	19	124500001	125300000	800000	LG1_135453, LG1_135493, LG1_135499, LG1_135503, LG1_135507, LG1_136874, LG1_136886, LG1_136890, LG1_136902, LG1_136906, LG1_136932, LG1_136958, LG1_152255, LG1_152259, LG1_152263, LG1_162493, LG1_162501, LG1_162512
LG1	20	170900001	171400000	500000	LG1_124089, LG1_124103, LG1_124144, LG1_156662, LG1_156675, LG1_156719
LG1	21	179500001	179800000	300000	LG1_121356, LG1_121367, LG1_121373, LG1_121390, LG1_121452, LG1_121501, LG1_121535, LG1_154048
LG1	22	180300001	180600000	300000	LG1_108684, LG1_108690, LG1_108806, LG1_108812
LG1	23	181600001	183000000	1400000	LG1_117829, LG1_117886, LG1_118016, LG1_118026, LG1_118039, LG1_118043, LG1_118059, LG1_118065, LG1_118071, LG1_118100, LG1_118115, LG1_130079, LG1_130142, LG1_169376, LG1_169380, LG1_169388, LG1_169394, LG1_169406, LG1_169526, LG1_169641, LG1_169651
LG1	24	184200001	185200000	1000000	LG1_144176, LG1_144199, LG1_144207, LG1_159671, LG1_159675, LG1_159709, LG1_159713, LG1_159720, LG1_159730, LG1_159761
LG1	25	186700001	187000000	300000	LG1_144028, LG1_147707, LG1_147717
LG1	26	187700001	188500000	800000	LG1_130075, LG1_94013, LG1_94028, LG1_94070, LG1_94074, LG1_94106, LG1_94129, LG1_94141, LG1_94145, LG1_94151
LG1	27	188800001	189100000	300000	LG1_145435, LG1_156239
LG1	28	189700001	191000000	1300000	LG1_125873, LG1_133166, LG1_133170, LG1_86753, LG1_95069, LG1_95151, LG1_95169, LG1_95186, LG1_95192, LG1_95235
LG1	29	191200001	191700000	500000	LG1_142598, LG1_154006, LG1_154037
LG1	30	192400001	192900000	500000	LG1_103267, LG1_103282, LG1_147200, LG1_147214, LG1_147233, LG1_147251, LG1_154827
LG1	31	193600001	194900000	1300000	LG1_115619, LG1_115629, LG1_115662, LG1_115681, LG1_115772, LG1_115829, LG1_115844, LG1_115854, LG1_115929, LG1_115945, LG1_115957, LG1_115971, LG1_140547, LG1_140570, LG1_158336, LG1_158342, LG1_158364, LG1_158405, LG1_158416, LG1_158420, LG1_158432, LG1_158438, LG1_158442, LG1_158501, LG1_99704, LG1_99727, LG1_99731
LG1	32	195200001	195600000	400000	LG1_109081, LG1_109095, LG1_109116
LG1	33	203000001	203600000	600000	LG1_138465, LG1_138498, LG1_138504, LG1_138538, LG1_91080, LG1_91084
LG1	34	204300001	204600000	300000	LG1_107820, LG1_107826
LG1	35	205500001	206000000	500000	LG1_163652, LG1_163658, LG1_163670, LG1_163682, LG1_163721, LG1_163764
LG2	36	1	200000	200000	LG2_222230, LG2_222234, LG2_222280, LG2_222284, LG2_222292, LG2_222313, LG2_222352
LG2	37	500001	800000	300000	LG2_174034, LG2_174061, LG2_174135, LG2_226349, LG2_226372, LG2_226397, LG2_226409, LG2_226413
LG2	38	1300001	1500000	200000	LG2_217194
LG2	39	2600001	3600000	1000000	LG2_179494, LG2_179498, LG2_179506, LG2_179542, LG2_179642, LG2_219929, LG2_219933, LG2_219968, LG2_230479, LG2_230506, LG2_230546, LG2_234103, LG2_234118, LG2_234156, LG2_249488
LG2	40	3800001	5500000	1700000	LG2_199226, LG2_204774, LG2_204795, LG2_204799, LG2_204837, LG2_204845, LG2_204896, LG2_227741, LG2_227770, LG2_227831, LG2_227843, LG2_229946, LG2_229950, LG2_229969, LG2_229977, LG2_230749, LG2_230761, LG2_247449
LG2	41	5600001	5900000	300000	LG2_233686, LG2_235098, LG2_235108, LG2_235114
LG2	42	6200001	7000000	800000	LG2_202174, LG2_202187, LG2_202205, LG2_202248, LG2_233569, LG2_248607
LG2	43	10400001	10700000	300000	LG2_183830, LG2_183836, LG2_183842
LG2	44	11400001	12300000	900000	LG2_174808, LG2_174844, LG2_174889, LG2_175023, LG2_175027, LG2_214993, LG2_226586, LG2_226592, LG2_234170, LG2_234180, LG2_234204, LG2_234232, LG2_234254, LG2_236242, LG2_236279, LG2_238791, LG2_238795, LG2_238810, LG2_238820, LG2_238824, LG2_238912, LG2_238956
LG2	45	12400001	12600000	200000	LG2_214939, LG2_214945, LG2_214965, LG2_214977
LG2	46	20800001	21500000	700000	LG2_212885, LG2_212889, LG2_212901, LG2_212905, LG2_212914, LG2_212920, LG2_212924, LG2_250010, LG2_250014, LG2_250018, LG2_250064, LG2_250078, LG2_250096, LG2_250106, LG2_250129, LG2_250140, LG2_250144, LG2_250148, LG2_250158, LG2_250162
LG2	47	22000001	22300000	300000	LG2_252889, LG2_252912, LG2_252950
LG2	48	22500001	23000000	500000	LG2_252958, LG2_252985, LG2_252989, LG2_253014, LG2_253059, LG2_253063, LG2_253067
LG2	49	27200001	27900000	700000	LG2_207770, LG2_207789, LG2_207839, LG2_207843, LG2_207847, LG2_207853, LG2_207861, LG2_207867, LG2_207871
LG2	50	127000001	127200000	200000	LG2_216745, LG2_216826
LG2	51	127600001	129000000	1400000	LG2_182316, LG2_182345, LG2_182352, LG2_182356, LG2_182438, LG2_182442, LG2_182465, LG2_182480, LG2_182496, LG2_182509, LG2_182523, LG2_212809, LG2_212818, LG2_212869, LG2_217568, LG2_217572, LG2_217576, LG2_233715, LG2_233767, LG2_233781, LG2_233796, LG2_233802, LG2_233826, LG2_233830, LG2_233878, LG2_233890, LG2_233894
LG2	52	138900001	139800000	900000	LG2_205138, LG2_205185, LG2_205189, LG2_205195, LG2_205199, LG2_205212, LG2_205237, LG2_205260, LG2_205266, LG2_205293, LG2_205297, LG2_205334, LG2_205338, LG2_205355, LG2_205361, LG2_205368, LG2_205377, LG2_205381, LG2_205404, LG2_205410, LG2_205418, LG2_205422, LG2_205434, LG2_205456, LG2_205579
LG3	53	1	1200000	1200000	LG3_264876, LG3_264892, LG3_264903, LG3_264907, LG3_264911, LG3_264939, LG3_264943, LG3_265016, LG3_269796, LG3_269820, LG3_269837, LG3_269915, LG3_269948, LG3_270045, LG3_270090, LG3_285046, LG3_285074, LG3_312106
LG3	54	5000001	6400000	1400000	LG3_292291, LG3_292307, LG3_292313, LG3_292317, LG3_292340, LG3_292344, LG3_292364, LG3_292373, LG3_292390, LG3_292394, LG3_292424, LG3_292431, LG3_292441, LG3_292447, LG3_292474, LG3_292596, LG3_292602, LG3_292608, LG3_292625, LG3_292655, LG3_292670, LG3_292680, LG3_292686, LG3_292700, LG3_292715, LG3_292727, LG3_292748, LG3_299494, LG3_299500, LG3_299506, LG3_299517, LG3_299530, LG3_316800, LG3…
LG3	55	51200001	52500000	1300000	LG3_262308, LG3_262327, LG3_262333, LG3_262341, LG3_262350, LG3_262354, LG3_275903, LG3_275907, LG3_275915, LG3_275927, LG3_275948, LG3_275972, LG3_295300, LG3_295310, LG3_295316, LG3_295331, LG3_295335, LG3_295339, LG3_295355, LG3_295365, LG3_295369, LG3_295373, LG3_295388, LG3_295400, LG3_295413, LG3_295419, LG3_295426, LG3_295436, LG3_295442, LG3_295456, LG3_295468, LG3_295503, LG3_295546, LG3…
LG3	56	108700001	109300000	600000	LG3_265429, LG3_265433, LG3_265437, LG3_265441, LG3_265497, LG3_265503, LG3_265546, LG3_265587, LG3_265607, LG3_265630, LG3_265660, LG3_265695, LG3_284979, LG3_284983
LG3	57	111600001	112000000	400000	LG3_256453, LG3_256470, LG3_256476, LG3_327731, LG3_327735, LG3_327739, LG3_327767, LG3_327771, LG3_327775, LG3_327779
LG3	58	192900001	193200000	300000	LG3_313386, LG3_313397, LG3_313484, LG3_313492, LG3_313496, LG3_313659, LG3_313663, LG3_313670
LG3	59	197700001	197900000	200000	LG3_258234, LG3_258249
LG3	60	200500001	200800000	300000	LG3_303722, LG3_306257, LG3_306263, LG3_84869, LG3_84873, LG3_84879, LG3_84887, LG3_89829, LG3_89837
LG3	61	201000001	201300000	300000	LG3_280934, LG3_280942, LG3_280948, LG3_280952, LG3_280959, LG3_317344
LG3	62	201700001	202400000	700000	LG3_283481, LG3_283485, LG3_283510, LG3_330223, LG3_330252, LG3_330299, LG3_330303, LG3_330307, LG3_330336
LG3	63	217500001	217800000	300000	LG3_266925, LG3_267014, LG3_267132, LG3_267175, LG3_267186, LG3_267288, LG3_267314, LG3_267434, LG3_267438, LG3_267442
LG4	64	107900001	109100000	1200000	LG4_354148, LG4_354152, LG4_354166, LG4_354172, LG4_354176, LG4_354186, LG4_354206, LG4_354222, LG4_354228, LG4_354232, LG4_354242, LG4_405290, LG4_405302, LG4_417964, LG4_417968, LG4_417972, LG4_417984, LG4_417996, LG4_418008, LG4_418020, LG4_418032, LG4_418058, LG4_418064, LG4_418072, LG4_418092, LG4_418102
LG4	65	111400001	111600000	200000	LG4_345218, LG4_361963, LG4_361973, LG4_361985, LG4_361995, LG4_362001
LG4	66	112600001	112900000	300000	LG4_375149, LG4_375155, LG4_375171, LG4_375181, LG4_375189, LG4_375197
LG4	67	131200001	131900000	700000	LG4_340663, LG4_340669, LG4_340675, LG4_340689, LG4_340713, LG4_340729, LG4_390490, LG4_390494, LG4_390498, LG4_390502, LG4_390506, LG4_390523, LG4_390527
LG4	68	132200001	132500000	300000	LG4_390541, LG4_390547
LG4	69	132700001	133000000	300000	LG4_419834, LG4_419848
LG4	70	133200001	134700000	1500000	LG4_360072, LG4_360081, LG4_360087, LG4_360198, LG4_379452, LG4_379456, LG4_379470, LG4_379495, LG4_379501, LG4_379536, LG4_379561, LG4_379567, LG4_379579, LG4_379583, LG4_379589, LG4_379633, LG4_384819, LG4_412587
LG4	71	135000001	135300000	300000	LG4_337975, LG4_338040, LG4_338054, LG4_338064, LG4_338077
LG4	72	241500001	242000000	500000	LG4_361556, LG4_361560, LG4_381942, LG4_381967, LG4_381981, LG4_844238
LG4	73	242100001	242400000	300000	LG4_345456, LG4_345467
LG4	74	243100001	243600000	500000	LG4_411889, LG4_411903, LG4_411909
LG4	75	243700001	244000000	300000	LG4_389238, LG4_389244, LG4_389250
LG5	76	176000001	177700000	1700000	LG5_433931, LG5_442113, LG5_442170, LG5_442240, LG5_442246, LG5_442250, LG5_442266, LG5_442274, LG5_442325, LG5_442335, LG5_442368, LG5_442374, LG5_442380, LG5_477696, LG5_477776, LG5_477784, LG5_477873, LG5_477877, LG5_477883, LG5_477896, LG5_477905, LG5_477917, LG5_477937, LG5_488759, LG5_488773, LG5_506067, LG5_506724, LG5_506734, LG5_510860, LG5_510921, LG5_511001, LG5_511007, LG5_511054, LG5…
LG5	77	178900001	179200000	300000	LG5_466228, LG5_494797
LG5	78	179500001	180100000	600000	LG5_525381, LG5_525387, LG5_525393, LG5_525459, LG5_525478, LG5_525509, LG5_525521, LG5_525566, LG5_525570
LG5	79	181000001	181400000	400000	LG5_489472, LG5_489492, LG5_489498, LG5_489504, LG5_492985, LG5_492991, LG5_520458
LG5	80	181700001	183300000	1600000	LG5_458793, LG5_458803, LG5_458807, LG5_466294, LG5_466298, LG5_466410, LG5_466459, LG5_466501, LG5_466537, LG5_466545, LG5_467219, LG5_467245, LG5_467272, LG5_467276, LG5_470552, LG5_470602, LG5_470665, LG5_470676, LG5_470689, LG5_493064, LG5_493068, LG5_493090, LG5_502205, LG5_515324
LG5	81	183800001	184600000	800000	LG5_421202, LG5_421241, LG5_421257, LG5_421261, LG5_421286, LG5_421298, LG5_421302, LG5_421342, LG5_421393, LG5_501095, LG5_501099, LG5_501120, LG5_501126
LG5	82	184700001	185000000	300000	LG5_474465, LG5_474489, LG5_474499
LG5	83	185300001	185600000	300000	LG5_432063, LG5_432093
LG5	84	186000001	186300000	300000	LG5_432273, LG5_432322, LG5_432346, LG5_432427, LG5_432456, LG5_432476
LG5	85	186400001	187000000	600000	LG5_432502, LG5_432534, LG5_432544, LG5_484623, LG5_484638, LG5_484648
LG5	86	188200001	189000000	800000	LG5_491609, LG5_491617, LG5_491642, LG5_491660, LG5_491670, LG5_491802, LG5_491833, LG5_514360, LG5_514402, LG5_514468, LG5_514510, LG5_514522, LG5_514532
LG5	87	189200001	189700000	500000	LG5_491492, LG5_491547, LG5_491555, LG5_491593
LG5	88	190100001	190600000	500000	LG5_497355, LG5_497429, LG5_497433, LG5_497453, LG5_497472, LG5_497476, LG5_497482
LG5	89	191000001	192300000	1300000	LG5_424776, LG5_424858, LG5_424867, LG5_424873, LG5_424879, LG5_424885, LG5_424891, LG5_424897, LG5_424901, LG5_475521, LG5_475525, LG5_475529, LG5_475533, LG5_475537, LG5_475556, LG5_475564, LG5_475568, LG5_485329, LG5_485333, LG5_485339, LG5_488750
LG5	90	192400001	192700000	300000	LG5_517890, LG5_517901, LG5_517909, LG5_517926, LG5_517937, LG5_517946, LG5_517950
LG5	91	192800001	193100000	300000	LG5_517988, LG5_518013, LG5_518017
LG5	92	193300001	193600000	300000	LG5_518041
LG5	93	194200001	194500000	300000	LG5_525319, LG5_525327, LG5_525331
LG5	94	195300001	197000000	1700000	LG5_430766, LG5_430770, LG5_430780, LG5_430799, LG5_430806, LG5_430818, LG5_430822, LG5_430871, LG5_430890, LG5_430979, LG5_484750, LG5_484754, LG5_484776, LG5_484944, LG5_485015, LG5_499276, LG5_499345, LG5_508271, LG5_508277, LG5_508281, LG5_508299, LG5_511325, LG5_511329, LG5_511348, LG5_511359, LG5_511396, LG5_511404
LG5	95	197100001	197800000	700000	LG5_430752, LG5_516772, LG5_516776, LG5_516782, LG5_516809, LG5_516824, LG5_516833
LG5	96	275000001	275700000	700000	LG5_478786, LG5_478795, LG5_478805, LG5_478819, LG5_478883, LG5_478899, LG5_478910, LG5_478928, LG5_478939, LG5_478954, LG5_478976, LG5_478980, LG5_478995, LG5_478999, LG5_479003, LG5_479067, LG5_479156, LG5_479175, LG5_479204
LG5	97	276000001	276700000	700000	LG5_479300, LG5_479304, LG5_493104, LG5_493112, LG5_493162, LG5_511906, LG5_511921, LG5_511925, LG5_511929, LG5_511949, LG5_511988, LG5_512017, LG5_512047, LG5_512053, LG5_512085, LG5_512091, LG5_512097, LG5_512130
LG5	98	283200001	284500000	1300000	LG5_452876, LG5_452880, LG5_452888, LG5_452896, LG5_452904, LG5_452920, LG5_452930, LG5_452936, LG5_452949, LG5_452953, LG5_454621, LG5_454631, LG5_454646, LG5_454677, LG5_454716, LG5_454720, LG5_454780, LG5_454799, LG5_454803, LG5_454807, LG5_485625, LG5_485672, LG5_485700, LG5_485737, LG5_485747, LG5_485753, LG5_485830, LG5_485857, LG5_503600, LG5_518816, LG5_525295, LG5_525305
LG5	99	284900001	286400000	1500000	LG5_462409, LG5_462413, LG5_462417, LG5_462421, LG5_462430, LG5_462450, LG5_462461, LG5_462500, LG5_462528, LG5_462543, LG5_462547, LG5_462555, LG5_462559, LG5_462573, LG5_462584, LG5_462597, LG5_462609, LG5_462617, LG5_462623, LG5_462632, LG5_462651, LG5_462690, LG5_521093, LG5_521100, LG5_521104, LG5_521137, LG5_521146, LG5_521155, LG5_521168
LG5	100	286900001	287300000	400000	LG5_456286, LG5_456333, LG5_523354, LG5_523360, LG5_523424, LG5_523428, LG5_523474, LG5_523487, LG5_523501, LG5_523530, LG5_523562, LG5_523576
LG5	101	288000001	288700000	700000	LG5_473002, LG5_506916, LG5_506931, LG5_506935, LG5_506959, LG5_506965, LG5_506994, LG5_507053, LG5_507057, LG5_507088, LG5_507094, LG5_507114, LG5_507124, LG5_507134, LG5_507138, LG5_507152, LG5_507156, LG5_507166, LG5_507172
LG5	102	290600001	291600000	1000000	LG5_425935, LG5_425954, LG5_426013, LG5_426017, LG5_426034, LG5_426077, LG5_426097, LG5_426101, LG5_426123, LG5_426131, LG5_426160, LG5_426176, LG5_426192, LG5_426196, LG5_426200, LG5_426209, LG5_483019, LG5_483026, LG5_483030, LG5_483055, LG5_483069, LG5_483089, LG5_483110, LG5_483114, LG5_483129, LG5_483133, LG5_483172, LG5_483193, LG5_483203
LG5	103	291700001	292800000	1100000	LG5_455367, LG5_455374, LG5_455380, LG5_455386, LG5_455398, LG5_455410, LG5_455416, LG5_455424, LG5_455434, LG5_482901, LG5_482913, LG5_482964, LG5_482970, LG5_509082, LG5_509111, LG5_509117, LG5_509126, LG5_523612, LG5_845698, LG5_845702, LG5_845706, LG5_845712, LG5_845724
LG5	104	293200001	294800000	1600000	LG5_431897, LG5_503059, LG5_503063, LG5_503067, LG5_503117, LG5_503123, LG5_503193, LG5_503276, LG5_503280, LG5_503284, LG5_503288, LG5_503336, LG5_503383, LG5_503450, LG5_503477, LG5_503511, LG5_503515, LG5_503532, LG5_503577, LG5_847363, LG5_847376, LG5_847382, LG5_847386, LG5_847396, LG5_847404, LG5_847424, LG5_847428, LG5_847435, LG5_847480, LG5_847523, LG5_847538, LG5_847553, LG5_847605, LG5…
LG5	105	295200001	295500000	300000	LG5_431960, LG5_507176, LG5_517641, LG5_519455, LG5_519467, LG5_519481
LG5	106	295900001	296200000	300000	LG5_452564, LG5_452572
LG5	107	296300001	298200000	1900000	LG5_452511, LG5_452519, LG5_476695, LG5_482030, LG5_502191, LG5_509528, LG5_511122, LG5_511131, LG5_511197, LG5_511212, LG5_511292, LG5_511304, LG5_511313, LG5_511321, LG5_523032, LG5_523038, LG5_523052, LG5_523056, LG5_523065, LG5_523069, LG5_523088, LG5_523092, LG5_523096, LG5_523105, LG5_523109, LG5_523133
LG5	108	302100001	302600000	500000	LG5_518280, LG5_518284, LG5_518321, LG5_518341, LG5_518354, LG5_518358, LG5_518362, LG5_518393, LG5_845733, LG5_845741, LG5_845786, LG5_845790, LG5_845794, LG5_845827
LG5	109	303200001	304000000	800000	LG5_431974, LG5_476787, LG5_476791, LG5_476803, LG5_476820, LG5_476824, LG5_476830, LG5_476839, LG5_476856, LG5_476889, LG5_476925, LG5_476937, LG5_476953, LG5_476970, LG5_476976, LG5_476980, LG5_476984, LG5_476988, LG5_476998, LG5_477092, LG5_477109, LG5_477155, LG5_477173, LG5_477179, LG5_477221, LG5_477252, LG5_477292, LG5_477296, LG5_477300, LG5_477306, LG5_477322, LG5_477330
LG5	110	304100001	304300000	200000	LG5_431978, LG5_431982, LG5_431992
LG5	111	310700001	310900000	200000	LG5_460823, LG5_460838, LG5_460872, LG5_460876, LG5_524359
LG6	112	13600001	14100000	500000	LG6_580772, LG6_580776, LG6_580789, LG6_580811, LG6_580815, LG6_580821, LG6_580827, LG6_580841, LG6_580847, LG6_580851, LG6_580857, LG6_580861, LG6_580867, LG6_580896, LG6_580905, LG6_580918, LG6_580935, LG6_580943, LG6_580947, LG6_580981, LG6_581050
LG7	113	18600001	19100000	500000	LG7_600760, LG7_600770, LG7_600774, LG7_600810, LG7_600816, LG7_600851, LG7_600904, LG7_600943, LG7_600972, LG7_601006, LG7_601074, LG7_601082, LG7_601101
LG7	114	20800001	21100000	300000	LG7_633942, LG7_633950, LG7_633974, LG7_633988, LG7_633998, LG7_634018, LG7_634028, LG7_634083, LG7_634097, LG7_634103, LG7_634107, LG7_634138, LG7_634171, LG7_634208, LG7_634228
LG7	115	101100001	103900000	2800000	LG7_607037, LG7_607041, LG7_610353, LG7_610357, LG7_610361, LG7_610421, LG7_610429, LG7_610433, LG7_610439, LG7_610488, LG7_610492, LG7_610496, LG7_610502, LG7_610509, LG7_610533, LG7_610540, LG7_612506, LG7_612518, LG7_612524, LG7_612553, LG7_617142, LG7_617165, LG7_624355, LG7_630795, LG7_630816, LG7_630903, LG7_634384, LG7_634408, LG7_638640, LG7_638650, LG7_643079, LG7_649336, LG7_649346, LG7…
LG7	116	105400001	105700000	300000	LG7_633612
LG7	117	106400001	106900000	500000	LG7_630507, LG7_630562, LG7_630691
LG7	118	107500001	108000000	500000	LG7_655101, LG7_656108, LG7_656122
LG7	119	108700001	109200000	500000	LG7_643786, LG7_652918, LG7_654746
LG7	120	112600001	112900000	300000	LG7_649612, LG7_649618, LG7_651117, LG7_667344
LG7	121	113400001	114300000	900000	LG7_600183, LG7_636629, LG7_636635, LG7_639926, LG7_654142, LG7_654152, LG7_662388
LG7	122	114400001	114600000	200000	LG7_600166
LG7	123	114700001	115000000	300000	LG7_633692
LG7	124	115300001	115800000	500000	LG7_648426, LG7_648492, LG7_648537, LG7_648541, LG7_648566, LG7_648573, LG7_648637, LG7_652994, LG7_653003, LG7_653022
LG7	125	116000001	116400000	400000	LG7_622124, LG7_622132, LG7_622264, LG7_623477, LG7_623487, LG7_623502, LG7_623508, LG7_623533
LG7	126	122400001	122700000	300000	LG7_612197, LG7_612249, LG7_666131, LG7_666144, LG7_666177, LG7_666190, LG7_666194, LG7_666209, LG7_666224, LG7_666256
LG7	127	123700001	124200000	500000	LG7_624647, LG7_624687, LG7_624699, LG7_624718, LG7_627762, LG7_627818, LG7_649310
LG7	128	124900001	125600000	700000	LG7_654138, LG7_667782, LG7_667812, LG7_667816, LG7_667867, LG7_667871, LG7_667886, LG7_667907, LG7_667911, LG7_667940, LG7_667961, LG7_667969, LG7_667975
LG7	129	128300001	128800000	500000	LG7_647812, LG7_649751, LG7_649788, LG7_649849, LG7_649895, LG7_649974, LG7_650026, LG7_650050, LG7_650060, LG7_650073, LG7_650122
LG7	130	129700001	131200000	1500000	LG7_615416, LG7_615422, LG7_615458, LG7_615471, LG7_615502, LG7_615506, LG7_615512, LG7_615593, LG7_615601, LG7_615614, LG7_615656, LG7_615666, LG7_615684, LG7_615688, LG7_630909, LG7_630925, LG7_630935, LG7_630939, LG7_630949, LG7_630955, LG7_653315, LG7_653398
LG7	131	131900001	132400000	500000	LG7_627936, LG7_627946, LG7_627961, LG7_627997, LG7_628068, LG7_631416, LG7_631420, LG7_631460, LG7_631464, LG7_631487
LG7	132	135800001	136400000	600000	LG7_608205, LG7_608219, LG7_608227, LG7_608235, LG7_620968, LG7_620989, LG7_621012, LG7_621018, LG7_621022, LG7_655402, LG7_655413, LG7_655421
LG7	133	137000001	137300000	300000	LG7_608262
LG7	134	138500001	139800000	1300000	LG7_651241, LG7_651272, LG7_651278, LG7_651285, LG7_651307, LG7_651328, LG7_657389, LG7_657409, LG7_657428, LG7_657432, LG7_657471, LG7_657508, LG7_657522, LG7_657531, LG7_657535, LG7_657611, LG7_657617, LG7_657627, LG7_661183, LG7_661189, LG7_661193, LG7_661282, LG7_661286, LG7_661367, LG7_661412, LG7_661418, LG7_661424, LG7_661428, LG7_661438, LG7_661442, LG7_661450, LG7_661488, LG7_661492, LG7…
LG7	135	151800001	152400000	600000	LG7_631494, LG7_631509, LG7_631548, LG7_631577, LG7_631605, LG7_664435, LG7_664485, LG7_669623, LG7_669652, LG7_669690, LG7_669694, LG7_669708
LG7	136	152500001	153100000	600000	LG7_625038, LG7_625042, LG7_625064, LG7_625079, LG7_625108, LG7_625117, LG7_625123, LG7_625127, LG7_625135, LG7_625161, LG7_625167, LG7_625171, LG7_625187
LG8	137	118100001	118300000	200000	LG8_760592, LG8_760638, LG8_760642, LG8_760657, LG8_760693, LG8_760697, LG8_760724
LG8	138	185100001	185700000	600000	LG8_740527, LG8_740549, LG8_740578, LG8_740630, LG8_740636, LG8_740640, LG8_740644
LG8	139	185900001	186900000	1000000	LG8_682367, LG8_682385, LG8_682428, LG8_682482, LG8_682490, LG8_682511, LG8_682568, LG8_682578, LG8_682589, LG8_682639, LG8_682663, LG8_703451, LG8_703494, LG8_703513, LG8_703517, LG8_755107
LG8	140	187100001	187500000	400000	LG8_730142, LG8_730177, LG8_730205, LG8_730225, LG8_730231, LG8_730241, LG8_730247
LG8	141	187600001	187900000	300000	LG8_729952, LG8_729959, LG8_729963, LG8_730078, LG8_730105, LG8_730109
LG8	142	195400001	195700000	300000	LG8_692547, LG8_692561, LG8_692596, LG8_692604, LG8_692624, LG8_692628, LG8_692632, LG8_692652, LG8_692664
LG8	143	203100001	203700000	600000	LG8_721493, LG8_726146, LG8_726205, LG8_726223, LG8_726289, LG8_726297, LG8_726303, LG8_727552, LG8_754592, LG8_754602
LG8	144	203900001	204200000	300000	LG8_721527
LG8	145	206800001	207300000	500000	LG8_681110, LG8_681118, LG8_681137, LG8_681155, LG8_681161, LG8_681198, LG8_726965, LG8_726969
LG9	146	32000001	32200000	200000	LG9_778882, LG9_778889, LG9_778895, LG9_778912, LG9_778950, LG9_778963, LG9_778994, LG9_778998, LG9_779006, LG9_779109, LG9_779113, LG9_779117, LG9_779121, LG9_779125, LG9_779141, LG9_779181, LG9_779199, LG9_779225
LG9	147	53000001	53600000	600000	LG9_84432, LG9_84442, LG9_89053, LG9_89087, LG9_89097, LG9_89107, LG9_89121, LG9_89196, LG9_89221, LG9_89228, LG9_89264, LG9_89268, LG9_89325, LG9_89333, LG9_89364, LG9_89368, LG9_89390, LG9_89400, LG9_89408, LG9_89412, LG9_89416, LG9_89459, LG9_89600, LG9_89633, LG9_89652, LG9_89656, LG9_89669
LG9	148	53900001	54200000	300000	LG9_768500, LG9_768512, LG9_768535, LG9_768552, LG9_768618, LG9_768655, LG9_768673, LG9_768732, LG9_768790, LG9_768814, LG9_768818
LG9	149	57100001	57400000	300000	LG9_822707, LG9_822746, LG9_822766, LG9_822782, LG9_822802, LG9_822813, LG9_822829
LG9	150	58600001	58900000	300000	LG9_779751, LG9_779757, LG9_779866, LG9_779881, LG9_779913, LG9_779941, LG9_779961, LG9_779998, LG9_780043, LG9_780051, LG9_780057
LG9	151	61400001	61700000	300000	LG9_810114, LG9_813285, LG9_813317
LG9	152	62100001	62900000	800000	LG9_807249, LG9_807257, LG9_810186, LG9_810216, LG9_810220, LG9_810231, LG9_810331, LG9_810362, LG9_810366, LG9_810377, LG9_810383, LG9_810395
LG9	153	63000001	64100000	1100000	LG9_788492, LG9_788501, LG9_788505, LG9_788521, LG9_788555, LG9_788572, LG9_788584, LG9_788588, LG9_788676, LG9_788697, LG9_788738, LG9_788755, LG9_798988, LG9_798997, LG9_799001, LG9_799005, LG9_799009, LG9_799013, LG9_799017, LG9_804145, LG9_804153, LG9_804161, LG9_86313, LG9_86328, LG9_86332, LG9_86357, LG9_86387, LG9_86395, LG9_86403, LG9_86411, LG9_86415
LG9	154	64200001	64600000	400000	LG9_789480, LG9_789484, LG9_789495, LG9_789532, LG9_789536, LG9_789540, LG9_789544, LG9_789548, LG9_789565, LG9_789569, LG9_789595, LG9_789606, LG9_789637, LG9_789676, LG9_789699, LG9_789722, LG9_789730, LG9_789743, LG9_789747, LG9_845555, LG9_845570, LG9_845581
LG9	155	65800001	66100000	300000	LG9_836776, LG9_836780, LG9_836788, LG9_836810
