# Supplementary material for: RNA sequencing provides insights into the evolution of lettuce and the regulation of flavonoid biosynthesis
Source: Nat Commun. 2017 Dec 22;8:2264. doi: 10.1038/s41467-017-02445-9 (PMC5741661; doi:10.1038/s41467-017-02445-9)
Supplement: Supplementary file 9 — Supplementary Dataset 6 [file 41467_2017_2445_MOESM9_ESM.xlsx]

## Sheet: Supplementary Data 6
Supplementary Data 6. Detection of positive selection in romaine
Chromosome	Region number	Start	End	Size	Genes in the interval
LG1	1	5200001	8300000	3100000	LG1_117540, LG1_117566, LG1_117708, LG1_117716, LG1_117736, LG1_126798, LG1_126835, LG1_126842, LG1_126871, LG1_126912, LG1_126944, LG1_126950, LG1_126979, LG1_126991, LG1_127014, LG1_127045, LG1_129518, LG1_129529, LG1_129557, LG1_129601, LG1_129804, LG1_129838, LG1_129856, LG1_129901, LG1_129907, LG1_129913, LG1_129925, LG1_129939, LG1_129969, LG1_130037, LG1_132720, LG1_132747, LG1_132751, LG1…
LG1	2	11900001	12200000	300000	LG1_118160, LG1_118173, LG1_118196, LG1_118204, LG1_118251, LG1_118274, LG1_118291
LG1	3	12900001	13000000	100000	LG1_106698, LG1_106769
LG1	4	23700001	24200000	500000	LG1_117412, LG1_117441, LG1_117445, LG1_125545, LG1_125549, LG1_125553, LG1_125604, LG1_125620, LG1_125651, LG1_125667, LG1_125700, LG1_125739
LG1	5	37400001	37700000	300000	LG1_166710, LG1_166731, LG1_166737, LG1_166772, LG1_166795, LG1_166841, LG1_166866, LG1_166884, LG1_166896, LG1_166900, LG1_166912, LG1_166925, LG1_166939
LG1	6	93300001	93600000	300000	LG1_134486, LG1_134490, LG1_134510, LG1_134525, LG1_134539, LG1_134548, LG1_134569, LG1_134577
LG1	7	94500001	94700000	200000	LG1_843139, LG1_843193, LG1_843222, LG1_843272, LG1_843288, LG1_843319
LG1	8	100000001	100900000	900000	LG1_101806, LG1_101817, LG1_101866, LG1_101951, LG1_102000, LG1_102051, LG1_102055, LG1_102067, LG1_102071, LG1_102091, LG1_102100, LG1_102131, LG1_102176, LG1_102192, LG1_145041, LG1_145058
LG1	9	133800001	134400000	600000	LG1_150299, LG1_150305, LG1_150329, LG1_150372, LG1_150376, LG1_150403, LG1_150407, LG1_150440, LG1_150444, LG1_150450, LG1_150454
LG1	10	140800001	141300000	500000	LG1_101277, LG1_101283, LG1_101297, LG1_101331, LG1_101361, LG1_101371, LG1_101413
LG1	11	152600001	152800000	200000	LG1_97700
LG2	12	1	200000	200000	LG2_222230, LG2_222234, LG2_222280, LG2_222284, LG2_222292, LG2_222313, LG2_222352
LG2	13	600001	800000	200000	LG2_174034, LG2_174061, LG2_174135
LG2	14	40900001	41100000	200000	LG2_228247, LG2_228302, LG2_228310, LG2_228357
LG2	15	43000001	43400000	400000	LG2_232430, LG2_232471, LG2_232475, LG2_232483, LG2_232489, LG2_232505, LG2_232509, LG2_232515, LG2_232525, LG2_232533, LG2_232539, LG2_232556
LG2	16	43800001	44400000	600000	LG2_215578, LG2_215644, LG2_215675, LG2_220013, LG2_220017, LG2_231106, LG2_231119
LG2	17	44600001	44900000	300000	LG2_197648, LG2_197661
LG2	18	45200001	45800000	600000	LG2_226824, LG2_238248, LG2_238279
LG2	19	45900001	46200000	300000	LG2_222862, LG2_222871
LG2	20	46300001	46600000	300000	LG2_222843
LG2	21	66700001	67000000	300000	LG2_207382, LG2_207410, LG2_207444
LG2	22	151300001	151700000	400000	LG2_182650, LG2_182656, LG2_182662, LG2_182720, LG2_182733, LG2_182755, LG2_182769, LG2_182797, LG2_182870, LG2_182876, LG2_182913, LG2_182939, LG2_182962, LG2_182999, LG2_183003, LG2_183016, LG2_183049, LG2_183078, LG2_183172
LG2	23	151900001	153100000	1200000	LG2_186547, LG2_186614, LG2_186639, LG2_186643, LG2_186666, LG2_186705, LG2_186709, LG2_186715, LG2_186724, LG2_186732, LG2_186740, LG2_186748, LG2_186762, LG2_186796, LG2_186896, LG2_186915, LG2_186940, LG2_196500, LG2_196515, LG2_196519, LG2_196545, LG2_196556, LG2_196575, LG2_196581, LG2_196587, LG2_216027, LG2_216076, LG2_216092, LG2_216127, LG2_216135, LG2_216152, LG2_216162, LG2_216166, LG2…
LG2	24	153200001	153600000	400000	LG2_196303, LG2_196315, LG2_196372, LG2_196386, LG2_196390, LG2_196399, LG2_196408, LG2_196416, LG2_196461, LG2_196473, LG2_196477
LG2	25	199300001	199600000	300000	LG2_192492, LG2_192496, LG2_192523, LG2_192536, LG2_192552, LG2_192563, LG2_192567, LG2_192598, LG2_192690, LG2_192710, LG2_192752, LG2_192758, LG2_192762, LG2_192789, LG2_192795, LG2_192803, LG2_192807, LG2_192833, LG2_192839, LG2_192860
LG2	26	199800001	201600000	1800000	LG2_184319, LG2_184325, LG2_184329, LG2_184338, LG2_184342, LG2_184346, LG2_184370, LG2_184376, LG2_184384, LG2_184394, LG2_184424, LG2_184443, LG2_184461, LG2_184465, LG2_184484, LG2_184488, LG2_184500, LG2_184510, LG2_184520, LG2_184530, LG2_184555, LG2_184574, LG2_184605, LG2_184611, LG2_184617, LG2_184699, LG2_184714, LG2_184720, LG2_184774, LG2_184784, LG2_184792, LG2_196628, LG2_196634, LG2…
LG2	27	215000001	215200000	200000	LG2_204504, LG2_204562, LG2_204579, LG2_204596
LG2	28	215400001	216959022	1559022	LG2_190261, LG2_190283, LG2_190290, LG2_190296, LG2_190328, LG2_190338, LG2_190344, LG2_190354, LG2_215073, LG2_215142, LG2_215146, LG2_215166, LG2_215189, LG2_215240, LG2_215244, LG2_215248, LG2_217650, LG2_217654, LG2_217661, LG2_217667, LG2_217680, LG2_217686, LG2_217692, LG2_226430, LG2_226453, LG2_226457, LG2_248455, LG2_248470, LG2_248474, LG2_248497, LG2_248516
LG3	29	1	1500000	1500000	LG3_263357, LG3_263404, LG3_263418, LG3_264876, LG3_264892, LG3_264903, LG3_264907, LG3_264911, LG3_264939, LG3_264943, LG3_265016, LG3_269796, LG3_269820, LG3_269837, LG3_269915, LG3_269948, LG3_270045, LG3_270090, LG3_270094, LG3_285046, LG3_285074, LG3_306658, LG3_306666, LG3_306707, LG3_312106
LG3	30	182400001	182700000	300000	LG3_281733, LG3_296985, LG3_296989, LG3_297003, LG3_297042
LG3	31	184700001	184900000	200000	LG3_300665, LG3_300673, LG3_300677, LG3_300703, LG3_300707, LG3_300711, LG3_300718, LG3_300726
LG3	32	185500001	185700000	200000	LG3_303269, LG3_303273, LG3_303296, LG3_303360, LG3_307166, LG3_307188, LG3_307200
LG3	33	201700001	202100000	400000	LG3_330252, LG3_330299, LG3_330303, LG3_330307, LG3_330336
LG4	34	30200001	30400000	200000	LG4_344984, LG4_344994, LG4_345004
LG4	35	31100001	32000000	900000	LG4_366410, LG4_366414, LG4_366420, LG4_366424, LG4_366428, LG4_366432, LG4_366438, LG4_366445, LG4_366451, LG4_366507, LG4_366534, LG4_373780, LG4_373788, LG4_373828, LG4_373832, LG4_373836, LG4_373840, LG4_393542, LG4_393554, LG4_393558, LG4_414036, LG4_415397, LG4_415405, LG4_415415, LG4_415419, LG4_415516, LG4_416831
LG4	36	33200001	33700000	500000	LG4_333141, LG4_333172, LG4_333178, LG4_333223, LG4_333227, LG4_333248, LG4_333258, LG4_333266, LG4_333289
LG4	37	33800001	34100000	300000	LG4_333325, LG4_333337, LG4_333341, LG4_333349, LG4_333357, LG4_333383
LG4	38	34200001	34600000	400000	LG4_333398, LG4_356309, LG4_356324, LG4_356341, LG4_397996, LG4_398000, LG4_398046, LG4_398086
LG4	39	34900001	35500000	600000	LG4_373562, LG4_373570, LG4_373622, LG4_373630, LG4_373638
LG4	40	49600001	50100000	500000	LG4_351906, LG4_351926, LG4_351930, LG4_408032, LG4_408056, LG4_408072
LG4	41	203900001	204100000	200000	LG4_360760, LG4_399242, LG4_399256
LG4	42	226900001	227300000	400000	LG4_387300, LG4_387333, LG4_387337, LG4_387350, LG4_387364, LG4_387375, LG4_387414, LG4_387479, LG4_387506
LG4	43	227900001	228100000	200000	LG4_350550, LG4_350597
LG4	44	241500001	242000000	500000	LG4_361556, LG4_361560, LG4_381942, LG4_381967, LG4_381981, LG4_844238
LG4	45	242100001	242400000	300000	LG4_345456, LG4_345467
LG4	46	243100001	243600000	500000	LG4_411889, LG4_411903, LG4_411909
LG4	47	270200001	270400000	200000	LG4_387101, LG4_387107, LG4_387118, LG4_387124, LG4_387145, LG4_387149, LG4_387181
LG4	48	304400001	304700000	300000	LG4_364164, LG4_364199
LG4	49	304800001	305600000	800000	LG4_341958, LG4_341975, LG4_341981, LG4_341990, LG4_341994, LG4_341998, LG4_342022, LG4_342057, LG4_342064, LG4_364214, LG4_364222, LG4_364247, LG4_364263, LG4_383101, LG4_383122
LG4	50	305800001	306100000	300000	LG4_365635, LG4_365641, LG4_365660, LG4_365666, LG4_365676, LG4_365682, LG4_365692, LG4_365700, LG4_365704
LG4	51	306300001	306600000	300000	LG4_365625, LG4_365631
LG4	52	308400001	308800000	400000	LG4_341600, LG4_341606, LG4_341624, LG4_341628, LG4_341634, LG4_341640, LG4_341652, LG4_341656, LG4_341662, LG4_341666, LG4_341695
LG5	53	50300001	50600000	300000	LG5_420766, LG5_420794, LG5_420798, LG5_420831, LG5_420864, LG5_420868, LG5_420872, LG5_420876, LG5_451834, LG5_451838, LG5_451842
LG5	54	71300001	71600000	300000	LG5_455498, LG5_455502, LG5_455538, LG5_455560, LG5_455568, LG5_521227, LG5_521264
LG5	55	71700001	72000000	300000	LG5_521270, LG5_521346
LG5	56	78900001	79400000	500000	LG5_422764, LG5_422772, LG5_422790, LG5_422803, LG5_422891, LG5_422915, LG5_422948, LG5_422977
LG5	57	79900001	80400000	500000	LG5_482179, LG5_482233, LG5_482308, LG5_482427, LG5_482433, LG5_482439, LG5_487044, LG5_487048
LG5	58	80500001	80900000	400000	LG5_423600, LG5_423684, LG5_423794, LG5_423872
LG5	59	82700001	83000000	300000	LG5_485160, LG5_485172, LG5_485176
LG5	60	83100001	83700000	600000	LG5_428455, LG5_467936, LG5_497129, LG5_505172, LG5_505717
LG5	61	83800001	84100000	300000	LG5_428490, LG5_428503, LG5_428536, LG5_428563, LG5_428636, LG5_428672, LG5_428685, LG5_428689, LG5_428697, LG5_428701
LG5	62	84300001	85300000	1000000	LG5_426215, LG5_426221, LG5_426241, LG5_464402, LG5_464406, LG5_464410, LG5_464420, LG5_464443, LG5_464474, LG5_464478, LG5_464492, LG5_464496, LG5_464500, LG5_464510, LG5_464519, LG5_498292, LG5_498313, LG5_498349, LG5_498353, LG5_498357, LG5_498361, LG5_498380, LG5_498384, LG5_515664, LG5_515673, LG5_85675, LG5_85750
LG5	63	85800001	86500000	700000	LG5_523624, LG5_523630, LG5_523634, LG5_523640, LG5_523648, LG5_523673, LG5_523700, LG5_523734, LG5_523748, LG5_523886
LG5	64	87300001	87600000	300000	LG5_425219, LG5_425255
LG5	65	87700001	88000000	300000	LG5_444928, LG5_444963, LG5_444979
LG5	66	89300001	89600000	300000	LG5_443576, LG5_443580, LG5_443649, LG5_443710, LG5_443742, LG5_467507, LG5_507884
LG5	67	93300001	93600000	300000	LG5_430299, LG5_430370
LG5	68	96100001	97000000	900000	LG5_437668, LG5_437714, LG5_437720, LG5_437737, LG5_443302, LG5_443357, LG5_443361, LG5_443396, LG5_443423, LG5_473610, LG5_473614, LG5_473679, LG5_473694
LG5	69	198200001	199500000	1300000	LG5_425504, LG5_425515, LG5_425519, LG5_425526, LG5_425546, LG5_425575, LG5_425655, LG5_425662, LG5_425699, LG5_425716, LG5_425724, LG5_425769, LG5_425773, LG5_425779, LG5_440739, LG5_440748, LG5_440793, LG5_498626, LG5_498641, LG5_524833, LG5_524853, LG5_524874, LG5_524886, LG5_524926, LG5_524932, LG5_524943, LG5_524964, LG5_524968, LG5_524976, LG5_524988, LG5_525009, LG5_525033, LG5_525114, LG5…
LG5	70	223400001	224000000	600000	LG5_439733, LG5_439741, LG5_439788, LG5_439833, LG5_439837, LG5_439861, LG5_439865, LG5_439890, LG5_439955, LG5_440160, LG5_440180, LG5_440190, LG5_440265, LG5_440269, LG5_440281, LG5_440323, LG5_440333, LG5_517348, LG5_517354, LG5_517360
LG5	71	224200001	225100000	900000	LG5_472603, LG5_472662, LG5_472679, LG5_472689, LG5_472728, LG5_472732, LG5_472781, LG5_472793, LG5_472900, LG5_472915, LG5_472952, LG5_516383, LG5_516424, LG5_516428, LG5_516457, LG5_516479, LG5_516483
LG5	72	225800001	226200000	400000	LG5_455285, LG5_455307, LG5_455317, LG5_455321, LG5_455325, LG5_504837
LG5	73	226300001	227600000	1300000	LG5_447017, LG5_447072, LG5_447086, LG5_447134, LG5_447138, LG5_447153, LG5_447157, LG5_447161, LG5_447176, LG5_447191, LG5_447195, LG5_447227, LG5_447231, LG5_447258, LG5_447279, LG5_447283, LG5_447334, LG5_447354, LG5_447385, LG5_447405, LG5_447438, LG5_447457, LG5_447487, LG5_447493, LG5_447502, LG5_447539, LG5_447545, LG5_447568, LG5_447585, LG5_447593, LG5_447611, LG5_447632, LG5_447646, LG5…
LG5	74	233300001	234100000	800000	LG5_462731, LG5_462783, LG5_462790, LG5_462810, LG5_462820, LG5_462824, LG5_462828, LG5_499456, LG5_502235, LG5_502266, LG5_502286, LG5_502290, LG5_502321, LG5_502334, LG5_502340, LG5_502347, LG5_502358, LG5_502367, LG5_515660
LG5	75	234300001	237400000	3100000	LG5_449816, LG5_449848, LG5_449879, LG5_449889, LG5_449893, LG5_449897, LG5_449905, LG5_449909, LG5_449919, LG5_449953, LG5_449976, LG5_449991, LG5_449999, LG5_450005, LG5_450028, LG5_450051, LG5_450062, LG5_450066, LG5_450070, LG5_450074, LG5_450078, LG5_450086, LG5_450096, LG5_450109, LG5_450157, LG5_450163, LG5_465079, LG5_465121, LG5_465125, LG5_465139, LG5_465153, LG5_465178, LG5_465217, LG5…
LG6	76	191700001	191900000	200000	LG6_562816, LG6_562848, LG6_562856, LG6_562903, LG6_563012, LG6_583038, LG6_583064
LG6	77	192500001	192800000	300000	LG6_585029, LG6_585045, LG6_585063
LG6	78	192900001	193035157	135157	LG6_585069, LG6_585124, LG6_585130
LG7	79	5400001	5500000	100000	LG7_626466
LG7	80	5700001	6000000	300000	LG7_623572, LG7_623613, LG7_623628, LG7_623640, LG7_623646, LG7_623693
LG7	81	23300001	23700000	400000	LG7_602054, LG7_602070, LG7_602074, LG7_602082, LG7_602090
LG7	82	32200001	34600000	2400000	LG7_625722, LG7_628750, LG7_628756, LG7_628777, LG7_628799, LG7_628819, LG7_628839, LG7_628843, LG7_628847, LG7_628851, LG7_628855, LG7_628859, LG7_628869, LG7_628875, LG7_628897, LG7_628907, LG7_628911, LG7_628915, LG7_628919, LG7_628925, LG7_628935, LG7_628954, LG7_628962, LG7_628966, LG7_628972, LG7_628976, LG7_629865, LG7_629893, LG7_629897, LG7_629903, LG7_629938, LG7_629987, LG7_630067, LG7…
LG7	83	34900001	35600000	700000	LG7_625893, LG7_625901, LG7_625996, LG7_626054, LG7_626151, LG7_626155, LG7_626182, LG7_626186, LG7_626196, LG7_626204, LG7_626219, LG7_626223, LG7_626301, LG7_626332, LG7_626357, LG7_626390, LG7_626402, LG7_626408
LG7	84	35700001	36100000	400000	LG7_664648, LG7_664664, LG7_664684, LG7_664692, LG7_664696, LG7_664755, LG7_664814, LG7_664851, LG7_664863, LG7_664873
LG7	85	49600001	50100000	500000	LG7_622309, LG7_622313, LG7_622323, LG7_622329, LG7_622339, LG7_622359, LG7_622363, LG7_622412, LG7_622416, LG7_629104, LG7_654957, LG7_654965
LG7	86	50700001	51600000	900000	LG7_629243, LG7_629259, LG7_629263, LG7_629293, LG7_629325, LG7_629425, LG7_629429, LG7_629433, LG7_629452, LG7_629469, LG7_629479, LG7_629485, LG7_629540, LG7_629544, LG7_629553, LG7_629600, LG7_629609, LG7_629643
LG7	87	51900001	52200000	300000	LG7_621300, LG7_621312, LG7_621335, LG7_633429, LG7_633471, LG7_633477, LG7_633522, LG7_633526, LG7_633561, LG7_633581
LG7	88	54400001	54600000	200000	LG7_608039, LG7_608056, LG7_608075, LG7_608095, LG7_608146, LG7_608197, LG7_608201
LG7	89	55100001	55800000	700000	LG7_630466, LG7_630470, LG7_630491, LG7_655996, LG7_656029, LG7_656041, LG7_656098
LG7	90	56300001	56600000	300000	LG7_622058, LG7_622062, LG7_622120
LG7	91	56800001	57700000	900000	LG7_658855, LG7_658880, LG7_658895, LG7_658899, LG7_658916, LG7_658925, LG7_658972, LG7_658988, LG7_659003, LG7_659026, LG7_659099, LG7_659193, LG7_659197, LG7_659201, LG7_659207, LG7_659211, LG7_659215, LG7_659244, LG7_659251, LG7_659275, LG7_659279, LG7_659286, LG7_659290, LG7_659320, LG7_659324, LG7_659328, LG7_659336, LG7_659369, LG7_659404, LG7_659408, LG7_659414, LG7_659487, LG7_659524, LG7…
LG7	92	57800001	58500000	700000	LG7_600314, LG7_600323, LG7_600327, LG7_600400, LG7_600404, LG7_600410, LG7_600422, LG7_600430, LG7_600463, LG7_600498, LG7_600514, LG7_600518, LG7_600526, LG7_600539, LG7_624414, LG7_624479
LG7	93	63500001	63700000	200000	LG7_654879, LG7_669586, LG7_669607
LG7	94	64100001	64400000	300000	LG7_662410, LG7_662420
LG7	95	153200001	153700000	500000	LG7_613794, LG7_613800, LG7_624994, LG7_625002, LG7_625008, LG7_625022
LG7	96	157500001	158400000	900000	LG7_600077, LG7_600081, LG7_600085, LG7_600089, LG7_600099, LG7_600117, LG7_642957, LG7_642985, LG7_642991, LG7_643014, LG7_643022, LG7_643063, LG7_643067, LG7_643071, LG7_643075, LG7_643203, LG7_643211, LG7_643255, LG7_643269, LG7_643277, LG7_643299, LG7_643322, LG7_643344, LG7_643351, LG7_649657
LG7	97	158700001	159500000	800000	LG7_602867, LG7_602893, LG7_602912, LG7_602920, LG7_602956, LG7_602981, LG7_613147, LG7_613174, LG7_625202
LG7	98	159700001	160600000	900000	LG7_612618, LG7_612626, LG7_612630, LG7_612661, LG7_612675, LG7_612716, LG7_612746, LG7_612788, LG7_612802, LG7_612817, LG7_612821, LG7_612832, LG7_612842, LG7_612924, LG7_612947, LG7_612955, LG7_612973, LG7_613031, LG7_613039, LG7_613043, LG7_613075, LG7_613085
LG7	99	164200001	165100000	900000	LG7_624957, LG7_646346, LG7_646373, LG7_646418, LG7_646426, LG7_646489, LG7_647097, LG7_647110, LG7_647114, LG7_647118, LG7_647137, LG7_848023, LG7_848087, LG7_848161, LG7_848177, LG7_848183, LG7_848220, LG7_848229, LG7_848241, LG7_848245, LG7_848249, LG7_848253, LG7_848257, LG7_848263, LG7_848276, LG7_848285, LG7_848294, LG7_848302, LG7_848309
LG7	100	174000001	174200000	200000	LG7_631335, LG7_631339, LG7_631362, LG7_666976, LG7_666986, LG7_666990, LG7_667000, LG7_667004
LG7	101	187000001	187200000	200000	LG7_670503, LG7_670522, LG7_670528, LG7_670563, LG7_670571
LG7	102	188500001	188900000	400000	LG7_638182, LG7_638188, LG7_638210, LG7_653456, LG7_653460, LG7_653578
LG7	103	189200001	189400000	200000	LG7_605453, LG7_605484, LG7_605501, LG7_605526
LG7	104	191100001	191700000	600000	LG7_621057, LG7_621125, LG7_621133, LG7_621137, LG7_639950, LG7_639971, LG7_640007, LG7_640038, LG7_640047, LG7_640055, LG7_640061, LG7_640123, LG7_640134, LG7_640142, LG7_640172, LG7_640188, LG7_640197, LG7_647726, LG7_647787, LG7_647794, LG7_651192, LG7_651207
LG8	105	8200001	8700000	500000	LG8_727043, LG8_727076, LG8_727102, LG8_727116, LG8_745663, LG8_745673, LG8_745695, LG8_745713, LG8_745756, LG8_745794, LG8_745802, LG8_745829, LG8_745856
LG8	106	12200001	13200000	1000000	LG8_680159, LG8_680281, LG8_680287, LG8_680293, LG8_680344, LG8_680356, LG8_680382, LG8_680392, LG8_680396, LG8_680400, LG8_680418, LG8_755129, LG8_755190, LG8_755209, LG8_755272, LG8_755325, LG8_755329, LG8_755335, LG8_755378, LG8_755392, LG8_755403, LG8_755407, LG8_755421, LG8_755427, LG8_755433, LG8_755439, LG8_755451, LG8_755460, LG8_755554
LG8	107	15200001	18000000	2800000	LG8_701647, LG8_701653, LG8_701663, LG8_701667, LG8_701682, LG8_701798, LG8_701802, LG8_701812, LG8_701824, LG8_701828, LG8_701834, LG8_701852, LG8_701876, LG8_701890, LG8_701904, LG8_701950, LG8_701954, LG8_701958, LG8_701964, LG8_701974, LG8_701978, LG8_701992, LG8_702004, LG8_702010, LG8_702028, LG8_702036, LG8_702040, LG8_702055, LG8_702063, LG8_702067, LG8_702071, LG8_702081, LG8_702091, LG8…
LG8	108	23200001	23800000	600000	LG8_701296, LG8_742335, LG8_742339, LG8_742376, LG8_759759, LG8_759763, LG8_759774, LG8_759785, LG8_759803, LG8_759844, LG8_759885, LG8_759901, LG8_759909, LG8_759919, LG8_759942
LG8	109	25800001	26200000	400000	LG8_712587, LG8_712591, LG8_712601, LG8_712634, LG8_712688, LG8_712705, LG8_712715, LG8_712755, LG8_712812, LG8_712820, LG8_712834, LG8_712926, LG8_724663, LG8_724675, LG8_724681
LG8	110	26300001	27100000	800000	LG8_672083, LG8_672143, LG8_672162, LG8_758029, LG8_758055, LG8_758072, LG8_758080, LG8_758086, LG8_758125, LG8_758158, LG8_758170, LG8_758205, LG8_758211, LG8_758296, LG8_758342, LG8_758346, LG8_758355, LG8_758382
LG8	111	27900001	28700000	800000	LG8_749478, LG8_749482, LG8_749492, LG8_749522, LG8_749534, LG8_749540, LG8_749550, LG8_749574, LG8_749621, LG8_749625, LG8_749629, LG8_749633, LG8_749637, LG8_749671, LG8_749677, LG8_749717, LG8_749721, LG8_749727, LG8_749749, LG8_749763, LG8_749769, LG8_749775
LG8	112	28900001	30100000	1200000	LG8_678287, LG8_678317, LG8_678326, LG8_678332, LG8_678357, LG8_678400, LG8_678409, LG8_678418, LG8_678479, LG8_678489, LG8_678513, LG8_678559, LG8_678594, LG8_678605, LG8_678634, LG8_678653, LG8_678686, LG8_678690, LG8_678701, LG8_678731, LG8_678750, LG8_715843, LG8_715897, LG8_715901, LG8_715925, LG8_715929, LG8_715933, LG8_717438, LG8_717442, LG8_717459, LG8_717532, LG8_717558, LG8_717580, LG8…
LG8	113	30300001	30700000	400000	LG8_695929, LG8_727164, LG8_727179, LG8_727185, LG8_727189, LG8_727240, LG8_727251, LG8_727273, LG8_727277, LG8_727348, LG8_727352
LG8	114	32000001	32900000	900000	LG8_724120, LG8_724155, LG8_724211, LG8_724228, LG8_728346, LG8_728386, LG8_728420, LG8_728431, LG8_728435, LG8_728446, LG8_728452, LG8_728524, LG8_728528, LG8_739792, LG8_739831, LG8_739837, LG8_762006, LG8_763327, LG8_763361, LG8_763365, LG8_763391, LG8_763397, LG8_763403, LG8_763448, LG8_763455, LG8_763459, LG8_763463, LG8_763467, LG8_763480, LG8_763494, LG8_763513, LG8_763538, LG8_763580, LG8…
LG8	115	39200001	39500000	300000	LG8_729123, LG8_729133, LG8_729137
LG8	116	72600001	73000000	400000	LG8_709173, LG8_709192, LG8_709217, LG8_709227, LG8_709231, LG8_709235, LG8_709239, LG8_709264, LG8_709279, LG8_752647, LG8_759743, LG8_759751, LG8_88123, LG8_88127, LG8_88140, LG8_88839
LG8	117	77000001	77300000	300000	LG8_703030, LG8_703057, LG8_703061, LG8_703069, LG8_703188, LG8_703203, LG8_703209
LG8	118	77400001	77900000	500000	LG8_687751, LG8_703666, LG8_703670, LG8_703674, LG8_726973, LG8_726977, LG8_727001, LG8_727025
LG8	119	78300001	79200000	900000	LG8_727134, LG8_727138, LG8_738336, LG8_738342, LG8_738371, LG8_738461, LG8_738465, LG8_738502, LG8_738516, LG8_738537, LG8_738563, LG8_738567, LG8_738573, LG8_738585, LG8_738630, LG8_738649, LG8_738657, LG8_738661, LG8_738675, LG8_738681, LG8_738687, LG8_738736, LG8_738740
LG8	120	145400001	145800000	400000	LG8_741935, LG8_741968, LG8_746752, LG8_746777, LG8_746798, LG8_746808, LG8_746825, LG8_759733
LG8	121	146100001	146700000	600000	LG8_701473, LG8_701492, LG8_701498, LG8_701506, LG8_701512, LG8_701526, LG8_701530, LG8_701559, LG8_701590, LG8_701606, LG8_759592, LG8_759616, LG8_759644, LG8_759655, LG8_759659, LG8_759694
LG8	122	157500001	157700000	200000	LG8_677279, LG8_677290, LG8_677333
LG8	123	185100001	185400000	300000	LG8_740527, LG8_740549, LG8_740578
LG8	124	186500001	186900000	400000	LG8_682367, LG8_682385, LG8_682428, LG8_682482, LG8_682490, LG8_682511, LG8_682568, LG8_682578, LG8_682589
LG8	125	187100001	187500000	400000	LG8_730142, LG8_730177, LG8_730205, LG8_730225, LG8_730231, LG8_730241, LG8_730247
LG8	126	187600001	187900000	300000	LG8_729952, LG8_729959, LG8_729963, LG8_730078, LG8_730105, LG8_730109
LG8	127	188100001	188400000	300000	LG8_674826, LG8_674863, LG8_674885, LG8_674898, LG8_674943
LG8	128	236300001	237000000	700000	LG8_697605, LG8_697611, LG8_697621, LG8_697637, LG8_697641, LG8_697645, LG8_697649, LG8_697653, LG8_697657
LG9	129	9900001	10100000	200000	LG9_815047, LG9_815060, LG9_815075, LG9_815079, LG9_815083
LG9	130	52800001	53000000	200000	LG9_89675, LG9_89681, LG9_89709, LG9_89715, LG9_89760, LG9_89768, LG9_89772, LG9_89777, LG9_89789, LG9_89799, LG9_89807, LG9_89811, LG9_89815
LG9	131	86600001	86900000	300000	LG9_830754, LG9_830785, LG9_830824, LG9_830831, LG9_830839, LG9_830849, LG9_830859, LG9_830865, LG9_830869, LG9_830873, LG9_830879, LG9_830885, LG9_830891
LG9	132	93300001	93900000	600000	LG9_794562, LG9_794566, LG9_794582, LG9_794641, LG9_794657, LG9_794686, LG9_805683, LG9_805687, LG9_805708, LG9_805724
LG9	133	94000001	94600000	600000	LG9_803926, LG9_803932, LG9_803936, LG9_821030
LG9	134	94700001	95000000	300000	LG9_821061
LG9	135	97200001	97500000	300000	LG9_778789
LG9	136	102900001	103200000	300000	LG9_809685, LG9_809699, LG9_809720, LG9_809737, LG9_809741
LG9	137	133700001	133900000	200000	LG9_824147, LG9_824151, LG9_824167
LG9	138	152800001	153300000	500000	LG9_787367, LG9_787373, LG9_787377, LG9_787383, LG9_787392, LG9_787435, LG9_787442, LG9_787453, LG9_787457, LG9_787477, LG9_787516, LG9_787606, LG9_787630, LG9_787713, LG9_787717, LG9_787740, LG9_787789, LG9_787793
LG9	139	167700001	168200000	500000	LG9_774327, LG9_774337, LG9_774349, LG9_774358, LG9_774367, LG9_774371, LG9_774393, LG9_774406, LG9_774431, LG9_809753, LG9_809832, LG9_809836, LG9_809840, LG9_809846
LG9	140	189800001	190000000	200000	LG9_839761, LG9_839782
