# Supplementary material for: RNA sequencing provides insights into the evolution of lettuce and the regulation of flavonoid biosynthesis
Source: Nat Commun. 2017 Dec 22;8:2264. doi: 10.1038/s41467-017-02445-9 (PMC5741661; doi:10.1038/s41467-017-02445-9)
Supplement: Supplementary file 10 — Supplementary Dataset 7 [file 41467_2017_2445_MOESM10_ESM.xlsx]

## Sheet: Supplementary Data 7
Supplementary Data 7. Detection of positive selection in stem
Chromosome	Region number	Start	End	Size	Genes in the interval
LG1	1	116300001	116500000	200000	LG1_111045, LG1_111056, LG1_111062
LG1	2	134100001	134400000	300000	LG1_150444, LG1_150450, LG1_150454
LG1	3	148200001	148500000	300000	LG1_135268, LG1_135276, LG1_154097, LG1_154105, LG1_163076
LG1	4	155600001	156900000	1300000	LG1_115409, LG1_115413, LG1_115475, LG1_115492, LG1_115496, LG1_125192, LG1_125217, LG1_125223, LG1_141755, LG1_141763, LG1_163999, LG1_164007, LG1_170526, LG1_170530, LG1_170578, LG1_170612, LG1_170618
LG1	5	157500001	158100000	600000	LG1_114028, LG1_114032, LG1_114150, LG1_114156, LG1_114179, LG1_114191, LG1_95021, LG1_95059
LG1	6	158500001	158800000	300000	LG1_121801, LG1_121805, LG1_121809, LG1_121815, LG1_121828
LG1	7	158900001	159500000	600000	LG1_137035, LG1_137091, LG1_137431, LG1_137475
LG1	8	159600001	159900000	300000	LG1_167397, LG1_167401, LG1_167405
LG1	9	160300001	160600000	300000	LG1_102818
LG1	10	165000001	165300000	300000	LG1_121654, LG1_121693
LG1	11	165600001	165900000	300000	LG1_112403
LG1	12	166000001	166900000	900000	LG1_112397, LG1_115206, LG1_115258, LG1_115287, LG1_115310, LG1_115318, LG1_115360, LG1_115373, LG1_115401, LG1_115405, LG1_144926, LG1_144953, LG1_149677, LG1_149686, LG1_149690, LG1_149698, LG1_153809
LG1	13	206000001	206400000	400000	LG1_140829, LG1_140833, LG1_140837, LG1_140841, LG1_140851, LG1_150980, LG1_150999
LG2	14	2600001	2900000	300000	LG2_179494, LG2_179498, LG2_179506, LG2_179542, LG2_179642
LG2	15	6700001	7000000	300000	LG2_233569
LG2	16	7200001	7800000	600000	LG2_212803, LG2_229673, LG2_229710, LG2_233580, LG2_233594, LG2_233598, LG2_233602, LG2_233621, LG2_233666, LG2_233672
LG2	17	8200001	8800000	600000	LG2_195668, LG2_195696, LG2_195702, LG2_195706, LG2_195745, LG2_195772, LG2_195795, LG2_236014, LG2_236059, LG2_236080
LG2	18	8900001	9300000	400000	LG2_190529, LG2_190681, LG2_190723, LG2_218456
LG2	19	10000001	10700000	700000	LG2_183755, LG2_183767, LG2_183792, LG2_183801, LG2_183830, LG2_183836, LG2_183842, LG2_243601, LG2_243656, LG2_243660, LG2_243678, LG2_243682, LG2_248579, LG2_248583
LG2	20	11400001	12300000	900000	LG2_174808, LG2_174844, LG2_174889, LG2_175023, LG2_175027, LG2_214993, LG2_226586, LG2_226592, LG2_234170, LG2_234180, LG2_234204, LG2_234232, LG2_234254, LG2_236242, LG2_236279, LG2_238791, LG2_238795, LG2_238810, LG2_238820, LG2_238824, LG2_238912, LG2_238956
LG2	21	13900001	14400000	500000	LG2_212477, LG2_212590, LG2_212594, LG2_212607, LG2_227033, LG2_227106, LG2_227110, LG2_227147, LG2_227158, LG2_227162, LG2_227166, LG2_230895, LG2_230919
LG2	22	14900001	15300000	400000	LG2_205832, LG2_205859, LG2_212278, LG2_212282, LG2_212286, LG2_212290, LG2_212327
LG2	23	15400001	16000000	600000	LG2_190888, LG2_190904, LG2_190908, LG2_232623, LG2_232631, LG2_232639, LG2_233968, LG2_234033
LG2	24	59900001	60200000	300000	LG2_251455, LG2_251468, LG2_251479, LG2_251490, LG2_251499, LG2_251509
LG2	25	61300001	61800000	500000	LG2_198614, LG2_198790, LG2_198794, LG2_198806, LG2_198812, LG2_198946, LG2_199104, LG2_199111
LG2	26	62900001	63500000	600000	LG2_199211, LG2_209352, LG2_209368, LG2_230322
LG2	27	63600001	64100000	500000	LG2_227507, LG2_227536, LG2_227550, LG2_227726, LG2_227735, LG2_228069, LG2_228083, LG2_228093
LG2	28	64200001	64700000	500000	LG2_183733, LG2_183737, LG2_183741, LG2_183745, LG2_248549
LG2	29	64800001	65100000	300000	LG2_207236, LG2_207240, LG2_207244, LG2_226600, LG2_226618, LG2_226622
LG2	30	65400001	66800000	1400000	LG2_202609, LG2_202676, LG2_202707, LG2_207296, LG2_207352, LG2_207364, LG2_207382, LG2_207410, LG2_207444, LG2_207703, LG2_207707, LG2_207722, LG2_207884, LG2_207913, LG2_207960, LG2_207964, LG2_207968, LG2_208015, LG2_208021, LG2_208025, LG2_208029, LG2_208048, LG2_208098, LG2_87913, LG2_87917, LG2_87950, LG2_88103, LG2_88109, LG2_88113
LG2	31	67200001	67600000	400000	LG2_207507, LG2_207537, LG2_207582, LG2_207590
LG2	32	68100001	68400000	300000	LG2_207185, LG2_207202, LG2_207224
LG2	33	68700001	69800000	1100000	LG2_214199, LG2_214209, LG2_214220, LG2_227562, LG2_234493, LG2_251815, LG2_251865, LG2_251888, LG2_251892, LG2_251896, LG2_251930
LG2	34	70000001	70800000	800000	LG2_199120, LG2_199152, LG2_199193, LG2_212194, LG2_212215, LG2_212223, LG2_212247, LG2_224822
LG2	35	70900001	71400000	500000	LG2_225499, LG2_225503, LG2_238345, LG2_238380
LG2	36	71600001	72700000	1100000	LG2_207619, LG2_207664, LG2_207699, LG2_227453, LG2_227459, LG2_227463, LG2_238228, LG2_238239, LG2_238327, LG2_238333, LG2_238341, LG2_249892, LG2_249896, LG2_249902
LG2	37	72800001	73200000	400000	LG2_249806, LG2_249810, LG2_249841, LG2_249861, LG2_249865, LG2_249869
LG2	38	74600001	75400000	800000	LG2_202448, LG2_202467, LG2_202477, LG2_202485, LG2_227015, LG2_230927, LG2_247453
LG2	39	75600001	76200000	600000	LG2_206093, LG2_206161, LG2_216418, LG2_216437, LG2_216445, LG2_216451, LG2_216461
LG2	40	108600001	109200000	600000	LG2_234997, LG2_235005, LG2_235031, LG2_235063, LG2_235071, LG2_235094, LG2_247787, LG2_247791, LG2_247797, LG2_247803, LG2_247807, LG2_247811, LG2_247815, LG2_247819, LG2_247823, LG2_247827, LG2_247831, LG2_247835, LG2_247845, LG2_247851, LG2_247867, LG2_247871
LG2	41	109300001	110400000	1100000	LG2_193647, LG2_193653, LG2_193672, LG2_193710, LG2_193724, LG2_193743, LG2_193758, LG2_238546, LG2_238581, LG2_238638, LG2_238642, LG2_238690, LG2_238764, LG2_247652, LG2_247663, LG2_247667, LG2_247682, LG2_247686, LG2_247707, LG2_247753, LG2_247757
LG2	42	160100001	160700000	600000	LG2_175606, LG2_175617, LG2_175642, LG2_175717, LG2_175756, LG2_201335, LG2_201343, LG2_201385, LG2_201398, LG2_201499, LG2_247895, LG2_248562
LG2	43	161100001	163000000	1900000	LG2_187537, LG2_187541, LG2_187558, LG2_187562, LG2_187566, LG2_187591, LG2_187698, LG2_187761, LG2_187783, LG2_187795, LG2_193769, LG2_193777, LG2_193785, LG2_193793, LG2_193812, LG2_193848, LG2_193875, LG2_193917, LG2_193923, LG2_193929, LG2_193937, LG2_209404, LG2_209412, LG2_209425, LG2_209429, LG2_209478, LG2_209482, LG2_209548, LG2_209609, LG2_209613, LG2_209627, LG2_209641, LG2_209662, LG2…
LG2	44	163100001	164500000	1400000	LG2_239633, LG2_239637, LG2_239657, LG2_239748, LG2_239763, LG2_239769, LG2_239785, LG2_239789, LG2_239793, LG2_239812, LG2_239837, LG2_239871, LG2_239894, LG2_239918, LG2_239928, LG2_239936, LG2_239945, LG2_254209, LG2_254219, LG2_254253, LG2_254269, LG2_254273, LG2_254289, LG2_254297, LG2_254309, LG2_254313, LG2_254323, LG2_254340, LG2_254373, LG2_254377, LG2_254383, LG2_254387, LG2_254398, LG2…
LG2	45	186100001	186600000	500000	LG2_176983, LG2_177033, LG2_177069, LG2_177073, LG2_177079, LG2_177085, LG2_177089, LG2_177093, LG2_177103, LG2_177116, LG2_244694
LG2	46	186900001	187300000	400000	LG2_223631, LG2_223652, LG2_223675, LG2_223679, LG2_223702, LG2_223710, LG2_243365, LG2_243411, LG2_243446, LG2_243463, LG2_243494, LG2_243548, LG2_243573, LG2_243581, LG2_243591
LG2	47	187600001	188500000	900000	LG2_180268, LG2_180277, LG2_180298, LG2_180307, LG2_180335, LG2_180339, LG2_180363, LG2_180391, LG2_180411, LG2_180415, LG2_180419, LG2_180460, LG2_180496, LG2_180559, LG2_180595, LG2_180599, LG2_180610, LG2_180647, LG2_180653, LG2_180659, LG2_180706, LG2_180741, LG2_180751, LG2_180763, LG2_180779, LG2_180801, LG2_180843, LG2_180867, LG2_180894, LG2_180917, LG2_180934, LG2_181014, LG2_181018
LG2	48	191200001	191400000	200000	LG2_199430, LG2_199450, LG2_199478, LG2_199488, LG2_199545, LG2_199612
LG2	49	192600001	192800000	200000	LG2_175417, LG2_215268, LG2_215294, LG2_215307, LG2_215340, LG2_215344
LG2	50	192900001	193200000	300000	LG2_197734, LG2_197766, LG2_197770, LG2_197828, LG2_197857, LG2_197874, LG2_197880, LG2_197900, LG2_197904, LG2_197914, LG2_197959, LG2_197969
LG2	51	194200001	196600000	2400000	LG2_176811, LG2_198440, LG2_198444, LG2_198448, LG2_198466, LG2_213837, LG2_213860, LG2_213864, LG2_213898, LG2_213904, LG2_213934, LG2_213938, LG2_213942, LG2_214028, LG2_214032, LG2_214057, LG2_214063, LG2_214069, LG2_214096, LG2_214119, LG2_214183, LG2_215749, LG2_215842, LG2_215883, LG2_215932, LG2_215954, LG2_215958, LG2_215995, LG2_216006, LG2_216010, LG2_219999, LG2_220009, LG2_220132, LG2…
LG3	52	30100001	30300000	200000	LG3_261654, LG3_261660, LG3_261693, LG3_261699, LG3_261712
LG3	53	31800001	32700000	900000	LG3_327118, LG3_327122, LG3_327197, LG3_327201, LG3_327214, LG3_327225, LG3_327276, LG3_327287, LG3_329218, LG3_329226, LG3_329245, LG3_329253, LG3_329300, LG3_329333, LG3_329351, LG3_329419, LG3_329450, LG3_329486, LG3_329490, LG3_329548, LG3_329609, LG3_329636, LG3_329658, LG3_329662, LG3_329685, LG3_329740, LG3_329754, LG3_329809, LG3_329841
LG3	54	33000001	33300000	300000	LG3_299179, LG3_299200, LG3_299266, LG3_299272, LG3_299316, LG3_330936
LG3	55	48200001	48600000	400000	LG3_265728, LG3_265732, LG3_265743, LG3_265752, LG3_265767, LG3_265775, LG3_265779, LG3_265787, LG3_265795, LG3_265848, LG3_265871, LG3_304302
LG3	56	49000001	49300000	300000	LG3_278322, LG3_278333, LG3_299426, LG3_299432, LG3_299436, LG3_299442, LG3_299448, LG3_299454, LG3_299465
LG3	57	49900001	50300000	400000	LG3_319067, LG3_319071, LG3_319082, LG3_319088, LG3_319094, LG3_319100
LG3	58	51200001	51500000	300000	LG3_275903, LG3_275907, LG3_275915, LG3_275927, LG3_275948, LG3_275972, LG3_295789, LG3_295793, LG3_295803, LG3_295807
LG3	59	192900001	194000000	1100000	LG3_297322, LG3_313263, LG3_313273, LG3_313284, LG3_313311, LG3_313317, LG3_313386, LG3_313397, LG3_313484, LG3_313492, LG3_313496, LG3_313659, LG3_313663, LG3_313670
LG4	60	36200001	36900000	700000	LG4_373153, LG4_373157, LG4_373193, LG4_373197, LG4_373216, LG4_373226, LG4_373242, LG4_373248, LG4_373262, LG4_373266, LG4_373285, LG4_383993, LG4_383997, LG4_384030, LG4_384052, LG4_384074, LG4_384084, LG4_384124, LG4_384128, LG4_384177, LG4_384184, LG4_384192, LG4_384200
LG4	61	40900001	41100000	200000	LG4_344423, LG4_344427, LG4_344437, LG4_344445, LG4_344449, LG4_375347, LG4_375355, LG4_375369, LG4_375379
LG4	62	49100001	49600000	500000	LG4_407776, LG4_407782, LG4_407817, LG4_407823, LG4_407839, LG4_407859, LG4_407904, LG4_407924, LG4_407932, LG4_407940, LG4_407944, LG4_407948, LG4_407956, LG4_407983, LG4_407989, LG4_407995, LG4_408020
LG4	63	57300001	57900000	600000	LG4_418323, LG4_418333, LG4_418337, LG4_418363, LG4_418369, LG4_418375, LG4_418379, LG4_418383, LG4_418399, LG4_418403, LG4_418409, LG4_418420, LG4_418434, LG4_418438, LG4_418446, LG4_418458
LG4	64	58000001	59000000	1000000	LG4_370492, LG4_370498, LG4_370581, LG4_370601, LG4_370613, LG4_370621, LG4_370625, LG4_370629, LG4_370691, LG4_370739, LG4_370953, LG4_370959, LG4_370965, LG4_371000, LG4_377725, LG4_377733, LG4_377739, LG4_377745, LG4_377749, LG4_377764, LG4_377810, LG4_377814, LG4_377818, LG4_377880, LG4_377894, LG4_377927, LG4_418488, LG4_418492, LG4_418496, LG4_418508, LG4_418512, LG4_418516
LG4	65	59200001	59700000	500000	LG4_355424, LG4_371004, LG4_371008, LG4_371012, LG4_371029, LG4_371035, LG4_371055, LG4_371065, LG4_371084, LG4_371104, LG4_371110
LG4	66	60200001	60500000	300000	LG4_386067, LG4_386073, LG4_386128, LG4_394834, LG4_394838, LG4_394842
LG4	67	69500001	69800000	300000	LG4_369775, LG4_411934, LG4_411945, LG4_411996, LG4_412023, LG4_412029, LG4_412033, LG4_89821
LG4	68	216700001	216900000	200000	LG4_347969
LG4	69	217000001	217700000	700000	LG4_363120, LG4_363133, LG4_367714, LG4_367748, LG4_367803, LG4_367813, LG4_367824, LG4_367833, LG4_401126
LG4	70	217800001	218700000	900000	LG4_359316, LG4_359333, LG4_359339, LG4_404455, LG4_415739, LG4_415743, LG4_415747, LG4_415753, LG4_415763, LG4_415775, LG4_415779, LG4_415806, LG4_415824, LG4_415844, LG4_415852, LG4_415862, LG4_415876, LG4_415914
LG4	71	283900001	284700000	800000	LG4_344241, LG4_365712, LG4_365731, LG4_365774, LG4_365790, LG4_365800, LG4_365806, LG4_396057, LG4_416312, LG4_416322, LG4_416332
LG4	72	335800001	336100000	300000	LG4_338895, LG4_338899, LG4_338903
LG4	73	336400001	337100000	700000	LG4_356625, LG4_356648, LG4_356661, LG4_356665, LG4_356669, LG4_356678, LG4_356682, LG4_375389, LG4_375395, LG4_396513
LG4	74	337200001	337500000	300000	LG4_406863, LG4_406899, LG4_406919, LG4_406948, LG4_406988, LG4_407036, LG4_407054
LG4	75	340400001	340700000	300000	LG4_407276, LG4_407300, LG4_407318, LG4_407322, LG4_407326, LG4_407330, LG4_407338, LG4_407342
LG4	76	341000001	342200000	1200000	LG4_332182, LG4_332186, LG4_332227, LG4_332242, LG4_332253, LG4_332261, LG4_332265, LG4_332289, LG4_332299, LG4_332303, LG4_332309, LG4_332313, LG4_332349, LG4_332355, LG4_332382, LG4_332402, LG4_332432, LG4_332436, LG4_332440, LG4_332446, LG4_332484, LG4_332488, LG4_332496, LG4_332514, LG4_332551, LG4_332565, LG4_332569, LG4_411878
LG4	77	344000001	345600000	1600000	LG4_350034, LG4_350063, LG4_350075, LG4_350114, LG4_350158, LG4_350180, LG4_350184, LG4_350227, LG4_350262, LG4_350283, LG4_350316, LG4_350327, LG4_350342, LG4_350359, LG4_350373, LG4_350379, LG4_350397, LG4_350410, LG4_350437, LG4_350471, LG4_350516, LG4_350520, LG4_396133, LG4_396137, LG4_403037, LG4_84428
LG4	78	345700001	346400000	700000	LG4_361726, LG4_361735, LG4_361770, LG4_361780, LG4_361784, LG4_361830, LG4_361834, LG4_381186, LG4_384835, LG4_384851, LG4_384871
LG4	79	347100001	349800000	2700000	LG4_348460, LG4_348527, LG4_348538, LG4_348551, LG4_348606, LG4_348610, LG4_348614, LG4_348658, LG4_348676, LG4_348680, LG4_348688, LG4_348710, LG4_364798, LG4_364817, LG4_364824, LG4_364828, LG4_364841, LG4_364847, LG4_364851, LG4_364855, LG4_364895, LG4_364899, LG4_364924, LG4_364928, LG4_364957, LG4_364992, LG4_364998, LG4_365002, LG4_365008, LG4_365031, LG4_365045, LG4_365108, LG4_365112, LG4…
LG4	80	350000001	350300000	300000	LG4_374316, LG4_374320
LG4	81	350400001	351000000	600000	LG4_374326, LG4_374340, LG4_374385, LG4_374416, LG4_374430, LG4_374444, LG4_405779, LG4_405783, LG4_405831, LG4_405835, LG4_405845, LG4_405849, LG4_405866
LG4	82	351200001	351600000	400000	LG4_419856, LG4_419879, LG4_419895, LG4_419905, LG4_419965, LG4_419971, LG4_419975, LG4_419981
LG4	83	351800001	352500000	700000	LG4_345943, LG4_345947, LG4_345951, LG4_345993, LG4_351947
LG4	84	352900001	353200000	300000	LG4_336406, LG4_336410
LG4	85	353800001	354100000	300000	LG4_352094, LG4_352104, LG4_352108, LG4_352142, LG4_352152, LG4_352162, LG4_352182, LG4_352202, LG4_352210
LG4	86	354400001	354800000	400000	LG4_843889, LG4_843893
LG4	87	355100001	355600000	500000	LG4_414647, LG4_414653, LG4_414667, LG4_414671, LG4_414722, LG4_414730, LG4_414734, LG4_414738, LG4_414746, LG4_414754, LG4_414799, LG4_414803, LG4_414836
LG4	88	356100001	356500000	400000	LG4_353143, LG4_353156, LG4_353185, LG4_353189, LG4_353207, LG4_353240, LG4_353253, LG4_391217
LG4	89	356900001	357200000	300000	LG4_408228, LG4_408232
LG4	90	357300001	357600000	300000	LG4_408238, LG4_408242
LG4	91	358000001	358500000	500000	LG4_406552, LG4_406605
LG4	92	358800001	359100000	300000	LG4_345448, LG4_345452, LG4_352992, LG4_353003
LG4	93	359600001	360400000	800000	LG4_340580, LG4_340584, LG4_391384, LG4_402589
LG4	94	360700001	361000000	300000	LG4_356726, LG4_356734, LG4_356740, LG4_356752
LG4	95	361200001	362400000	1200000	LG4_341160, LG4_341164, LG4_341170, LG4_341176, LG4_341200, LG4_341204, LG4_341261, LG4_341284, LG4_341288, LG4_341321, LG4_341331, LG4_344781, LG4_361001, LG4_361015, LG4_361019, LG4_361023, LG4_361041, LG4_383668, LG4_383674, LG4_396303, LG4_396332, LG4_401046, LG4_402614, LG4_416804
LG4	96	364700001	365000000	300000	LG4_416725
LG4	97	366600001	367300000	700000	LG4_372379, LG4_372383, LG4_372392, LG4_372396, LG4_372400, LG4_388520, LG4_388533, LG4_388537, LG4_388541, LG4_388545, LG4_388549, LG4_388558, LG4_392165, LG4_392169, LG4_392191, LG4_392199, LG4_392211, LG4_392223, LG4_392237, LG4_392241, LG4_392245, LG4_392267, LG4_392314, LG4_392326, LG4_392353, LG4_392365, LG4_392371, LG4_392379
LG4	98	367800001	368400000	600000	LG4_355585, LG4_355592, LG4_355612, LG4_355659, LG4_355672, LG4_355680, LG4_355684, LG4_383878, LG4_383886, LG4_383894, LG4_383898, LG4_383902, LG4_383906, LG4_383952, LG4_383960, LG4_394846
LG4	99	370400001	371400000	1000000	LG4_387266, LG4_388289, LG4_388293, LG4_388299, LG4_388309, LG4_407122, LG4_410379, LG4_410393, LG4_410407, LG4_410421, LG4_410431, LG4_410446, LG4_410454, LG4_410485, LG4_410495, LG4_410501, LG4_410527, LG4_410545, LG4_410565, LG4_410569, LG4_410573, LG4_410577, LG4_410660, LG4_410668, LG4_410672, LG4_410690
LG4	100	372100001	372400000	300000	LG4_346190, LG4_346198, LG4_346240, LG4_346254, LG4_346260, LG4_346278, LG4_346284, LG4_346292, LG4_346311, LG4_346350, LG4_346389, LG4_346399, LG4_346431
LG5	101	6000001	6300000	300000	LG5_473856, LG5_473868, LG5_473872, LG5_485886, LG5_485941, LG5_485960, LG5_485964, LG5_485975
LG5	102	57200001	57900000	700000	LG5_477339, LG5_492037, LG5_492072, LG5_492105, LG5_492142, LG5_492188, LG5_492194, LG5_492209, LG5_492215, LG5_492239
LG5	103	58000001	58300000	300000	LG5_492247, LG5_492275
LG5	104	58500001	59200000	700000	LG5_437254, LG5_437260, LG5_437264, LG5_437298, LG5_437378, LG5_461971, LG5_462008, LG5_462035, LG5_462039, LG5_462060, LG5_462066, LG5_462085
LG5	105	66100001	67200000	1100000	LG5_453514, LG5_453544, LG5_453554, LG5_453558, LG5_453583, LG5_459872, LG5_459885, LG5_459889, LG5_459896, LG5_467438
LG5	106	67300001	67800000	500000	LG5_429709, LG5_429713, LG5_429723, LG5_429731, LG5_429742, LG5_429757, LG5_429780, LG5_429826, LG5_429855, LG5_497932
LG5	107	68000001	68400000	400000	LG5_453177, LG5_453190, LG5_453286, LG5_453339, LG5_453367
LG5	108	163500001	163900000	400000	LG5_472568, LG5_472589, LG5_496126, LG5_505082
LG5	109	164000001	164300000	300000	LG5_502958, LG5_502968
LG5	110	164400001	165400000	1000000	LG5_448444, LG5_448448, LG5_448480, LG5_448486, LG5_448492, LG5_448521, LG5_448527, LG5_448578, LG5_448598, LG5_468972, LG5_502889, LG5_502899, LG5_502924, LG5_502949
LG5	111	165500001	165800000	300000	LG5_522818, LG5_522822, LG5_522829, LG5_522882, LG5_522931
LG5	112	199800001	200000000	200000	LG5_483246, LG5_483277, LG5_483326, LG5_483335, LG5_483346, LG5_483352
LG5	113	205400001	206500000	1100000	LG5_484313, LG5_497144, LG5_497148, LG5_507843, LG5_526544, LG5_526550, LG5_526592, LG5_526625, LG5_526649, LG5_526670, LG5_526694, LG5_526718, LG5_526743, LG5_526768, LG5_526809, LG5_526871, LG5_526879
LG5	114	269000001	269500000	500000	LG5_433233, LG5_433288, LG5_433329, LG5_433341, LG5_433345, LG5_433349, LG5_433370, LG5_433410, LG5_433416, LG5_433420, LG5_433424, LG5_433440, LG5_433444
LG5	115	269600001	271000000	1400000	LG5_439688, LG5_439696, LG5_439700, LG5_439720, LG5_512762, LG5_512783, LG5_512795, LG5_512813, LG5_512817, LG5_512835, LG5_512846, LG5_512866, LG5_512870, LG5_512874, LG5_512880, LG5_512925, LG5_512943, LG5_512959, LG5_512984, LG5_512988, LG5_512992, LG5_513068, LG5_513096, LG5_513189, LG5_513198, LG5_513218, LG5_513225, LG5_513229, LG5_513235
LG5	116	271100001	271400000	300000	LG5_523937, LG5_523948, LG5_523964, LG5_523968, LG5_523980, LG5_523984, LG5_523996
LG6	117	42500001	43000000	500000	LG6_557285, LG6_557310, LG6_557343, LG6_557361, LG6_557372, LG6_557376, LG6_557380, LG6_557438, LG6_557465, LG6_557480, LG6_557500, LG6_557508, LG6_557512, LG6_557585
LG6	118	43600001	44600000	1000000	LG6_531625, LG6_531653, LG6_531657, LG6_531688, LG6_531700, LG6_531794, LG6_531848, LG6_531859, LG6_531868, LG6_531931, LG6_531974, LG6_531978, LG6_531990, LG6_532015, LG6_532187, LG6_532208, LG6_532264, LG6_532275, LG6_532290, LG6_532301, LG6_532317, LG6_532335, LG6_532366, LG6_532372, LG6_532441
LG6	119	55600001	56800000	1200000	LG6_563891, LG6_563895, LG6_563899, LG6_563905, LG6_568806, LG6_568889, LG6_568914, LG6_568960, LG6_588485, LG6_588500, LG6_588504, LG6_588526, LG6_588535, LG6_588541, LG6_588545, LG6_588563, LG6_588593, LG6_588599, LG6_588634, LG6_588645, LG6_588649, LG6_588662
LG6	120	76400001	77400000	1000000	LG6_549178, LG6_549198, LG6_549212, LG6_549230, LG6_549265, LG6_596959, LG6_596972, LG6_597029, LG6_597037, LG6_597041, LG6_597047, LG6_597084, LG6_597088, LG6_597153, LG6_597157, LG6_597161, LG6_597206, LG6_597210, LG6_597214, LG6_597221, LG6_597238, LG6_599920
LG6	121	157200001	157500000	300000	LG6_561031, LG6_561170, LG6_561177, LG6_561188, LG6_561205, LG6_561209, LG6_561235, LG6_561308, LG6_596061
LG7	122	5100001	5300000	200000	LG7_607641, LG7_607647, LG7_607681, LG7_607722, LG7_607761, LG7_607772, LG7_607782, LG7_607809, LG7_607818, LG7_607834, LG7_607862
LG7	123	36300001	36500000	200000	LG7_656873, LG7_656895
LG7	124	43300001	43500000	200000	LG7_669970, LG7_669992
LG7	125	44200001	44400000	200000	LG7_668881, LG7_668885, LG7_668891, LG7_668954
LG7	126	135800001	136100000	300000	LG7_620968, LG7_620989, LG7_621012, LG7_621018, LG7_621022, LG7_655421
LG7	127	137200001	137500000	300000	LG7_608266
LG7	128	138500001	138800000	300000	LG7_657389, LG7_657409, LG7_657428
LG8	129	68300001	68900000	600000	LG8_699660, LG8_699678, LG8_699682, LG8_699693, LG8_699697, LG8_699701, LG8_699705, LG8_699709, LG8_720054, LG8_720128, LG8_720149, LG8_720167, LG8_720171, LG8_720182, LG8_720199, LG8_720232, LG8_720243, LG8_720260, LG8_720282, LG8_720335, LG8_720339, LG8_728775, LG8_728795, LG8_728816, LG8_736926, LG8_736947, LG8_736951, LG8_736964, LG8_736996
LG8	130	101400001	101600000	200000	LG8_681202, LG8_681206, LG8_681260, LG8_723955, LG8_723963, LG8_723975, LG8_723989, LG8_723996
LG8	131	102100001	102400000	300000	LG8_706338, LG8_706372, LG8_706382, LG8_706398, LG8_706414, LG8_706435, LG8_706439
LG8	132	147200001	148200000	1000000	LG8_678018, LG8_678028, LG8_678038, LG8_678086, LG8_696752, LG8_696789, LG8_696793, LG8_696808, LG8_696812, LG8_696816, LG8_696828, LG8_696834, LG8_701431, LG8_722826, LG8_722837, LG8_722937, LG8_752181, LG8_752238
LG8	133	148300001	148900000	600000	LG8_707276, LG8_707294, LG8_707298, LG8_707302, LG8_707308, LG8_707312, LG8_707316, LG8_707343
LG8	134	155000001	155200000	200000	LG8_751827
LG8	135	155600001	156000000	400000	LG8_687830, LG8_687872, LG8_687882
LG8	136	156100001	156500000	400000	LG8_686695, LG8_686745, LG8_686749, LG8_686771, LG8_699380, LG8_699399
LG8	137	156800001	157200000	400000	LG8_677036, LG8_677042, LG8_677050, LG8_677066, LG8_677092, LG8_677107, LG8_677132, LG8_677136, LG8_677179, LG8_727593, LG8_727630, LG8_727679, LG8_758010
LG8	138	188100001	188400000	300000	LG8_674826, LG8_674863, LG8_674885, LG8_674898, LG8_674943
LG8	139	194600001	194900000	300000	LG8_692404, LG8_692422, LG8_692463, LG8_692473, LG8_692485, LG8_692497, LG8_692519, LG8_692527
LG8	140	214800001	215100000	300000	LG8_706265, LG8_706271, LG8_706283, LG8_706293
LG8	141	215500001	215800000	300000	LG8_687340, LG8_687358, LG8_687364, LG8_700034
LG8	142	216300001	216600000	300000	LG8_692400, LG8_711738, LG8_711746, LG8_741062, LG8_741068, LG8_741085, LG8_741089
LG8	143	216700001	216900000	200000	LG8_692347, LG8_692355, LG8_692377, LG8_692387
LG8	144	249200001	249400000	200000	LG8_746569
LG8	145	250400001	251600000	1200000	LG8_708847, LG8_708853, LG8_726688, LG8_728605, LG8_731751, LG8_731817, LG8_731883, LG8_741017, LG8_742708, LG8_743742, LG8_753520
LG8	146	251900001	252200000	300000	LG8_677339, LG8_677370, LG8_677404, LG8_677418, LG8_677422
LG8	147	252700001	253000000	300000	LG8_715710, LG8_718267, LG8_718282, LG8_718305
LG8	148	253100001	253400000	300000	LG8_753608, LG8_753618, LG8_753630, LG8_753635
LG8	149	255500001	255800000	300000	LG8_676449, LG8_676476, LG8_676486, LG8_676500, LG8_676525, LG8_676554, LG8_676583
LG8	150	264600001	264900000	300000	LG8_732808, LG8_736698
LG8	151	265600001	265900000	300000	LG8_696002, LG8_698859
LG8	152	266100001	266400000	300000	LG8_698989, LG8_699006, LG8_699043
LG8	153	267200001	267400000	200000	LG8_752657
LG8	154	270000001	270500000	500000	LG8_694144, LG8_694185, LG8_694194, LG8_694205, LG8_711193
LG8	155	290900001	291200000	300000	LG8_707098
LG8	156	293000001	293300000	300000	LG8_674801
LG8	157	294800001	295000000	200000	LG8_706120, LG8_706131, LG8_741126
LG9	158	175400001	175700000	300000	LG9_824642, LG9_824680, LG9_824684, LG9_824745, LG9_824829, LG9_824881, LG9_824885
