# Supplementary material for: RNA sequencing provides insights into the evolution of lettuce and the regulation of flavonoid biosynthesis
Source: Nat Commun. 2017 Dec 22;8:2264. doi: 10.1038/s41467-017-02445-9 (PMC5741661; doi:10.1038/s41467-017-02445-9)
Supplement: Supplementary file 11 — Supplementary Dataset 8 [file 41467_2017_2445_MOESM11_ESM.xlsx]

## Sheet: Supplementary Data 8
Supplementary Data 8. Introgressed regions from L. serriola in cultivated lettuce
Chromosome	Start	End	Size	Number of SNPs	Number of accessions	List of accessions
LG1	3900001	4120000	220000	40	10	B14, B17, B27, B29, B32, B35, B9, C5, L31, X2
LG1	13080001	13660000	580000	145	17	B11, L21, L31, L37, R13, R38, R40, S17, S21, S30, S31, S32, S36, S41, S6, X2, X5
LG1	14100001	14320000	220000	101	1	R38
LG1	17100001	18600000	1500000	350	5	L23, L31, L9, X2, X8
LG1	17960001	18560000	600000	80	1	S17
LG1	19680001	20060000	380000	56	7	B11, L37, L9, R13, R40, S17, X5
LG1	24720001	25600000	880000	129	1	L4
LG1	25220001	25600000	380000	45	2	L9, X4
LG1	26720001	26920000	200000	30	19	B1, B18, B2, B30, B34, C20, C28, C6, L14, L15, L18, L3, L31, L32, L4, R2, R31, X2, X4
LG1	44100001	44480000	380000	53	3	B10, L29, L9
LG1	57940001	58600000	660000	22	11	L1, L15, L21, L4, R13, R2, R26, R33, R40, R44, S36
LG1	59200001	59460000	260000	91	17	C28, L1, L14, L18, L21, L3, L36, R2, R26, R27, R31, R33, R4, R44, S21, S36, S39
LG1	63740001	64120000	380000	44	1	L9
LG1	70960001	71160000	200000	25	10	B14, B21, B28, B35, B5, B8, L31, L34, R36, X2
LG1	70960001	71440000	480000	79	2	L1, L32
LG1	82380001	83000000	620000	188	4	B18, C9, L23, L4
LG1	82760001	83000000	240000	59	8	B23, C25, L36, L37, S17, W21, W22, W7
LG1	87300001	87700000	400000	116	5	B10, B18, C9, L23, W21
LG1	97820001	98200000	380000	24	12	B18, C23, C35, R44, S14, S2, S27, S28, S33, S38, S40, S41
LG1	102420001	102620000	200000	24	2	R44, R46
LG1	164700001	164960000	260000	20	50	B10, B14, B18, B2, B20, B23, B27, B28, B3, B30, B34, B35, B37, B7, B8, B9, C10, C12, C21, C22, C23, C25, C31, C32, C35, C6, C9, L20, L24, L26, L29, L9, R11, R13, R14, R25, R27, R3, R32, R40, R41, R43, R45, S17, S41, S6, W21, W22, W7, X4
LG1	192360001	192640000	280000	32	1	R40
LG1	209940001	210320000	380000	22	18	B10, B11, B13, B21, B25, B29, B31, B32, B34, B36, B6, L11, L31, L4, R9, S10, S36, W21
LG1	211420001	211760000	340000	72	2	B11, R9
LG2	29740001	30100000	360000	31	23	B10, B17, B18, B23, B29, B32, B4, C12, C28, L13, L31, R1, R23, R28, R34, R36, R39, R4, R44, R7, R8, S39, X7
LG2	31260001	31460000	200000	24	7	B24, B26, B36, B37, C23, L11, L26
LG2	31260001	31700000	440000	166	7	B25, B6, R13, R38, R40, R43, S17
LG2	31480001	31700000	220000	52	12	B13, B21, C5, L32, L36, L37, R28, R31, R35, R8, S15, W21
LG2	57400001	57760000	360000	22	2	L21, S10
LG2	147460001	147660000	200000	22	1	B10
LG2	169020001	169520000	500000	135	3	B10, B14, S17
LG2	169900001	170100000	200000	75	5	B10, B14, B35, B7, B8
LG3	7180001	8060000	880000	169	2	L1, L32
LG3	7680001	8060000	380000	48	18	S10, S11, S12, S14, S21, S23, S27, S28, S3, S30, S31, S32, S33, S36, S38, S40, S41, S6
LG3	20200001	20440000	240000	33	1	L4
LG3	23780001	24140000	360000	23	14	B1, B11, B2, B34, C20, L20, R26, S10, S17, S2, S31, S32, S41, S6
LG3	35400001	35620000	220000	23	4	C28, L14, L18, L3
LG3	53040001	53420000	380000	40	8	B21, L15, L32, R18, R20, R3, R42, R43
LG3	53680001	53880000	200000	24	7	L15, L32, R18, R20, R3, R42, R43
LG3	100700001	101060000	360000	21	25	B10, B11, B12, B13, B14, B15, B21, B27, B28, B3, B30, B31, B35, B37, B6, B7, B8, B9, L1, L26, R18, R26, R43, R44, X5
LG3	146280001	146580000	300000	75	5	B24, B25, B26, R29, R37
LG3	208280001	208660000	380000	58	13	B37, L14, L23, L25, L30, R1, R13, R19, R31, R38, R40, S39, X8
LG3	209320001	209580000	260000	26	8	B37, L14, L23, L25, L30, R1, R31, X8
LG4	1	1000000	1000000	149	10	B13, B17, B30, B37, C20, L11, L16, L26, L34, L5
LG4	8420001	8840000	420000	135	3	B10, B21, B28
LG4	10360001	10780000	420000	67	3	B10, B21, B28
LG4	17320001	17560000	240000	31	5	B13, L11, L32, L9, R2
LG4	26720001	27220000	500000	22	23	B10, L1, L21, L32, L4, L9, R6, S10, S11, S12, S14, S2, S21, S23, S27, S28, S30, S31, S32, S33, S39, S41, S6
LG4	36960001	37500000	540000	45	8	B10, B25, B34, B37, L1, L20, L9, R44
LG4	42400001	42640000	240000	45	1	L34
LG4	45440001	45680000	240000	21	36	B10, B12, B13, B14, B15, B17, B18, B20, B21, B23, B24, B26, B28, B29, B3, B31, B32, B37, B5, B6, B7, B8, B9, C21, C28, C34, C5, L14, L18, L20, L3, L9, R31, R44, S17, X7
LG4	49500001	49780000	280000	47	1	X7
LG4	73980001	74300000	320000	20	5	L29, L31, L32, L37, X2
LG4	75200001	75400000	200000	31	9	L1, L29, L31, L32, L36, L37, X2, X5, X7
LG4	126740001	127120000	380000	52	3	L2, L24, R9
LG4	128540001	129380000	840000	36	1	R41
LG4	137340001	137680000	340000	31	22	L1, L32, L36, L37, R26, R27, R41, S10, S12, S14, S2, S23, S27, S28, S31, S33, S36, S38, S39, S40, X5, X7
LG4	177560001	177960000	400000	37	2	L31, L4
LG4	246480001	246740000	260000	66	15	B11, B24, B25, B26, B30, L26, L30, L31, L32, L36, L37, R30, R39, R40, R9
LG4	252220001	252600000	380000	49	2	L1, R27
LG4	253340001	253640000	300000	24	1	L1
LG4	254000001	254520000	520000	28	1	L1
LG4	256660001	257040000	380000	20	6	R13, R40, S31, W21, W22, W7
LG4	265360001	265760000	400000	56	8	B1, B10, B2, B36, C20, L23, L31, R1
LG4	299680001	300060000	380000	60	3	L23, L31, X8
LG4	324500001	324880000	380000	73	19	B1, B11, B13, B2, B20, B24, B25, B26, B28, B36, L1, L11, L24, L25, L32, L36, L37, R9, X5
LG4	331100001	331480000	380000	39	9	R13, R14, R15, R17, R31, R36, R38, R4, R46
LG5	4280001	4660000	380000	23	3	B15, L1, L32
LG5	113440001	113680000	240000	20	9	B13, B14, B35, B7, B8, B9, C22, L1, L18
LG5	135880001	136100000	220000	21	5	C12, C22, R27, R44, R46
LG5	137800001	138320000	520000	23	5	B21, B5, C21, C22, L30
LG5	142740001	142980000	240000	121	1	R40
LG5	142740001	143380000	640000	177	2	C21, W7
LG5	143180001	143380000	200000	24	33	B10, B11, B15, B18, B20, B21, B27, B28, B3, B31, B6, C12, C5, L18, L23, L25, L29, L36, L4, R2, R20, R23, R3, R42, R43, R44, R46, R7, R9, S17, X18, X5, X8
LG5	155940001	156180000	240000	21	5	C21, C22, L29, S17, S3
LG5	200260001	200880000	620000	132	16	B10, B11, C9, L1, L2, L24, L31, L32, L36, L37, R25, R34, S17, X2, X5, X7
LG5	210360001	210600000	240000	20	2	R33, R43
LG5	213400001	213680000	280000	25	10	B18, L2, L5, R18, R2, R36, R7, S15, S17, X4
LG5	217540001	218200000	660000	65	11	B18, C12, L20, L29, L36, L37, R18, R2, R35, S17, X4
LG5	218600001	219000000	400000	28	10	C12, L29, L31, L36, L37, R18, R2, R35, S17, X2
LG5	218840001	219200000	360000	63	4	B11, L1, L32, X5
LG5	221080001	221280000	200000	45	2	R18, R2
LG5	232060001	232340000	280000	33	1	S21
LG5	232060001	232680000	620000	61	19	B13, B14, B18, B20, B21, B24, B25, B26, B3, B30, B34, B35, B37, B5, B7, B8, B9, L11, X4
LG5	232380001	233040000	660000	41	4	L24, R26, R27, R4
LG5	235540001	235760000	220000	27	17	B1, B10, B12, B14, B15, B2, B27, B28, B29, B31, B35, B36, B6, B7, B8, B9, C12
LG5	235540001	236540000	1000000	120	19	S10, S11, S12, S14, S2, S21, S23, S27, S28, S3, S30, S31, S32, S33, S36, S38, S40, S41, S6
LG5	237960001	238540000	580000	107	3	S21, W22, W7
LG5	243380001	243960000	580000	35	6	B13, L23, S15, W21, W22, W7
LG5	310400001	310600000	200000	25	3	W21, W22, W7
LG6	28040001	28240000	200000	32	1	L24
LG6	31280001	31500000	220000	29	3	B13, B21, R34
LG6	32460001	32700000	240000	24	18	B18, B23, C20, C28, L15, L16, L19, L24, L31, L34, L5, L9, R18, R25, R37, S17, X2, X4
LG6	33300001	33800000	500000	120	3	L14, L24, L3
LG6	62340001	62540000	200000	26	13	L24, L4, R18, R19, R20, R29, R33, R34, R38, R42, R44, R6, R9
LG6	64720001	64940000	220000	21	4	B14, B27, B35, B8
LG6	117060001	117260000	200000	54	4	R13, W21, W22, W7
LG6	124080001	124460000	380000	36	5	B10, B13, L20, L4, L9
LG6	129880001	130080000	200000	45	7	C25, R26, R33, R6, W21, W22, W7
LG6	140360001	140580000	220000	26	3	R13, R38, R40
LG6	158840001	159220000	380000	31	18	L21, S10, S11, S12, S14, S2, S21, S23, S27, S28, S3, S30, S32, S33, S36, S38, S40, S41
LG6	170940001	171140000	200000	29	5	L1, L32, L36, L37, R9
LG6	170940001	171420000	480000	71	1	S39
LG6	180280001	180500000	220000	37	1	S39
LG6	183300001	184360000	1060000	218	1	S39
LG6	183840001	184360000	520000	154	1	W21
LG6	184100001	184360000	260000	46	3	L3, R31, W22
LG7	9660001	9940000	280000	41	1	R26
LG7	30360001	30660000	300000	59	16	B12, B17, B18, B28, B3, B31, B36, B8, C12, L34, R4, R44, R6, S39, X4, X5
LG7	42140001	42380000	240000	123	2	B21, C12
LG7	46520001	46760000	240000	27	2	L4, S11
LG7	49340001	49560000	220000	53	21	B1, B15, B18, B2, B20, B24, B25, B26, B34, B39, C6, L15, L26, L34, R34, S11, S30, W21, W22, W7, X4
LG7	75700001	75900000	200000	32	3	W21, W7, X8
LG7	88900001	89820000	920000	74	3	L31, L4, X2
LG7	120200001	120400000	200000	21	1	L13
LG7	120200001	120760000	560000	71	3	L32, L36, L37
LG7	124640001	125020000	380000	51	3	B12, B3, B6
LG7	140100001	140540000	440000	46	35	B1, B15, B2, B21, B30, B36, B4, B5, C10, C14, C18, C19, C21, C22, C23, C24, C25, C27, C31, C32, C34, C35, C4, C6, C8, L12, L13, L15, L26, L29, L31, L4, R33, X18, X2
LG7	147020001	147280000	260000	32	4	B12, B3, B6, R43
LG7	150340001	150540000	200000	29	2	W22, W7
LG7	179640001	179940000	300000	21	15	L21, R13, R19, S10, S12, S14, S2, S21, S27, S31, S32, S33, S36, S38, S40
LG8	5040001	5260000	220000	56	17	B10, B15, B23, B25, B26, B3, B31, B36, C5, L11, L14, L20, L29, L3, L37, R26, R9
LG8	18120001	18380000	260000	42	10	B11, B13, B20, B23, B30, B37, L20, R25, R34, R9
LG8	23880001	24100000	220000	62	3	S31, S41, S6
LG8	24700001	25300000	600000	65	1	R20
LG8	26980001	27360000	380000	46	3	S31, S41, S6
LG8	91540001	91920000	380000	66	9	L21, S10, S12, S23, S27, S28, S33, S40, S41
LG8	113000001	113280000	280000	24	2	L31, X2
LG8	135780001	136160000	380000	29	20	R13, R30, R39, S10, S11, S12, S14, S2, S23, S27, S28, S3, S30, S31, S33, S36, S38, S40, S41, S6
LG8	151120001	151480000	360000	40	4	B18, L23, S17, X8
LG8	152260001	152640000	380000	33	3	L23, S17, X8
LG8	171280001	171660000	380000	33	8	B17, C5, L20, L23, L31, R46, X2, X8
LG8	181400001	181780000	380000	54	10	B23, B24, B25, B26, B34, L25, L34, L9, R25, S39
LG8	197640001	198020000	380000	32	4	B21, B37, L26, L9
LG9	6860001	7680000	820000	63	3	L36, L37, R26
LG9	7960001	8560000	600000	53	3	L36, L37, R26
LG9	16380001	16660000	280000	26	1	L4
LG9	25680001	26060000	380000	21	3	L21, L32, S21
LG9	37520001	37760000	240000	157	9	B11, B20, L37, S3, S6, W21, W22, W7, X5
LG9	67860001	68060000	200000	27	5	B3, S11, S14, S3, S30
LG9	69320001	69600000	280000	161	1	R40
LG9	100960001	101340000	380000	28	5	C9, L1, R38, S15, S3
LG9	132760001	132960000	200000	27	1	S36
LG9	137440001	137680000	240000	65	7	L14, L18, L3, L31, R33, X2, X7
LG9	143160001	143400000	240000	42	8	B10, L15, L9, R33, W21, W22, W7, X8
LG9	193240001	193840000	600000	54	3	R13, R19, R38
LG9	197060001	197280000	220000	48	3	R13, R19, R38
