# Supplementary material for: RNA sequencing provides insights into the evolution of lettuce and the regulation of flavonoid biosynthesis
Source: Nat Commun. 2017 Dec 22;8:2264. doi: 10.1038/s41467-017-02445-9 (PMC5741661; doi:10.1038/s41467-017-02445-9)
Supplement: Supplementary file 12 — Supplementary Dataset 9 [file 41467_2017_2445_MOESM12_ESM.xlsx]

## Sheet: Supplementary Data 9
Supplementary Data 9. Introgressed regions from L. saligna in cultivated lettuce
Chromosome	Start	End	Size	Number of SNPs	Number of accessions	List of accessions
LG1	51060001	51520000	460000	65	4	S15, W21, W22, W7
LG1	88940001	89600000	660000	337	1	B18
LG1	91780001	92420000	640000	214	1	B18
LG1	93080001	94260000	1180000	819	1	B18
LG1	94480001	94860000	380000	197	1	B18
LG1	118280001	118660000	380000	34	23	B10, L21, L25, L4, S10, S11, S12, S14, S15, S2, S23, S27, S28, S3, S30, S31, S32, S33, S36, S38, S40, S41, S6
LG3	155540001	155920000	380000	36	8	R13, R19, R38, R40, S11, S3, S30, S39
LG3	193940001	194760000	820000	305	3	B13, L11, R18
LG3	196260001	196460000	200000	50	3	B13, L11, R18
LG3	197140001	197500000	360000	58	3	B13, L11, R18
LG3	199500001	199760000	260000	79	3	B13, L11, R18
LG3	200220001	200420000	200000	112	7	B13, L11, R13, R18, R19, R38, R40
LG3	200960001	201320000	360000	34	4	R13, R19, R40, S39
LG6	86660001	86960000	300000	32	3	R13, R38, R40
