# Supplementary material for: RNA sequencing provides insights into the evolution of lettuce and the regulation of flavonoid biosynthesis
Source: Nat Commun. 2017 Dec 22;8:2264. doi: 10.1038/s41467-017-02445-9 (PMC5741661; doi:10.1038/s41467-017-02445-9)
Supplement: Supplementary file 13 — Supplementary Dataset 10 [file 41467_2017_2445_MOESM13_ESM.xlsx]

## Sheet: Supplementary Data 10
Supplementary Data 10. Introgressed regions from L. virosa in cultivated lettuce
Chromosome	Start	End	Size	Number of SNPs	Number of accessions	List of accessions
LG2	6500001	6820000	320000	27	10	B28, B3, B31, B36, B37, B6, L9, R18, R43, X7
LG2	90420001	90800000	380000	64	1	L31
LG2	91420001	93420000	2000000	740	1	L31
LG2	94300001	94700000	400000	64	1	L31
LG2	95420001	96480000	1060000	111	1	L31
LG2	97680001	98060000	380000	54	1	L31
LG2	98420001	99000000	580000	81	1	L31
LG2	100420001	100820000	400000	166	1	L31
LG2	101420001	102320000	900000	309	1	L31
LG2	103720001	104720000	1000000	344	1	L31
LG2	105720001	106720000	1000000	201	1	L31
LG2	106960001	107740000	780000	236	1	L31
