# Supplementary material for: RNA sequencing provides insights into the evolution of lettuce and the regulation of flavonoid biosynthesis
Source: Nat Commun. 2017 Dec 22;8:2264. doi: 10.1038/s41467-017-02445-9 (PMC5741661; doi:10.1038/s41467-017-02445-9)
Supplement: Supplementary file 14 — Supplementary Dataset 11 [file 41467_2017_2445_MOESM14_ESM.xlsx]

## Sheet: Supplementary Data 11
Supplementary Data 11. List of identified eQTLs
Gene id	Gene chromosome	Gene start	Gene end	eQTL type	eQTL number	eQTL chromosome	eQTL region	Number of associated SNPs	Position of lead SNP	-log10 (P) value of lead SNP
LG0_105373	LG0	246165	272140	distant	1	LG0	2489186-4342473	12	4341819	11.2822
LG0_105373	LG0	246165	272140	distant	2	LG0	26976422-27274635	48	26976422	20.1345
LG0_105373	LG0	246165	272140	distant	3	LG9	39872196-39968246	23	39968246	8.45834
LG0_105373	LG0	246165	272140	distant	4	LG9	44608502-46322459	3	46321707	7.56088
LG0_105373	LG0	246165	272140	distant	5	LG9	52418153-58765792	12	56954794	20.6964
LG0_105460	LG0	280841	283058	distant	1	LG0	26976422-27274635	37	26976422	12.6291
LG0_105460	LG0	280841	283058	distant	2	LG9	52416013-56787058	9	53153182	9.78338
LG0_107560	LG0	2887867	2889097	local	1	LG0	2751003-3085377	36	2751003, 3001292, 3001434, 3001724, 3001728, 3001854, 3001940, 3002036, 3002057, 3002518, 3002555, 3002632, 3002682, 3002710, 3039008	8.30271
LG0_107560	LG0	2887867	2889097	distant	2	LG8	21454786-21458227	8	21454786, 21455251, 21455281, 21455917, 21456665, 21456805, 21457718, 21458227	6.35503
LG0_107560	LG0	2887867	2889097	distant	3	LG9	51775398-52055082	8	52054985	7.72171
LG0_107062	LG0	4030178	4051572	local	1	LG0	4031941-4122869	41	4093436, 4093442, 4093515, 4093521, 4093544, 4093629, 4093670, 4093890, 4093956, 4094091, 4094097, 4094100, 4094203, 4094226, 4094260, 4094304, 4094306, 4094316	12.1164
LG0_106863	LG0	4180377	4184107	local	1	LG0	4093436-4277100	57	4182955, 4183199	28.0418
LG0_106785	LG0	4252076	4259012	local	1	LG0	2489186-4342473	11	4341819	16.1398
LG0_106785	LG0	4252076	4259012	distant	2	LG9	53153182-56787058	4	53153182	11.2579
LG0_106767	LG0	4275183	4277238	local	1	LG0	4182918-4276757	16	4258469, 4258475, 4258477, 4258490, 4265151, 4275841, 4276129, 4276351, 4276757	9.74
LG0_106684	LG0	4341149	4344330	local	1	LG0	3681519-4342473	9	4341419, 4341440, 4341657, 4341735, 4341753, 4341840, 4342473	8.45454
LG0_115599	LG0	6107007	6129964	distant	1	LG0	6357632-6357752	3	6357632, 6357635, 6357752	7.10075
LG0_115599	LG0	6107007	6129964	distant	2	LG0	11977182-21344183	97	17031908, 17031936, 17032023, 17032024, 17032025	8.25631
LG0_115599	LG0	6107007	6129964	distant	3	LG0	32763227-37019995	98	34475714	8.277
LG0_115599	LG0	6107007	6129964	distant	4	LG0	45281392-47916881	13	47916881	7.64533
LG0_115599	LG0	6107007	6129964	distant	5	LG0	61968286-61986411	19	61968286, 61968557, 61968729, 61984613, 61985573, 61986361	7.50036
LG0_115599	LG0	6107007	6129964	distant	6	LG1	51825671-51866804	14	51827035, 51829638, 51830168, 51830180, 51830224, 51830256, 51863525	8.00943
LG0_115599	LG0	6107007	6129964	distant	7	LG8	99147303-101300397	23	99775510, 99775550, 100077829, 100078095, 100078200, 100078683, 100078705	7.50036
LG0_111503	LG0	7981264	7987351	local	1	LG0	7980099-7984084	18	7980198, 7980225, 7980228	9.40633
LG0_104484	LG0	8907561	8925263	local	1	LG0	7980198-9177388	11	8907956	8.08432
LG0_104547	LG0	9715612	9719025	distant	1	LG0	19112434-19113085	8	19112434, 19112511, 19112514, 19112574, 19112872	9.07966
LG0_104547	LG0	9715612	9719025	distant	2	LG0	46647891-46652156	8	46647891, 46648434, 46648878, 46648934, 46648952, 46650783, 46650793, 46652156	10.2607
LG0_111558	LG0	11022988	11023750	distant	1	LG1	139166529-142497142	101	141304731	14.4445
LG0_111558	LG0	11022988	11023750	distant	2	LG1	146367820-149742314	3	146367820	8.71712
LG0_115314	LG0	11989975	12001740	local	1	LG0	11977182-21345857	102	11977182, 11977222, 11977370, 11977629, 11978947, 11981303, 11981307, 11981322, 11981431, 11981637, 11981681, 12670090, 12670114, 12670198, 12670267, 12670276, 12670281, 12670282, 12670330, 12672588, 13659065, 13659722, 13661362, 13662453, 13665317, 13665339, 14181656, 14183038, 14183160, 14183253, 14198703, 16948961, 16949823, 16949960, 17032195, 17039792, 17039992, 17040090, 17040180, 17040269	10.0148
LG0_115314	LG0	11989975	12001740	distant	2	LG0	32764019-37020799	104	34474591	10.7615
LG0_115314	LG0	11989975	12001740	distant	3	LG0	45281879-47916881	18	46437811, 46442709, 46446657	10.0148
LG0_115314	LG0	11989975	12001740	distant	4	LG0	61968286-61986411	19	61968286, 61968557, 61968729, 61984613, 61985573, 61986361	10.0148
LG0_115314	LG0	11989975	12001740	distant	5	LG1	51825671-51865580	7	51825671, 51828245, 51828253, 51863549, 51865580	10.0148
LG0_115314	LG0	11989975	12001740	distant	6	LG3	164943163-164943348	3	164943163, 164943189, 164943348	6.39693
LG0_115314	LG0	11989975	12001740	distant	7	LG8	99147303-101300397	24	99147303	10.4738
LG0_104113	LG0	12668928	12680680	distant	1	LG0	6357632-6357752	3	6357632, 6357635, 6357752	6.48503
LG0_104113	LG0	12668928	12680680	local	2	LG0	11977182-17040269	43	11996316, 11996407	7.14909
LG0_104113	LG0	12668928	12680680	distant	3	LG0	32764295-37019995	36	32764295, 32764343, 32764404, 32764406, 32764407, 32765238, 32765690, 32765692, 32788363, 32788399, 32788433, 32788438, 32788485, 32788565, 32788570, 32788572, 32788580, 34217769, 34217773, 34217777, 34219256, 34219262, 34219302, 34219968, 34219993, 34220009, 34476405, 34476644, 34476682, 34476947, 34998189, 36035371, 36035565, 36861870, 37019995	6.72215
LG0_104113	LG0	12668928	12680680	distant	4	LG0	46437811-46446657	7	46443727, 46443739, 46443858	7.41836
LG0_104113	LG0	12668928	12680680	distant	5	LG0	61968286-61986361	6	61968286, 61968557, 61968729, 61984613, 61985573, 61986361	6.72215
LG0_104113	LG0	12668928	12680680	distant	6	LG1	51825671-51865580	5	51825671, 51828245, 51828253, 51863549, 51865580	6.72215
LG0_104113	LG0	12668928	12680680	distant	7	LG8	99147303-100078705	17	99149844, 99149854	7.58337
LG0_108724	LG0	13660642	13666179	distant	1	LG0	6127739-6953246	8	6357632, 6357635, 6357752	11.1848
LG0_108724	LG0	13660642	13666179	local	2	LG0	11977182-25795269	81	17038445	12.8529
LG0_108724	LG0	13660642	13666179	distant	3	LG0	32063689-37021153	69	36862867	13.0386
LG0_108724	LG0	13660642	13666179	distant	4	LG0	46437811-49272794	14	46437811, 46442709, 46446657	10.5118
LG0_108724	LG0	13660642	13666179	distant	5	LG0	61967790-61986361	10	61968399	12.1339
LG0_108724	LG0	13660642	13666179	distant	6	LG1	51825671-51866804	15	51865730	12.5385
LG0_108724	LG0	13660642	13666179	distant	7	LG8	99147303-100078705	18	99775510, 99775550, 100077829, 100078095, 100078200, 100078683, 100078705	10.5118
LG0_113920	LG0	14180652	14183862	local	1	LG0	11979764-17040007	43	17038186, 17038667, 17039762, 17039977, 17039986, 17040005, 17040007	7.21076
LG0_113920	LG0	14180652	14183862	distant	2	LG0	32763227-36862833	20	32763227	7.29796
LG0_113920	LG0	14180652	14183862	distant	3	LG0	61969426-61986411	12	61986411	6.82656
LG0_113920	LG0	14180652	14183862	distant	4	LG1	51827035-51866804	8	51827035, 51829638, 51830168, 51830180, 51830224, 51830256, 51863525	7.21076
LG0_113920	LG0	14180652	14183862	distant	5	LG8	100083111-101300397	6	100083111, 100083169, 100083233, 100083274, 100083285, 101300397	6.5344
LG0_114444	LG0	15755855	15760011	local	1	LG0	15440454-18751692	44	17919418, 17919604	10.3391
LG0_114444	LG0	15755855	15760011	distant	2	LG0	23781800-23784098	7	23781800	7.81236
LG0_114444	LG0	15755855	15760011	distant	3	LG0	35064370-35185481	11	35064884, 35065048, 35065120, 35065205, 35065246, 35185481	9.36827
LG0_103927	LG0	16947397	16950915	distant	1	LG0	6127739-6953246	12	6129367	21.5716
LG0_103927	LG0	16947397	16950915	local	2	LG0	11977182-25795269	157	11977182, 11977222, 11977370, 11977629, 11978947, 11981303, 11981307, 11981322, 11981431, 11981637, 11981681, 12670090, 12670114, 12670198, 12670267, 12670276, 12670281, 12670282, 12670330, 12672588, 13659065, 13659722, 13661362, 13662453, 13665317, 13665339, 14181656, 14183038, 14183160, 14183253, 14198703, 16948961, 16949823, 16949960, 17032195, 17039792, 17039992, 17040090, 17040180, 17040269	28.0686
LG0_103927	LG0	16947397	16950915	distant	3	LG0	32064276-37021191	198	37020799	30.6441
LG0_103927	LG0	16947397	16950915	distant	4	LG0	45281392-49272794	28	46437811, 46442709, 46446657	28.0686
LG0_103927	LG0	16947397	16950915	distant	5	LG0	61967151-61986411	66	61968286, 61968557, 61968729, 61984613, 61985573, 61986361	28.0686
LG0_103927	LG0	16947397	16950915	distant	6	LG1	51825671-51866804	16	51825671, 51828245, 51828253, 51863549, 51865580	28.0686
LG0_103927	LG0	16947397	16950915	distant	7	LG3	164943163-164969819	10	164943163, 164943189, 164943348	9.76261
LG0_103927	LG0	16947397	16950915	distant	8	LG8	99147303-101300748	30	99775510, 99775550, 100077829, 100078095, 100078200, 100078683, 100078705	28.0686
LG0_103904	LG0	17029118	17032477	distant	1	LG0	6127739-6953246	6	6129367	16.8956
LG0_103904	LG0	17029118	17032477	local	2	LG0	11977182-25795269	149	11977182, 11977222, 11977370, 11977629, 11978947, 11981303, 11981307, 11981322, 11981431, 11981637, 11981681, 12670090, 12670114, 12670198, 12670267, 12670276, 12670281, 12670282, 12670330, 12672588, 13659065, 13659722, 13661362, 13662453, 13665317, 13665339, 14181656, 14183038, 14183160, 14183253, 14198703, 16948961, 16949823, 16949960, 17032195, 17039792, 17039992, 17040090, 17040180, 17040269	20.8194
LG0_103904	LG0	17029118	17032477	distant	3	LG0	32763227-37021191	185	32764295, 32764343, 32764404, 32764406, 32764407, 32765238, 32765690, 32765692, 32788363, 32788399, 32788433, 32788438, 32788485, 32788565, 32788570, 32788572, 32788580, 34217769, 34217773, 34217777, 34219256, 34219262, 34219302, 34219968, 34219993, 34220009, 34476405, 34476644, 34476682, 34476947, 34998189, 36035371, 36035565, 36861870, 37019995	20.8194
LG0_103904	LG0	17029118	17032477	distant	4	LG0	45281392-49272794	27	46437811, 46442709, 46446657	20.8194
LG0_103904	LG0	17029118	17032477	distant	5	LG0	61967151-61986411	66	61968286, 61968557, 61968729, 61984613, 61985573, 61986361	20.8194
LG0_103904	LG0	17029118	17032477	distant	6	LG1	51825671-51866804	16	51825671, 51828245, 51828253, 51863549, 51865580	20.8194
LG0_103904	LG0	17029118	17032477	distant	7	LG3	164943163-164969493	5	164969493	6.99198
LG0_103904	LG0	17029118	17032477	distant	8	LG8	99147303-101300748	30	99775510, 99775550, 100077829, 100078095, 100078200, 100078683, 100078705	20.8194
LG0_104021	LG0	17759702	17763046	local	1	LG0	15440257-18751736	71	15442633, 15442699, 15442761, 15442798, 16340426	18.2389
LG0_104021	LG0	17759702	17763046	distant	2	LG0	23782569-23784098	6	23782569, 23782776, 23783385, 23783454, 23784098	7.3271
LG0_104021	LG0	17759702	17763046	distant	3	LG0	35064370-35185481	28	35064370	14.6687
LG0_104085	LG0	17918225	17921560	distant	1	LG0	5996058-6953426	6	6953426	7.07521
LG0_104085	LG0	17918225	17921560	local	2	LG0	15440257-18743984	48	15440257, 15440273, 15443243, 15756947, 16337946, 16338019, 16340438, 17766391, 17767288	9.53992
LG0_104085	LG0	17918225	17921560	distant	3	LG0	23778996-23784098	9	23783110	8.30348
LG0_104085	LG0	17918225	17921560	distant	4	LG0	32763272-37020922	7	32763272	8.43946
LG0_104085	LG0	17918225	17921560	distant	5	LG1	51826680-51866705	7	51864595, 51864598, 51866705	9.18753
LG0_107809	LG0	19689443	19707822	distant	1	LG0	5996058-6953030	5	5996058, 6126137, 6128776, 6952928, 6953030	6.70323
LG0_107809	LG0	19689443	19707822	local	2	LG0	15442310-30919269	68	19132288, 19689764, 19689831, 19689861, 19689887, 19689893, 19689911, 19689932, 19689963, 19689965, 19689980, 19690085, 19690130, 19690154, 19691717	14.4602
LG0_107809	LG0	19689443	19707822	distant	3	LG0	36028514-37020487	27	36032175	8.75341
LG0_107809	LG0	19689443	19707822	distant	4	LG0	43763923-43821263	9	43763923	8.43747
LG0_107809	LG0	19689443	19707822	distant	5	LG0	45037050-45138017	5	45137368	14.4602
LG0_107809	LG0	19689443	19707822	distant	6	LG0	60896047-60896727	6	60896047, 60896203, 60896266, 60896561, 60896619, 60896727	8.43747
LG0_107809	LG0	19689443	19707822	distant	7	LG1	51826680-51866705	6	51826680, 51828398, 51864716	6.70323
LG0_107809	LG0	19689443	19707822	distant	8	LG3	162158658-164970128	44	162453849, 162454175	7.01713
LG0_107844	LG0	19750481	19752941	distant	1	LG0	19132288-19707462	18	19132288, 19689764, 19689831, 19689861, 19689887, 19689893, 19689911, 19689932, 19689963, 19689965, 19689980, 19690085, 19690130, 19690154, 19691717	8.41143
LG0_107844	LG0	19750481	19752941	distant	2	LG0	45135090-45138017	4	45135090	8.82498
LG0_104761	LG0	21891771	21894691	distant	1	LG0	30641952-30919477	8	30919477	6.95233
LG0_104761	LG0	21891771	21894691	distant	2	LG0	43766226-43834157	4	43834157	13.8301
LG0_104761	LG0	21891771	21894691	distant	3	LG0	60894838-60896780	5	60896204	21.384
LG0_104761	LG0	21891771	21894691	distant	4	LG3	101578948-101787371	4	101578948, 101578952, 101787333, 101787371	7.80681
LG0_104651	LG0	21916601	21999741	local	1	LG0	21899229-22456866	18	21900808	11.7304
LG0_104651	LG0	21916601	21999741	distant	2	LG0	43810229-43821263	4	43810229, 43810322, 43810438, 43821263	7.13387
LG0_104645	LG0	22066274	22074365	distant	1	LG5	270477373-274958210	42	274737331	10.7741
LG0_104645	LG0	22066274	22074365	distant	2	LG5	279933514-280304347	41	280304118, 280304347	8.58165
LG0_108481	LG0	22452671	22455299	distant	1	LG0	43763923-43835042	14	43810247, 43810635, 43810640, 43810737, 43810738, 43831079, 43831082, 43834648, 43835042	6.55594
LG0_108481	LG0	22452671	22455299	distant	2	LG0	60896047-60896727	6	60896047, 60896203, 60896266, 60896561, 60896619, 60896727	6.49118
LG0_106083	LG0	25412761	25415055	distant	1	LG0	34221489-36297020	3	34221489	6.74708
LG0_106083	LG0	25412761	25415055	distant	2	LG0	45282411-47916881	3	47916881	7.01671
LG0_106068	LG0	25415613	25417103	local	1	LG0	25283387-25793327	7	25283387	7.68312
LG0_106068	LG0	25415613	25417103	distant	2	LG0	36028514-36032175	23	36028514, 36028538, 36029495, 36029507, 36029576, 36029645, 36029647, 36029734, 36029737, 36029909, 36030250, 36030568, 36030769, 36031042, 36031155, 36031223, 36031466, 36031523, 36031628, 36031647, 36032138	7.31555
LG0_106068	LG0	25415613	25417103	distant	3	LG3	164942952-164970128	22	164969965, 164969995	7.42192
LG0_106024	LG0	25417564	25420950	distant	1	LG0	6125025-6953246	12	6129367	14.59
LG0_106024	LG0	25417564	25420950	local	2	LG0	11977182-49272794	474	25419227, 25419365, 25419367, 35910050, 35910311, 35910326, 35910518, 35910743, 35910764, 35910799, 35910859, 35910914, 35910916, 35910923, 35910929, 35910982, 36025653, 36025656, 36025752, 36026002, 36026232, 36026256, 36026880, 36026909, 36026915, 36027149, 36027271, 36027292, 36027302, 36027467, 36027614, 36027617, 36027629	28.4926
LG0_106024	LG0	25417564	25420950	distant	3	LG0	61967151-61986411	64	61968286, 61968557, 61968729, 61984613, 61985573, 61986361	18.7853
LG0_106024	LG0	25417564	25420950	distant	4	LG1	51825671-51866804	16	51825671, 51828245, 51828253, 51863549, 51865580	18.7853
LG0_106024	LG0	25417564	25420950	distant	5	LG3	156448017-158279459	32	158279459	7.58869
LG0_106024	LG0	25417564	25420950	distant	6	LG3	164243839-164969819	56	164942814, 164942964	14.5381
LG0_106024	LG0	25417564	25420950	distant	7	LG8	99147303-101300748	30	99775510, 99775550, 100077829, 100078095, 100078200, 100078683, 100078705	18.7853
LG0_109315	LG0	27052330	27065853	distant	1	LG0	2489186-4342473	12	3681519	13.9488
LG0_109315	LG0	27052330	27065853	local	2	LG0	26976422-27274635	46	26976422	13.1126
LG0_109315	LG0	27052330	27065853	distant	3	LG9	41071625-44608502	6	44608502	8.91507
LG0_109315	LG0	27052330	27065853	distant	4	LG9	49904101-56787058	17	52418153, 52418155	13.0055
LG0_873757	LG0	27241511	27246577	local	1	LG0	27096630-27245875	24	27245217	10.7247
LG0_874497	LG0	28223850	28227401	local	1	LG0	28226629-28790800	34	28649511, 28695301, 28709708, 28709865, 28768645, 28775389	10.457
LG0_874497	LG0	28223850	28227401	distant	2	LG4	124012041-133405497	19	127256480, 127256572, 127256699, 127256703, 127256922, 133405461, 133405497	9.45084
LG0_874511	LG0	28306870	28308531	local	1	LG0	28226629-28709982	16	28226629, 28307341, 28447599, 28447602, 28449086, 28449824, 28449975, 28645945, 28646561, 28646688, 28647129, 28648647, 28695196, 28709483, 28709526, 28709982	6.32008
LG0_874574	LG0	28432787	28436754	local	1	LG0	28226629-28790800	35	28226629, 28307341, 28447599, 28447602, 28449086, 28449824, 28449975, 28645945, 28646561, 28646688, 28647129, 28648647, 28695196, 28709483, 28709526, 28709982	13.2057
LG0_874574	LG0	28432787	28436754	distant	2	LG4	122509541-137683333	247	133361008	12.9014
LG0_874574	LG0	28432787	28436754	distant	3	LG4	142807199-146540945	28	146531343, 146532832, 146535435, 146535838, 146535968, 146536213, 146536333, 146536918, 146540945	7.21077
LG0_874800	LG0	28768471	28771548	local	1	LG0	28649487-28790800	15	28709363, 28771386	8.51668
LG0_874800	LG0	28768471	28771548	distant	2	LG4	127256480-133405497	10	127256480, 127256572, 127256699, 127256703, 127256922, 133405461, 133405497	8.08175
LG0_116453	LG0	32901023	32905196	distant	1	LG0	6127739-6953246	7	6129367	14.9581
LG0_116453	LG0	32901023	32905196	distant	2	LG0	11977182-25795269	129	11977182, 11977222, 11977370, 11977629, 11978947, 11981303, 11981307, 11981322, 11981431, 11981637, 11981681, 12670090, 12670114, 12670198, 12670267, 12670276, 12670281, 12670282, 12670330, 12672588, 13659065, 13659722, 13661362, 13662453, 13665317, 13665339, 14181656, 14183038, 14183160, 14183253, 14198703, 16948961, 16949823, 16949960, 17032195, 17039792, 17039992, 17040090, 17040180, 17040269	16.489
LG0_116453	LG0	32901023	32905196	local	3	LG0	32763227-37021153	165	32764295, 32764343, 32764404, 32764406, 32764407, 32765238, 32765690, 32765692, 32788363, 32788399, 32788433, 32788438, 32788485, 32788565, 32788570, 32788572, 32788580, 34217769, 34217773, 34217777, 34219256, 34219262, 34219302, 34219968, 34219993, 34220009, 34476405, 34476644, 34476682, 34476947, 34998189, 36035371, 36035565, 36861870, 37019995	16.489
LG0_116453	LG0	32901023	32905196	distant	4	LG0	45281392-49272794	17	46437811, 46442709, 46446657	16.489
LG0_116453	LG0	32901023	32905196	distant	5	LG0	61967151-61986411	66	61968286, 61968557, 61968729, 61984613, 61985573, 61986361	16.489
LG0_116453	LG0	32901023	32905196	distant	6	LG1	51825671-51866804	15	51825671, 51828245, 51828253, 51863549, 51865580	16.489
LG0_116453	LG0	32901023	32905196	distant	7	LG3	164943163-164969493	7	164969493	8.14571
LG0_116453	LG0	32901023	32905196	distant	8	LG4	114753374-122355548	206	118711302	12.0531
LG0_116453	LG0	32901023	32905196	distant	9	LG8	99147303-101300748	30	99775510, 99775550, 100077829, 100078095, 100078200, 100078683, 100078705	16.489
LG0_116934	LG0	33156710	33157977	distant	1	LG0	5996113-6955798	11	6129367	20.9866
LG0_116934	LG0	33156710	33157977	distant	2	LG0	11977182-25795269	169	13658080, 13665000, 14196659	35.1485
LG0_116934	LG0	33156710	33157977	local	3	LG0	32763227-37021191	223	37021191	38.1991
LG0_116934	LG0	33156710	33157977	distant	4	LG0	45281392-49272973	36	45282276	32.708
LG0_116934	LG0	33156710	33157977	distant	5	LG0	61967151-61986444	70	61969426	34.3067
LG0_116934	LG0	33156710	33157977	distant	6	LG1	51825671-51866804	18	51826794	32.8249
LG0_116934	LG0	33156710	33157977	distant	7	LG3	164243847-164969819	50	164941625, 164941647, 164942017, 164942048	11.99
LG0_116934	LG0	33156710	33157977	distant	8	LG8	99147303-101300748	30	100083111, 100083169, 100083233, 100083274, 100083285, 101300397	34.0351
LG0_876058	LG0	33482954	33485710	distant	1	LG3	129898324-129898572	3	129898324, 129898534, 129898572	6.56969
LG0_876058	LG0	33482954	33485710	distant	2	LG5	79042439-89424603	111	83216816	32.8984
LG0_876058	LG0	33482954	33485710	distant	3	LG5	96578544-99989012	8	99988980, 99989012	6.74854
LG0_876071	LG0	33500078	33501653	distant	1	LG5	79041078-87893831	92	83217466, 83218857	17.5835
LG0_112832	LG0	34996530	35005606	distant	1	LG0	11979821-17040007	20	17029982	9.4806
LG0_112832	LG0	34996530	35005606	distant	2	LG0	32763227-34476949	11	34220301, 34476942	7.90419
LG0_112832	LG0	34996530	35005606	distant	3	LG1	51827035-51866804	8	51866804	7.41991
LG0_113390	LG0	36024498	36032796	distant	1	LG0	21345857-25795269	13	25794165	8.93143
LG0_113390	LG0	36024498	36032796	local	2	LG0	35909669-36027629	35	35910452, 35910461, 35910462	9.16018
LG0_106352	LG0	36522281	36524862	distant	1	LG0	6129200-6955798	5	6129200, 6357740, 6357873, 6357885	6.69933
LG0_106352	LG0	36522281	36524862	distant	2	LG0	11977182-25795269	140	11979898, 11981423, 11981979, 12670126	15.2224
LG0_106352	LG0	36522281	36524862	local	3	LG0	32763227-37021191	167	36590034, 36591407, 36591418, 36592289, 36592498	17.2009
LG0_106352	LG0	36522281	36524862	distant	4	LG0	45135090-49272742	31	45281879, 45281880, 45282375, 47915565	15.1305
LG0_106352	LG0	36522281	36524862	distant	5	LG0	61967151-61986411	56	61969426	14.3081
LG0_106352	LG0	36522281	36524862	distant	6	LG1	51825671-51866804	14	51826794	14.0876
LG0_106352	LG0	36522281	36524862	distant	7	LG3	153792791-156476998	77	153794335	7.02755
LG0_106352	LG0	36522281	36524862	distant	8	LG3	162158913-164942964	35	164942814, 164942964	9.40795
LG0_106352	LG0	36522281	36524862	distant	9	LG8	99147303-101300748	30	100078401, 100078575, 100078758, 100082963, 101300712, 101300748	15.2224
LG0_106373	LG0	36589800	36593239	distant	1	LG0	5996113-6955798	11	6129200, 6357740, 6357873, 6357885	17.6851
LG0_106373	LG0	36589800	36593239	distant	2	LG0	11977182-25795269	240	11979898, 11981423, 11981979, 12670126	41.7077
LG0_106373	LG0	36589800	36593239	local	3	LG0	32763227-37021191	241	36590034, 36591407, 36591418, 36592289, 36592498	45.8738
LG0_106373	LG0	36589800	36593239	distant	4	LG0	45135090-49272973	45	47916009	41.647
LG0_106373	LG0	36589800	36593239	distant	5	LG0	61967151-61986464	74	61985620, 61986198, 61986213, 61986214, 61986277, 61986283, 61986299, 61986310, 61986315	40.6905
LG0_106373	LG0	36589800	36593239	distant	6	LG1	51825671-51866804	19	51826794	35.3515
LG0_106373	LG0	36589800	36593239	distant	7	LG3	162157600-166905844	44	164940839	14.07
LG0_106373	LG0	36589800	36593239	distant	8	LG8	99147303-101300748	36	100078401, 100078575, 100078758, 100082963, 101300712, 101300748	41.7077
LG0_112543	LG0	37198623	37201700	distant	1	LG1	108060430-109290435	3	109290435	11.5616
LG0_110248	LG0	38081093	38085427	distant	1	LG0	13658080-14196659	3	13658080, 13665000, 14196659	6.83435
LG0_110248	LG0	38081093	38085427	distant	2	LG0	36296918-36592027	21	36296918	6.91172
LG0_110248	LG0	38081093	38085427	distant	3	LG0	45281392-47916009	10	45282276	6.91172
LG0_116563	LG0	38099403	38102701	distant	1	LG0	6125025-6955406	10	6357632, 6357635, 6357752	9.77963
LG0_116563	LG0	38099403	38102701	distant	2	LG0	11977182-17236898	66	13653703	10.4653
LG0_116563	LG0	38099403	38102701	distant	3	LG0	32763227-37020799	61	34225587	9.37643
LG0_116563	LG0	38099403	38102701	distant	4	LG0	46437811-46446657	10	46443727, 46443739, 46443858	9.73625
LG0_116563	LG0	38099403	38102701	distant	5	LG0	61967151-61986361	51	61967606	10.9264
LG0_116563	LG0	38099403	38102701	distant	6	LG1	51825671-51866804	14	51825671, 51828245, 51828253, 51863549, 51865580	8.68092
LG0_116563	LG0	38099403	38102701	distant	7	LG8	99147303-100078705	18	99149844, 99149854	9.43807
LG0_108983	LG0	41543850	41547217	distant	1	LG8	200357386-205519702	100	203560919, 205483435, 205513889, 205517824, 205518139	16.8628
LG0_118229	LG0	42810110	42818237	local	1	LG0	42815684-42816447	15	42816263	27.8386
LG0_118229	LG0	42810110	42818237	distant	2	LG2	63102001-66725458	126	64487946, 64488010, 64488077, 64488098, 64488981	23.9724
LG0_113329	LG0	43475152	43479484	local	1	LG0	43476946-43478590	5	43478311	8.02315
LG0_113329	LG0	43475152	43479484	distant	2	LG3	10968938-11386734	24	10968938, 10969025, 10969382, 10969935, 10972131	8.22933
LG0_113329	LG0	43475152	43479484	distant	3	LG3	190788468-193310524	36	193020234	8.27706
LG0_113329	LG0	43475152	43479484	distant	4	LG5	239011226-239011315	6	239011226, 239011232, 239011250, 239011259, 239011294, 239011315	7.39226
LG0_872364	LG0	43584815	43586978	distant	1	LG3	192241639-192689852	5	192550262, 192550391, 192689615, 192689852	7.24269
LG0_110801	LG0	44939509	44943273	distant	1	LG1	118465745-139103842	92	133503706, 133503760	18.2689
LG0_114550	LG0	46436717	46438640	distant	1	LG0	5996058-6953426	10	6127739	11.2553
LG0_114550	LG0	46436717	46438640	distant	2	LG0	11978858-37020922	170	12079482, 12079518, 12079521, 12079524, 12079566, 12667059, 12667060, 34220524, 34474528, 34475110, 34475144	12.6118
LG0_114550	LG0	46436717	46438640	local	3	LG0	43763923-46449709	33	46438139	14.6752
LG0_114550	LG0	46436717	46438640	distant	4	LG0	49272839-49272948	3	49272839	9.24509
LG0_114550	LG0	46436717	46438640	distant	5	LG0	60896047-61986464	50	61967282, 61969769, 61985076, 61985812	18.0616
LG0_114550	LG0	46436717	46438640	distant	6	LG1	51826563-51866705	9	51826563	9.90702
LG0_114550	LG0	46436717	46438640	distant	7	LG3	164942952-164970128	21	164969965, 164969995	6.99108
LG0_114550	LG0	46436717	46438640	distant	8	LG8	99775530-100078854	6	99775530, 100077806, 100077807, 100078739, 100078797, 100078854	10.3739
LG0_113310	LG0	47545131	47549195	distant	1	LG0	24859848-24973886	12	24973886	8.51637
LG0_113310	LG0	47545131	47549195	distant	2	LG0	63405817-63408550	6	63405817	8.18368
LG0_117114	LG0	47914617	47920991	distant	1	LG0	11979764-21344270	61	11979764, 11979791, 11979807	8.95436
LG0_117114	LG0	47914617	47920991	distant	2	LG0	32763227-37021191	85	36468571, 36468580, 36468694, 36468877, 36469298, 36469444, 36509902, 36509905, 36509923, 36510734, 36515127, 36515175, 36515229, 36515490, 36515902, 36515948, 36517327, 36519991	10.029
LG0_117114	LG0	47914617	47920991	local	3	LG0	45281392-47916881	18	45282411	10.591
LG0_117114	LG0	47914617	47920991	distant	4	LG0	61969426-61986411	12	61986363	9.31786
LG0_117114	LG0	47914617	47920991	distant	5	LG1	51826794-51866804	9	51826794	8.32551
LG0_117114	LG0	47914617	47920991	distant	6	LG8	100078401-101300748	12	100083111, 100083169, 100083233, 100083274, 100083285, 101300397	8.84876
LG0_112741	LG0	50836100	50840036	distant	1	LG6	55135092-56045078	22	55671023	10.9025
LG0_112741	LG0	50836100	50840036	distant	2	LG8	25499008-26015692	39	25767275, 25767285, 25767318, 25767320, 25767373, 25782080, 25782090, 25782096, 25782113, 25782189, 25782351, 25782360, 25782363, 25782373, 25782387, 25782426, 25868884, 25869125, 25869167, 25869390, 25869654	17.3685
LG0_112767	LG0	50934076	50936399	distant	1	LG4	8809883-12448584	186	11980345, 11980862, 11981275, 11981533, 11981632, 11981719, 11982545, 12132073, 12133549	29.0998
LG0_112967	LG0	51899482	51900967	distant	1	LG0	5996058-6955798	16	6129200, 6357740, 6357873, 6357885	19.5328
LG0_112967	LG0	51899482	51900967	distant	2	LG0	11977182-25795269	238	11979877, 11979888, 11979894, 11980271, 11980274, 11981052, 11981134, 11997532, 13661264, 13662221, 13665315, 13722686, 13723844, 13725854, 14181898, 14183510, 14183550, 14183553, 14183600, 14183635, 14196742	36.7157
LG0_112967	LG0	51899482	51900967	distant	3	LG0	32763227-37021191	246	32764019, 32764080, 32764876, 34472670, 34472834, 34476336, 34476718, 34476729, 34476731, 34476732, 34476733, 35003598, 35003670, 35003770, 35003772, 35005192	36.7157
LG0_112967	LG0	51899482	51900967	distant	4	LG0	45135090-49273139	47	45282276	32.7355
LG0_112967	LG0	51899482	51900967	distant	5	LG0	61967151-61986464	73	61969426	37.1799
LG0_112967	LG0	51899482	51900967	distant	6	LG1	51825671-51866804	22	51826794	36.5012
LG0_112967	LG0	51899482	51900967	distant	7	LG3	164243847-164942964	35	164942814, 164942964	10.6188
LG0_112967	LG0	51899482	51900967	distant	8	LG8	99147303-101300748	36	100083111, 100083169, 100083233, 100083274, 100083285, 101300397	36.7157
LG0_113029	LG0	52155681	52156945	distant	1	LG3	481097-3066271	20	481097, 766669, 769414, 926260, 926821	9.93503
LG0_112984	LG0	52162223	52164892	distant	1	LG5	128336109-136424241	76	131101193	13.5404
LG0_114813	LG0	54099394	54104918	distant	1	LG7	58382268-65638935	132	62980308, 63020138, 63020257	12.8655
LG0_114856	LG0	54112988	54115144	distant	1	LG4	19176817-21320363	10	19419857, 19844734	8.95884
LG0_113569	LG0	55271114	55274239	distant	1	LG0	42282797-42368343	3	42283733	9.71243
LG0_113569	LG0	55271114	55274239	local	2	LG0	55271303-55955711	7	55271436	10.8178
LG0_113569	LG0	55271114	55274239	distant	3	LG0	61345117-63404688	5	63404688	11.5927
LG0_113569	LG0	55271114	55274239	distant	4	LG1	203133603-203134241	3	203133603, 203133605	7.6542
LG0_113569	LG0	55271114	55274239	distant	5	LG1	212981334-213031517	21	212981334, 212983078	12.1656
LG0_114229	LG0	55934933	55944885	local	1	LG0	55271303-55955711	17	55272759	13.9819
LG0_114229	LG0	55934933	55944885	distant	2	LG1	213101871-213806315	5	213752946	7.54822
LG0_114199	LG0	55952179	55956079	distant	1	LG1	212981334-212983078	3	212982750	6.56776
LG0_114121	LG0	55962781	55967000	distant	1	LG0	42282797-48884655	9	42282797	23.0303
LG0_114121	LG0	55962781	55967000	distant	2	LG0	55271303-55955711	19	55944184	26.6434
LG0_114121	LG0	55962781	55967000	distant	3	LG0	61345117-63404688	5	63404688	26.4322
LG0_114121	LG0	55962781	55967000	distant	4	LG1	203133382-205661635	6	203133603, 203133605	11.9039
LG0_114121	LG0	55962781	55967000	distant	5	LG1	210615349-213100153	39	212983637	23.515
LG0_114285	LG0	56022654	56027557	distant	1	LG0	19132288-19707462	20	19132288, 19689764, 19689831, 19689861, 19689887, 19689893, 19689911, 19689932, 19689963, 19689965, 19689980, 19690085, 19690130, 19690154, 19691717	13.8313
LG0_114285	LG0	56022654	56027557	distant	2	LG0	21954553-22456866	7	22456313, 22456348, 22456364, 22456604, 22456691, 22456866	6.58095
LG0_114285	LG0	56022654	56027557	distant	3	LG0	30641734-30945326	36	30788600	36.3609
LG0_114285	LG0	56022654	56027557	distant	4	LG0	43765463-45138017	15	45037050	34.0358
LG0_114285	LG0	56022654	56027557	distant	5	LG0	60894838-60896780	5	60894838, 60894884	18.2664
LG0_114285	LG0	56022654	56027557	distant	6	LG1	51864595-51866705	3	51864595, 51864598, 51866705	6.77436
LG0_114285	LG0	56022654	56027557	distant	7	LG3	175148245-181437810	9	176893287	9.84811
LG0_115032	LG0	57135561	57189883	distant	1	LG5	291388563-292229931	21	291388563, 291451248, 291453035, 291453054, 291466222, 291467326, 291467349	7.68616
LG0_115189	LG0	57497466	57519706	local	1	LG0	57519056-57519260	6	57519202	12.2066
LG0_115189	LG0	57497466	57519706	distant	2	LG1	184333551-195383022	48	186808662, 186808927, 186808953	12.2066
LG0_115189	LG0	57497466	57519706	distant	3	LG1	205249426-205426084	41	205249426, 205249567, 205252658	12.2066
LG0_115713	LG0	58384212	58384553	distant	1	LG8	122756409-124646104	38	123980155	7.6803
LG0_118266	LG0	61221367	61223189	distant	1	LG0	5996058-6955798	10	5996058, 6126137, 6128776, 6952928, 6953030	8.79933
LG0_118266	LG0	61221367	61223189	distant	2	LG0	11978858-37021191	320	25793327, 36032048	18.4028
LG0_118266	LG0	61221367	61223189	distant	3	LG0	43763923-49272948	42	45282426	12.0943
LG0_118266	LG0	61221367	61223189	local	4	LG0	60896047-61986435	26	61986411	10.4274
LG0_118266	LG0	61221367	61223189	distant	5	LG1	51826680-51866705	8	51826794	10.3718
LG0_118266	LG0	61221367	61223189	distant	6	LG3	156475726-164970128	159	164943164	18.4028
LG0_118266	LG0	61221367	61223189	distant	7	LG8	99775530-101300748	19	100083111, 100083169, 100083233, 100083274, 100083285, 101300397	10.0847
LG0_116928	LG0	61296114	61299829	distant	1	LG5	128336109-136424344	103	131101193	17.6252
LG0_117227	LG0	61966974	61969787	distant	1	LG0	12078324-21349726	38	16950183, 17030525, 17031268, 17031281, 17031596	8.88969
LG0_117227	LG0	61966974	61969787	distant	2	LG0	34220301-34477078	33	34220301, 34476942	10.8551
LG0_117227	LG0	61966974	61969787	distant	3	LG0	46438183-46450680	24	46445616, 46446440	8.13237
LG0_117239	LG0	61984545	61986469	distant	1	LG0	11977182-25795269	141	21341999	11.6706
LG0_117239	LG0	61984545	61986469	distant	2	LG0	32763227-37021153	153	34474591	11.5471
LG0_117239	LG0	61984545	61986469	distant	3	LG0	45281392-47916881	26	46438397	11.3359
LG0_117239	LG0	61984545	61986469	local	4	LG0	61967151-61986411	63	61984942	14.7204
LG0_117239	LG0	61984545	61986469	distant	5	LG1	51825671-51866804	15	51825671, 51828245, 51828253, 51863549, 51865580	9.86094
LG0_117239	LG0	61984545	61986469	distant	6	LG3	164743738-164969663	7	164969493	7.37867
LG0_117239	LG0	61984545	61986469	distant	7	LG8	99147303-101300748	30	99149358, 99149722, 99149782, 99776000, 100077828, 100077978, 100078020	11.1083
LG0_117989	LG0	63154221	63166602	distant	1	LG0	6129200-6953246	9	6129367	17.8915
LG0_117989	LG0	63154221	63166602	distant	2	LG0	11977182-25795269	160	11977182, 11977222, 11977370, 11977629, 11978947, 11981303, 11981307, 11981322, 11981431, 11981637, 11981681, 12670090, 12670114, 12670198, 12670267, 12670276, 12670281, 12670282, 12670330, 12672588, 13659065, 13659722, 13661362, 13662453, 13665317, 13665339, 14181656, 14183038, 14183160, 14183253, 14198703, 16948961, 16949823, 16949960, 17032195, 17039792, 17039992, 17040090, 17040180, 17040269	22.8545
LG0_117989	LG0	63154221	63166602	distant	3	LG0	32064276-37021191	215	34475714	26.5245
LG0_117989	LG0	63154221	63166602	distant	4	LG0	45281392-49272794	32	47916009	23.8378
LG0_117989	LG0	63154221	63166602	distant	5	LG0	61967151-61986435	65	61968286, 61968557, 61968729, 61984613, 61985573, 61986361	22.8545
LG0_117989	LG0	63154221	63166602	distant	6	LG1	51825671-51866804	16	51825671, 51828245, 51828253, 51863549, 51865580	22.8545
LG0_117989	LG0	63154221	63166602	distant	7	LG3	164243847-164969493	19	164940950	7.46635
LG0_117989	LG0	63154221	63166602	distant	8	LG8	99147303-101300748	30	99775510, 99775550, 100077829, 100078095, 100078200, 100078683, 100078705	22.8545
LG0_118017	LG0	63300538	63305439	distant	1	LG4	114753374-119266290	69	114762294, 114763055, 114910850, 117725235, 117766559, 117973305	9.58656
LG0_118304	LG0	63863344	63872479	distant	1	LG8	68402133-74488715	62	73588524, 73888264	16.2368
LG0_118729	LG0	65668655	65671495	distant	1	LG8	69153115-76944511	67	72567499	16.6934
LG0_103567	LG0	73214860	73216379	distant	1	LG5	215431854-217725324	135	216945140, 216945145, 216945254, 216945258, 216946355, 216946599, 216946600, 216946609, 216947535, 216947575, 216947622, 216947672, 216947687, 217124838, 217724272, 217724898, 217725201, 217725324	10.6634
LG0_103763	LG0	73555698	73558310	distant	1	LG5	2551426-5511422	21	5437561, 5510760	7.1564
LG0_103941	LG0	74281194	74282358	distant	1	LG1	88640-3371379	96	1106461	7.41372
LG0_760578	LG0	82888655	82892482	distant	1	LG0	82984417-82987570	3	82987570	13.0727
LG0_760578	LG0	82888655	82892482	distant	2	LG8	107994608-111624796	35	107994608	13.0727
LG0_760635	LG0	82984256	82985883	distant	1	LG9	62435125-62435206	4	62435184, 62435206	6.50099
LG1_123997	LG1	322580	325146	local	1	LG1	88640-3371379	58	3323376	7.33327
LG1_120235	LG1	1731682	1732177	distant	1	LG9	86770993-88373745	82	87161419, 87161730, 87161733, 87161963, 87162577, 87162619, 87163287, 87163552, 87163574, 87163575, 87163625, 87163643, 87191377, 87191391, 87192720, 87194029	15.9563
LG1_161429	LG1	1944724	1962604	distant	1	LG4	70439770-70717402	26	70704945, 70705177, 70705208, 70705282, 70705452	6.99072
LG1_161207	LG1	2162892	2167127	local	1	LG1	88640-2915102	35	1106461	7.49753
LG1_161150	LG1	2209776	2211971	local	1	LG1	88640-5336078	125	5336078	9.18275
LG1_160939	LG1	2357293	2371241	local	1	LG1	88640-6876648	268	2800813	13.1531
LG1_169692	LG1	2715380	2721627	local	1	LG1	88640-11945470	276	2368252, 2368253	11.9656
LG1_169771	LG1	2913553	2917452	local	1	LG1	88640-6272953	276	3003756	16.1909
LG1_169794	LG1	2924497	2929334	distant	1	LG8	147383872-147800604	37	147530416, 147530431, 147530587, 147530743, 147530771, 147530863, 147530893, 147530926, 147531225, 147730824, 147730878, 147730879, 147730884, 147730891, 147730895, 147730927, 147731101, 147731328, 147731395, 147733547, 147733577, 147733685, 147793846, 147794376	10.1172
LG1_169927	LG1	3095076	3099965	local	1	LG1	88640-6272953	199	2801556	12.0524
LG1_104153	LG1	3584145	3587454	local	1	LG1	88640-6876648	277	3566491, 3566503, 3974759, 3979969, 3980914, 3983949, 3984015, 3984629, 3985178, 3985347, 3985562, 3985610, 3985628, 3985643, 3986086, 3986547, 4126374, 4127534, 4127620, 4127624, 4127651, 4128892, 4128907, 4129000, 4130734, 4131590, 4131736, 4175699, 4362189, 4374370, 5168893, 5283383, 5283455, 5283782, 5283991, 5284058, 5284107	15.049
LG1_104185	LG1	3618733	3620880	distant	1	LG5	280943026-281737948	15	281037283, 281038206, 281401863, 281731214, 281731220, 281731613, 281732296, 281732600, 281735691, 281736312, 281737948	7.37604
LG1_153615	LG1	4128862	4131908	local	1	LG1	1144706-6272953	151	4175603, 4175609, 4175615	8.77976
LG1_105817	LG1	4174510	4178158	local	1	LG1	2210214-6272953	183	3529318, 3984898	9.86768
LG1_105870	LG1	4311750	4313596	distant	1	LG4	243247428-243248258	8	243247428, 243247829, 243247841	6.78484
LG1_105899	LG1	4359333	4365300	local	1	LG1	88640-7139586	382	3529684, 3529824, 3893853, 3976943, 3977030, 3977216, 3977267, 4056036, 4056265, 4056274, 4056286, 4126230, 4126906, 4127218, 4127246, 4127414, 4131594, 4131835, 4131913, 4131928, 4131936, 4175109, 4175111, 4175453, 4175468, 4175805, 4176052, 4176079, 4176179, 4176227, 4177697, 4360013, 4360194, 4360566, 4360946, 4361095, 4361175, 4362183, 4369768, 4370250, 4372546, 4372584, 4373112, 4373171, 437…	25.5295
LG1_105899	LG1	4359333	4365300	distant	2	LG1	11945470-18712196	11	11945470	9.87867
LG1_93730	LG1	5426991	5431236	distant	1	LG8	42484002-47813981	28	47813981	9.15027
LG1_126871	LG1	6084340	6129813	local	1	LG1	5348245-8380656	149	6128381, 6128385	28.4601
LG1_126912	LG1	6111205	6115770	local	1	LG1	5388515-6455314	61	6300118	7.02951
LG1_150498	LG1	6297187	6304244	local	1	LG1	5388515-8379910	119	6270028, 6270098, 6270288, 6271055, 6272998, 6275196, 6294398, 6295590, 6300120	18.561
LG1_129804	LG1	6340954	6343907	local	1	LG1	5388515-7139586	95	6128381, 6128385	12.7604
LG1_129838	LG1	6346285	6348681	local	1	LG1	5388515-6691592	31	5414606	8.8088
LG1_147541	LG1	6641656	6648554	local	1	LG1	5348245-8379910	131	5808799, 5809680, 5809800	14.5759
LG1_139639	LG1	6779869	6793326	local	1	LG1	5407612-8380656	159	6789338	28.6626
LG1_139616	LG1	6788843	6792859	local	1	LG1	5335403-7139586	90	5348245, 5348275	9.6951
LG1_117540	LG1	7168397	7189982	local	1	LG1	983588-10677655	381	7168594	23.1301
LG1_155602	LG1	7531644	7535815	local	1	LG1	7592142-10012190	6	7592142	8.12999
LG1_163270	LG1	8419629	8421286	distant	1	LG3	142311955-144323174	13	142317341, 143110080	12.6102
LG1_163270	LG1	8419629	8421286	distant	2	LG3	145152653-146479480	27	145152677, 145154872, 145154999, 145155047, 145155065, 146478332, 146478404, 146478665, 146478832, 146478899, 146479214, 146479216, 146479217, 146479238, 146479271, 146479314, 146479342, 146479351, 146479442, 146479449, 146479480	9.79872
LG1_163315	LG1	8495088	8498357	local	1	LG1	8495324-10793481	64	8864365, 8864366	7.58203
LG1_163488	LG1	8790667	8793031	distant	1	LG2	10519528-10519729	3	10519528	6.54183
LG1_154624	LG1	8829039	8830546	local	1	LG1	7592142-10405804	112	10358797	9.54047
LG1_136278	LG1	8994957	8996756	local	1	LG1	7651379-10902027	103	8900952, 8901036	9.2854
LG1_131003	LG1	9173608	9174707	local	1	LG1	9174629-10405192	33	9174629, 9789640, 9790219, 9790516, 9792038, 9792106, 9792128, 9792231, 9792264, 9960667, 9961175, 9961199, 9961866, 9962175, 9965766, 9965899, 9967483, 9967918, 9968086, 9968463, 9968628, 10019689, 10019690, 10019892, 10019990, 10020051, 10020112, 10020467, 10020875, 10021077, 10021110, 10021164	6.71234
LG1_130804	LG1	9953697	10006157	local	1	LG1	7592142-10405192	144	9174629, 9789640, 9790219, 9790516, 9792038, 9792106, 9792128, 9792231, 9792264, 9960667, 9961175, 9961199, 9961866, 9962175, 9965766, 9965899, 9967483, 9967918, 9968086, 9968463, 9968628, 10019689, 10019690, 10019892, 10019990, 10020051, 10020112, 10020467, 10020875, 10021077, 10021110, 10021164	19.993
LG1_130728	LG1	10009094	10016805	local	1	LG1	7482721-10405804	329	9174629, 9789640, 9790219, 9790516, 9792038, 9792106, 9792128, 9792231, 9792264, 9960667, 9961175, 9961199, 9961866, 9962175, 9965766, 9965899, 9967483, 9967918, 9968086, 9968463, 9968628, 10019689, 10019690, 10019892, 10019990, 10020051, 10020112, 10020467, 10020875, 10021077, 10021110, 10021164	17.9663
LG1_130655	LG1	10019149	10025908	local	1	LG1	8662272-10024066	28	8861403	7.34767
LG1_130503	LG1	10042217	10054901	local	1	LG1	8275652-11294135	216	10021997, 10022015, 10022309, 10022314, 10022317, 10022734, 10023140, 10023183, 10023194, 10023195, 10023214, 10023238, 10023376, 10023507, 10023508, 10023552, 10023602, 10023604, 10023653, 10023709, 10023721, 10023919, 10023943, 10023948, 10024031, 10024052, 10024151, 10024157, 10035964, 10036276, 10036749, 10037332, 10037338, 10037350, 10037368, 10038002, 10039022, 10039062, 10043173, 10043210,…	16.8622
LG1_163548	LG1	10107991	10113705	local	1	LG1	8333146-11100814	290	10099798, 10100002, 10105170, 10105683, 10105957, 10105962, 10106014, 10107346, 10107350, 10107366, 10107367, 10107372	17.4475
LG1_163507	LG1	10128231	10132596	local	1	LG1	7651379-11945470	321	8863832, 8863858, 8866916	18.3206
LG1_117302	LG1	10154639	10160694	local	1	LG1	10154065-11100814	101	10898620, 10898700, 10901228, 10902328, 10902690	9.42555
LG1_117224	LG1	10216434	10223739	local	1	LG1	10154065-11100526	98	10154065, 10154102, 10154866, 10155774, 10156332, 10156929, 10156950, 10157714, 10157738, 10157756, 10159192, 10159234, 10160580, 10163325, 10163370, 10163604, 10163640, 10163724, 10163735, 10163859, 10214160, 10214214, 10214260, 10214281, 10216885, 10216891, 10217539, 10217550, 10217584, 10218305, 10218312, 10218350, 10630365, 10631354, 10631384, 10631422, 10631809, 10631885, 10631937, 10677464,…	7.68676
LG1_117144	LG1	10358295	10360467	local	1	LG1	8381586-10677655	15	10226346	10.234
LG1_117076	LG1	10391984	10394595	local	1	LG1	5506761-10902690	386	10393347	27.9718
LG1_117059	LG1	10400199	10402873	local	1	LG1	7651379-11170469	340	8902698, 8903546	21.0909
LG1_158586	LG1	10898484	10900945	local	1	LG1	10046481-10902690	121	10154065, 10154102, 10154866, 10155774, 10156332, 10156929, 10156950, 10157714, 10157738, 10157756, 10159192, 10159234, 10160580, 10163325, 10163370, 10163604, 10163640, 10163724, 10163735, 10163859, 10214160, 10214214, 10214260, 10214281, 10216885, 10216891, 10217539, 10217550, 10217584, 10218305, 10218312, 10218350, 10630365, 10631354, 10631384, 10631422, 10631809, 10631885, 10631937, 10677464,…	10.0595
LG1_158686	LG1	11171407	11174429	local	1	LG1	10154065-11436421	135	11170433, 11170469	12.7826
LG1_106769	LG1	12945599	12957489	local	1	LG1	11945244-13783457	3	13783457	7.35906
LG1_106769	LG1	12945599	12957489	distant	2	LG7	177032330-177082813	4	177032330, 177035132, 177082813	7.4092
LG1_106566	LG1	13018833	13023797	local	1	LG1	13040978-13065125	3	13063200	6.46448
LG1_106488	LG1	13062307	13065578	local	1	LG1	8835240-18712177	283	13783185, 13783192, 13783206, 13783212, 13811671, 13835786, 13842652, 13843667, 13843822, 13844160	20.3824
LG1_106488	LG1	13062307	13065578	distant	2	LG1	21356184-21365017	5	21356184	7.6499
LG1_106482	LG1	13068633	13070410	local	1	LG1	13035774-13845721	220	13083310, 13083556, 13084491, 13440967, 13446748, 13473867	13.6574
LG1_119340	LG1	13439850	13447333	local	1	LG1	13082875-13843018	18	13082875	6.6033
LG1_119412	LG1	13459625	13463127	local	1	LG1	13082254-13474418	99	13323118, 13323541, 13323643, 13323894	7.7293
LG1_140808	LG1	13735679	13738274	distant	1	LG1	18985220-24477475	128	24092502, 24092538, 24092597	9.34812
LG1_140776	LG1	13769058	13771561	local	1	LG1	11945470-16289962	200	13779293, 13779340, 13779341, 13779429, 13781715, 13783119, 13783334, 13783564, 13784006, 13784114, 13810209, 13810552, 13811115, 13811684, 13812398, 13812491, 13812602, 13815801, 13815805, 13815826, 13815837, 13816704, 13836016, 13836151, 13842651, 13843735, 13843744, 13843883, 13843993, 13844068, 13844271, 13844302, 13844557, 13844593, 13844708, 13844776, 13844790, 13844935, 13844986, 13845052,…	14.6934
LG1_112575	LG1	13916548	13917428	distant	1	LG5	80676114-84829063	10	80676114, 80677345	7.15237
LG1_112575	LG1	13916548	13917428	distant	2	LG5	85992390-86127060	10	85992390, 85992509, 85992548, 86122807, 86123074	9.12579
LG1_112606	LG1	14012256	14016872	local	1	LG1	13063358-13844919	9	13844919	8.81711
LG1_112606	LG1	14012256	14016872	distant	2	LG1	21355399-22489241	16	22485782, 22485800, 22485803	6.65585
LG1_105423	LG1	14550453	14567300	local	1	LG1	14438420-16078896	85	14556118, 14556164, 14560215, 14560221, 14560290	16.4039
LG1_105672	LG1	14809803	14817370	distant	1	LG5	243087365-245662610	59	243151034, 243175439, 243175445, 243175448, 243175539, 243175557, 243175629, 243176165, 243199786, 243199816, 243199841, 243199866, 243199874, 243200579, 243200591, 243200618, 243269672, 243269723, 243269727, 243269852, 243270102, 243270192	13.2665
LG1_145500	LG1	15966142	15970815	local	1	LG1	14827819-24477109	123	15873273	20.5733
LG1_145746	LG1	16076801	16079063	local	1	LG1	14556118-16292869	63	15952165, 15952266, 15952307, 15952369, 15952385, 15952395, 15952403, 15952412, 15952449, 15952467, 15966848, 15966898, 15966906, 15966909, 15967120, 15967125, 15967174, 15967204, 15967210, 15967216, 15967222, 15967546, 15967576, 15967643, 15967668, 15967766, 15968459, 15968559, 15968640, 15969364, 15969510, 15970470, 16077594, 16078864, 16078896	8.88266
LG1_125184	LG1	16235345	16241278	local	1	LG1	14562528-16426898	179	15951640, 16253755, 16254041, 16254070, 16254126, 16254133, 16254141, 16254285, 16254342, 16256852	20.034
LG1_125100	LG1	16249034	16268384	local	1	LG1	14827819-17942162	132	16257137, 16257165, 16257307, 16257364, 16257876, 16258200, 16258226, 16258227, 16258248, 16258264, 16258270, 16258293, 16258497, 16258587, 16258701, 16258712, 16258722, 16258797, 16259237, 16259249, 16259266, 16259474, 16259618, 16259939, 16260047, 16260092, 16260104, 16260110, 16260116, 16260125, 16260245, 16260299, 16260353, 16260378, 16260393, 16260497, 16260527, 16260530, 16260533, 16260603,…	23.7673
LG1_125100	LG1	16249034	16268384	distant	2	LG1	21356184-23844969	11	21501952, 21502058	10.1487
LG1_125080	LG1	16288446	16292162	local	1	LG1	15951564-16292857	91	16254468	9.22271
LG1_158044	LG1	17281110	17292666	local	1	LG1	17181954-18712177	173	17181954, 17239964, 17239966, 17240068, 17240169, 17240372, 17243102, 17243103, 17243129, 17243165, 17243207, 17243740, 17289860, 17289947, 17290247, 17290252, 17290468, 17290522, 17292441, 17292488, 17296110, 17296359, 17296368, 17296589, 17296677, 17296692, 17296729, 17296734, 17296857, 17296929, 17297142, 17297211, 17297220, 17297251, 17297533, 17297544, 17297628, 17297657, 17309084, 17309113,…	7.45524
LG1_158032	LG1	17295902	17300599	local	1	LG1	17181954-18985298	198	17181954, 17239964, 17239966, 17240068, 17240169, 17240372, 17243102, 17243103, 17243129, 17243165, 17243207, 17243740, 17289860, 17289947, 17290247, 17290252, 17290468, 17290522, 17292441, 17292488, 17296110, 17296359, 17296368, 17296589, 17296677, 17296692, 17296729, 17296734, 17296857, 17296929, 17297142, 17297211, 17297220, 17297251, 17297533, 17297544, 17297628, 17297657, 17309084, 17309113,…	9.43053
LG1_158010	LG1	17307624	17310986	distant	1	LG1	2224384-2377032	4	2368252, 2368253	7.18436
LG1_158010	LG1	17307624	17310986	local	2	LG1	11945470-24050101	283	17965396, 17965463, 17965475, 17965728, 17965792, 18008909, 18009968, 18775763, 18777748, 18778396, 18779006, 18981015	20.1005
LG1_131696	LG1	17936129	17939990	local	1	LG1	17181954-24050101	202	17965854	9.5878
LG1_131743	LG1	17941047	17942255	local	1	LG1	17181954-17948232	152	17239917, 17896343, 17939662, 17945148, 17945157	6.93452
LG1_131753	LG1	17944110	17951840	local	1	LG1	17181954-21267312	230	17181954, 17239964, 17239966, 17240068, 17240169, 17240372, 17243102, 17243103, 17243129, 17243165, 17243207, 17243740, 17289860, 17289947, 17290247, 17290252, 17290468, 17290522, 17292441, 17292488, 17296110, 17296359, 17296368, 17296589, 17296677, 17296692, 17296729, 17296734, 17296857, 17296929, 17297142, 17297211, 17297220, 17297251, 17297533, 17297544, 17297628, 17297657, 17309084, 17309113,…	9.29694
LG1_131872	LG1	18127230	18131589	local	1	LG1	11945470-24050101	296	17965396, 17965463, 17965475, 17965728, 17965792, 18008909, 18009968, 18775763, 18777748, 18778396, 18779006, 18981015	24.3697
LG1_132387	LG1	18684422	18688105	local	1	LG1	11717125-24476954	418	18677623, 18677639, 18677708, 18679008, 18679141, 18679582, 18679944, 18685445, 18685448, 18685587, 18685737, 18685824, 18686097, 18686460, 18686475, 18686639, 18686841, 18687013, 18687126, 18687626, 18687690	17.4124
LG1_132444	LG1	18698735	18714106	local	1	LG1	18677536-18982321	30	18677623, 18677639, 18677708, 18679008, 18679141, 18679582, 18679944, 18685445, 18685448, 18685587, 18685737, 18685824, 18686097, 18686460, 18686475, 18686639, 18686841, 18687013, 18687126, 18687626, 18687690	12.0976
LG1_132546	LG1	18714491	18715073	distant	1	LG1	13322549-13322857	4	13322549, 13322550	6.46766
LG1_132546	LG1	18714491	18715073	local	2	LG1	18677536-18982321	30	18677623, 18677639, 18677708, 18679008, 18679141, 18679582, 18679944, 18685445, 18685448, 18685587, 18685737, 18685824, 18686097, 18686460, 18686475, 18686639, 18686841, 18687013, 18687126, 18687626, 18687690	9.82594
LG1_132546	LG1	18714491	18715073	distant	3	LG5	31621214-31622123	5	31621214, 31621409, 31621481, 31621979, 31622123	6.35902
LG1_90892	LG1	19017429	19043326	distant	1	LG1	2801556-2913941	3	2913912, 2913941	6.80338
LG1_90902	LG1	19046422	19049601	local	1	LG1	18985220-24477475	87	19048613	21.87
LG1_90934	LG1	19057943	19058908	local	1	LG1	18985220-19860395	54	19047543	9.14883
LG1_90951	LG1	19232023	19233039	distant	1	LG5	174208691-179937530	47	176780436, 176780669	17.3039
LG1_91074	LG1	19427692	19428003	distant	1	LG6	81456204-86418923	78	86392582, 86392630, 86392663, 86392764, 86392779, 86392839, 86392851, 86392860, 86392878, 86392899, 86392920, 86392929, 86392953, 86393013, 86393230, 86393524, 86393575, 86393647	32.2926
LG1_91894	LG1	20194807	20197428	local	1	LG1	16289962-24477502	259	20123553, 20123694, 20124128, 20124163, 20124188, 20124194, 20124209, 20124251, 20124350, 20124435, 20969307, 20969341, 21266718, 21267156, 21267252	14.1565
LG1_121868	LG1	20734578	20737295	local	1	LG1	20722362-21236733	76	20735102, 20806696, 20816299	9.51239
LG1_122055	LG1	20947354	20949260	local	1	LG1	16289962-27472460	311	20348945, 20349007, 20668812, 20916881, 21267312	13.2475
LG1_110094	LG1	21127784	21129628	local	1	LG1	18711774-26658385	170	20735102, 20806696, 20816299	21.6813
LG1_110109	LG1	21161415	21164757	local	1	LG1	19910435-21236667	79	21164002	12.0847
LG1_110181	LG1	21161987	21212446	local	1	LG1	20722362-23906002	83	21164319	16.4955
LG1_110214	LG1	21232584	21236956	local	1	LG1	21164002-21164319	3	21164301	6.54401
LG1_110521	LG1	21435891	21438083	local	1	LG1	21458520-21503791	5	21503791	8.04145
LG1_155694	LG1	22066494	22068270	distant	1	LG1	8859107-8859997	8	8859107, 8859231, 8859727, 8859926, 8859997	6.71221
LG1_155694	LG1	22066494	22068270	local	2	LG1	17181954-26661170	341	22062078, 22066735, 22066760, 22067227, 22067531, 22067620, 22067624, 22225302, 22330315, 22340380	18.1148
LG1_142329	LG1	22960632	22962332	local	1	LG1	22680971-23907987	45	23511449, 23511661	11.1193
LG1_131118	LG1	23212086	23220343	local	1	LG1	21358590-24476954	127	22962146, 23511871, 23635806	16.6849
LG1_117445	LG1	23842882	23846812	local	1	LG1	23845587-24477475	32	24093813	8.69036
LG1_125651	LG1	24091487	24095250	local	1	LG1	14827819-24477475	166	24032598	24.6078
LG1_125755	LG1	24256236	24268605	local	1	LG1	17181954-24477502	174	24339452	21.8037
LG1_125781	LG1	24269537	24271583	local	1	LG1	24134920-24477502	6	24477502	12.5182
LG1_114509	LG1	24338672	24342173	local	1	LG1	23844382-24477502	8	24477502	15.1828
LG1_114509	LG1	24338672	24342173	distant	2	LG9	191857608-191860114	8	191857608, 191857620, 191857918, 191858902, 191858923, 191859950, 191860063, 191860114	7.35123
LG1_114594	LG1	24506420	24509253	local	1	LG1	24504589-24508951	14	24506991, 24506997, 24507974	10.4795
LG1_171317	LG1	26299994	26302268	distant	1	LG8	177734548-178667618	3	177734548	7.01648
LG1_171377	LG1	26568429	26570911	local	1	LG1	26237192-28238169	33	26238975, 26239181, 26386742	12.9403
LG1_147364	LG1	27170432	27174042	local	1	LG1	26658887-28238169	65	26913610, 26913614, 26918003, 26919692, 26919986, 26920173, 26920179	19.5044
LG1_165287	LG1	27486821	27493157	distant	1	LG6	185624708-188780553	266	186695333, 186696221, 186746271, 186746274, 186746433, 186746442, 186746654, 186747117, 186747150, 186747189, 186747216, 186808447, 186810325, 186810412, 186810529, 186811563, 186811972, 186818565, 186819485, 186820510, 186824730	19.1412
LG1_133394	LG1	28229358	28232183	local	1	LG1	26646206-28238169	42	28111279, 28206825, 28206879, 28207237, 28207249, 28207279, 28207326, 28207333, 28207539, 28207588, 28207655, 28207848, 28207854, 28207856, 28207869, 28208286, 28230451, 28230796, 28231306	30.5928
LG1_98614	LG1	28996536	28999386	local	1	LG1	28996891-28999062	3	28997039	10.0949
LG1_98668	LG1	29161501	29163305	local	1	LG1	28984478-30741786	135	28998641, 28999160, 29029467, 29161735, 29161863, 29161912, 29258287, 29264481, 29302413, 29302421, 29302426, 29302505, 29302709, 29302724, 29302778, 29486315, 29489234, 29490742, 29490760, 29494851, 29544007, 29544126, 29544390, 29547131, 29547969, 29581153, 29789864, 29790095, 29792631, 29792663, 29795491, 29795530, 29795569, 29795785, 29795872, 29795890, 29796123, 29796226, 29796608, 29796984,…	15.7842
LG1_98668	LG1	29161501	29163305	distant	2	LG1	37035459-37767553	4	37035459	7.16409
LG1_98700	LG1	29256528	29261112	local	1	LG1	28998641-29891247	73	28998641, 28999160, 29029467, 29161735, 29161863, 29161912, 29258287, 29264481, 29302413, 29302421, 29302426, 29302505, 29302709, 29302724, 29302778, 29486315, 29489234, 29490742, 29490760, 29494851, 29544007, 29544126, 29544390, 29547131, 29547969, 29581153, 29789864, 29790095, 29792631, 29792663, 29795491, 29795530, 29795569, 29795785, 29795872, 29795890, 29796123, 29796226, 29796608, 29796984,…	6.61837
LG1_99005	LG1	29499174	29502074	local	1	LG1	28998641-30741786	109	29891905	8.03133
LG1_99038	LG1	29535264	29541201	local	1	LG1	28998641-30929483	116	28998641, 28999160, 29029467, 29161735, 29161863, 29161912, 29258287, 29264481, 29302413, 29302421, 29302426, 29302505, 29302709, 29302724, 29302778, 29486315, 29489234, 29490742, 29490760, 29494851, 29544007, 29544126, 29544390, 29547131, 29547969, 29581153, 29789864, 29790095, 29792631, 29792663, 29795491, 29795530, 29795569, 29795785, 29795872, 29795890, 29796123, 29796226, 29796608, 29796984,…	9.62031
LG1_167637	LG1	30006715	30008447	local	1	LG1	28984478-30741786	126	30008176	15.7656
LG1_167828	LG1	30380463	30384496	distant	1	LG1	39619491-39673225	7	39619491, 39636920, 39637824, 39637954, 39638233, 39638868, 39673225	6.34723
LG1_168064	LG1	30659560	30664670	local	1	LG1	30604364-30659828	22	30604364, 30604538, 30604555, 30604776, 30610470, 30610471, 30610478, 30610488, 30610489, 30610506, 30610538, 30610555, 30610626, 30610645, 30659819, 30659828	6.5814
LG1_168181	LG1	30725500	30742610	local	1	LG1	30710312-31942480	107	30710312, 30710672, 30710951, 30711140, 30711192, 30711193, 30711237, 30711286, 30711313, 30711320, 30741233, 30741943, 30776612, 31087828, 31087918, 31091373, 31091568, 31091898, 31092527, 31092570, 31092623, 31092668, 31117360, 31117500	9.56546
LG1_118996	LG1	31500592	31503206	local	1	LG1	30481112-31997637	196	31494628, 31494682, 31494685	12.4125
LG1_118762	LG1	31827846	31829215	local	1	LG1	31430640-31997637	62	31454413	6.79764
LG1_118545	LG1	32159888	32163580	local	1	LG1	30481112-31997637	194	31430640, 31431956, 31454332, 31454474, 31454496, 31454570, 31454631, 31454663, 31483311, 31483377, 31485070, 31485096, 31485147, 31493124, 31493163, 31493275, 31493329, 31493792, 31493803, 31493804, 31493867, 31493887, 31493918, 31494534, 31494731, 31588598, 31588856, 31589282, 31589384, 31589395, 31589475, 31589722, 31590355, 31591165, 31597248, 31597527, 31597557, 31599447, 31599886, 31600094,…	13.996
LG1_108657	LG1	33643384	33649357	local	1	LG1	33627420-41043088	269	33643517, 33643698, 33644461, 33644738, 33644739, 33644742, 33644749, 33644918, 33644950, 33645118, 33645203, 33645826, 33645830, 33645835, 33645839, 33645841, 33645847, 33645884, 33645928, 33645988, 33713691, 33713815, 33713923, 33714335, 33714396, 33714619, 33714962, 33715028, 33715311, 33716218, 33716219, 33716342, 33716414, 33716434, 33716437, 33729917, 33729952, 33730085, 33730128, 33730287,…	17.2406
LG1_108343	LG1	33750278	33757293	local	1	LG1	33627405-41043088	265	33643517, 33643698, 33644461, 33644738, 33644739, 33644742, 33644749, 33644918, 33644950, 33645118, 33645203, 33645826, 33645830, 33645835, 33645839, 33645841, 33645847, 33645884, 33645928, 33645988, 33713691, 33713815, 33713923, 33714335, 33714396, 33714619, 33714962, 33715028, 33715311, 33716218, 33716219, 33716342, 33716414, 33716434, 33716437, 33729917, 33729952, 33730085, 33730128, 33730287,…	12.3825
LG1_152316	LG1	36041132	36046422	distant	1	LG1	37764705-39383437	3	39383437	6.62725
LG1_152392	LG1	36132182	36133161	local	1	LG1	33643517-38833636	228	36132179, 36132180	12.8477
LG1_152553	LG1	36440368	36455517	local	1	LG1	36300334-40291427	172	36440578, 36440588, 36440610	10.6498
LG1_152583	LG1	36454923	36460329	local	1	LG1	34667155-40277445	44	36442297, 36463788	10.3416
LG1_152589	LG1	36460424	36464015	local	1	LG1	36300334-41125785	53	36442297, 36463788	9.14292
LG1_152604	LG1	36473049	36476334	local	1	LG1	36441886-36576215	18	36532568	7.38505
LG1_152647	LG1	36530640	36534468	local	1	LG1	36441448-42137067	60	36441969	16.6319
LG1_97390	LG1	36943028	36945306	local	1	LG1	36441422-41626572	27	36441969	10.9296
LG1_166925	LG1	37429885	37433253	local	1	LG1	31091796-39734492	272	37367583	11.6604
LG1_166841	LG1	37596543	37607514	local	1	LG1	36440749-45569348	259	38025731	17.9326
LG1_166795	LG1	37609216	37614145	local	1	LG1	36691762-43781878	98	37369701	17.2987
LG1_166737	LG1	37635914	37639306	local	1	LG1	34074374-40272917	99	38317731, 38333878	10.0056
LG1_166678	LG1	37762678	37765866	local	1	LG1	36907118-38833765	88	37764678	13.2511
LG1_166480	LG1	37889895	37896338	local	1	LG1	37035459-42184717	74	37035459	8.38051
LG1_166450	LG1	37928496	37937335	local	1	LG1	37767607-38517910	104	37783360, 37783374, 37794722, 37794735, 37794966, 37795113, 37795329, 37795333, 37795396, 37795408, 37795453, 37795471, 37795734, 37795776, 37795957, 37795972, 37796256, 37796513, 37796672, 37797849, 37798465, 37798637, 37798673, 37799163, 37799393, 37799580, 37799859, 37799898, 37800062, 37800299, 37800371, 37800419, 37800585, 37800749, 37801679, 37801685, 37887617, 37887689, 37887727, 37887801,…	12.8542
LG1_166350	LG1	37944717	37982449	local	1	LG1	37035459-43868378	105	43780043	14.6957
LG1_129343	LG1	38033367	38038615	local	1	LG1	37945807-38025344	25	38024887	7.1935
LG1_113239	LG1	38306054	38309417	local	1	LG1	36691762-41907617	299	38333522	22.0618
LG1_113347	LG1	38442856	38447038	local	1	LG1	36735587-39734492	106	38317350	8.79131
LG1_144301	LG1	39013797	39016520	local	1	LG1	36300334-46032617	422	39015357	26.4296
LG1_144313	LG1	39069294	39073459	local	1	LG1	36440749-51043914	473	39183758	32.2127
LG1_144395	LG1	39085407	39090349	local	1	LG1	36462433-39384460	26	39180581	9.38588
LG1_144596	LG1	39312204	39315349	local	1	LG1	36300334-40719695	157	39182557	9.28383
LG1_144596	LG1	39312204	39315349	distant	2	LG1	45357689-45675454	22	45357689, 45381273, 45381289, 45381376, 45487452, 45487510, 45487674, 45488612, 45488939, 45542594, 45542687, 45560882, 45561414, 45563959, 45563989, 45564073, 45564139, 45564169, 45564508, 45564519, 45675454	6.57291
LG1_144741	LG1	39486964	39493103	local	1	LG1	38317075-42137067	208	39191935, 39278036, 39383890, 39383914, 39384109, 39385057, 39385114, 39385474, 39385711, 39385756, 39385759, 39385792, 39385816, 39385831, 39386059, 39386212, 39605554, 39636790, 39637205, 39637901, 39672912, 39672918, 39672933, 39674240, 39737615	26.751
LG1_106876	LG1	39715985	39720574	local	1	LG1	39014820-41907787	80	39191935, 39278036, 39383890, 39383914, 39384109, 39385057, 39385114, 39385474, 39385711, 39385756, 39385759, 39385792, 39385816, 39385831, 39386059, 39386212, 39605554, 39636790, 39637205, 39637901, 39672912, 39672918, 39672933, 39674240, 39737615	10.7978
LG1_106902	LG1	39721295	39724984	local	1	LG1	36540569-39957670	40	39674595	10.3804
LG1_107018	LG1	39796317	39798989	local	1	LG1	36300334-42184717	243	39923967	29.9695
LG1_107138	LG1	39869174	39876200	local	1	LG1	36300334-42184717	206	39925630	16.3899
LG1_107305	LG1	39968293	39970838	local	1	LG1	39337668-40291157	23	39973078	7.09705
LG1_107363	LG1	39973718	39976449	local	1	LG1	36300441-40291427	155	40002456	11.5578
LG1_143666	LG1	40271042	40278641	local	1	LG1	39015357-40291337	86	39383437	10.0176
LG1_155267	LG1	40718196	40723195	local	1	LG1	36904938-42188383	52	40719695	10.5166
LG1_138383	LG1	40785567	40787850	distant	1	LG1	39620187-39671577	18	39620187, 39635991, 39635994, 39636657, 39636663, 39636669, 39637176, 39637567, 39637794, 39637926, 39637962, 39637963, 39637983, 39638190, 39638217, 39638237, 39638745, 39671577	6.52055
LG1_138344	LG1	40787693	40792551	local	1	LG1	36441448-42190229	80	40934103	12.8094
LG1_138270	LG1	40923509	40937537	local	1	LG1	36441969-42190229	90	40462549, 40721007, 40789271, 40930344, 40930403, 40930443, 40930502, 40930524, 40930539, 40930608, 40930680, 40930701, 40931044, 40931046, 40931106, 40931916, 40931987, 40932578, 41426646, 41427128	19.6704
LG1_164199	LG1	41042413	41046469	local	1	LG1	40652690-41346973	36	40652690, 40967120, 40967938, 41019291, 41042590, 41043781, 41046306, 41047732, 41047823, 41122384, 41123466, 41124434, 41124635, 41125834, 41126167	7.79288
LG1_164362	LG1	41122000	41127364	local	1	LG1	34706644-42190229	77	41124419	10.9354
LG1_92881	LG1	41885609	41886833	local	1	LG1	37035459-45136959	123	41897365, 41897395, 41897407, 41897470, 41908500, 41954041, 41956916, 41957027, 41957063, 41957279, 41957285, 41957456, 41957516, 41957888, 41958050, 41958459, 42369331, 42390286, 42395619, 42395665, 42401737, 42402141, 42904184, 43441403, 43446093	15.6023
LG1_126495	LG1	42258964	42262683	distant	1	LG8	67606344-67648744	3	67606344, 67606439	7.33045
LG1_126633	LG1	42395426	42402386	local	1	LG1	42365893-43446037	18	42395805	12.6063
LG1_126647	LG1	42511896	42514632	distant	1	LG2	66378370-71151948	34	66488535, 66488731	13.7575
LG1_141580	LG1	42657281	42666786	local	1	LG1	36300334-48337786	344	43441161, 43444752, 43444960, 43446037	22.5579
LG1_146494	LG1	43471141	43475629	distant	1	LG1	30710312-31997637	165	31329915	7.84388
LG1_146494	LG1	43471141	43475629	local	2	LG1	42365893-43780043	15	43441161, 43444752, 43444960, 43446037	12.7635
LG1_145815	LG1	44057583	44058977	local	1	LG1	41897421-46879787	87	44082195, 44083972	39.2476
LG1_155910	LG1	45557258	45569815	local	1	LG1	45561276-45727385	21	45703855	9.0402
LG1_104760	LG1	46150318	46154831	distant	1	LG0	83157587-83157862	5	83157587, 83157599, 83157656, 83157853, 83157862	6.34845
LG1_104760	LG1	46150318	46154831	local	2	LG1	45554391-50858646	67	45978921, 45982553, 45984062, 45987613, 45990236, 45990377, 46034879, 46034897, 46035350, 46035428, 46035509, 46035584, 46035594, 46035617, 46035626, 46035632, 46035725, 46082332, 46083010, 46083034	22.8192
LG1_104746	LG1	46154991	46156738	distant	1	LG0	83157587-83157862	5	83157587, 83157599, 83157656, 83157853, 83157862	7.20277
LG1_104746	LG1	46154991	46156738	local	2	LG1	45213491-50913963	118	45978921, 45982553, 45984062, 45987613, 45990236, 45990377, 46034879, 46034897, 46035350, 46035428, 46035509, 46035584, 46035594, 46035617, 46035626, 46035632, 46035725, 46082332, 46083010, 46083034	28.0576
LG1_104728	LG1	46173062	46181311	local	1	LG1	45213491-46879787	64	45978921, 45982553, 45984062, 45987613, 45990236, 45990377, 46034879, 46034897, 46035350, 46035428, 46035509, 46035584, 46035594, 46035617, 46035626, 46035632, 46035725, 46082332, 46083010, 46083034	18.1957
LG1_155805	LG1	46823676	46827650	distant	1	LG3	164469809-164778891	9	164469809, 164743591, 164743917, 164743998, 164744010, 164744052, 164744081, 164744160, 164778891	6.3578
LG1_136033	LG1	47313255	47316440	local	1	LG1	45213491-46879787	102	46031192	18.365
LG1_93495	LG1	48314779	48327488	distant	1	LG8	44317965-44318096	3	44317979	6.59292
LG1_93371	LG1	48433607	48439241	distant	1	LG1	47653652-47796719	9	47656444	10.1355
LG1_162704	LG1	49490007	49495028	distant	1	LG7	389521-4079240	34	4079240	7.9524
LG1_162704	LG1	49490007	49495028	distant	2	LG8	106983997-114666259	61	108075892	9.88895
LG1_162813	LG1	49618797	49640176	local	1	LG1	48820398-51333482	255	49686599	26.208
LG1_154552	LG1	50162840	50168800	local	1	LG1	48820398-57179049	247	50170889	14.9404
LG1_154536	LG1	50170308	50171557	local	1	LG1	48820398-51333455	231	49428902, 49429013, 49429041, 50164531, 50165575, 50165594, 50165974, 50167688, 50167998, 50168001, 50168067, 50170461, 50171042, 50171276, 50183453, 50184489, 50185053, 50185077, 50185418, 50185424, 50185915, 50186377, 50186747, 50186750	12.363
LG1_154447	LG1	50180241	50187351	local	1	LG1	49429057-50185507	56	49443946	7.9396
LG1_144131	LG1	50252489	50255478	local	1	LG1	48819940-51333482	256	49428902, 49429013, 49429041, 50164531, 50165575, 50165594, 50165974, 50167688, 50167998, 50168001, 50168067, 50170461, 50171042, 50171276, 50183453, 50184489, 50185053, 50185077, 50185418, 50185424, 50185915, 50186377, 50186747, 50186750	23.8754
LG1_144111	LG1	50313612	50315176	local	1	LG1	48816803-50254676	7	49160939	10.8957
LG1_153001	LG1	50823160	50826301	local	1	LG1	50820388-50834776	27	50820388, 50820443, 50820480, 50821068, 50821359, 50821362, 50821383, 50821438, 50821692, 50821929, 50822160, 50822613, 50822738, 50822741, 50823081, 50823093, 50823258, 50823340, 50823345, 50823378, 50823381, 50823393, 50823395, 50823412, 50834629, 50834772, 50834776	9.8591
LG1_153204	LG1	50853754	50859852	local	1	LG1	49428902-51333482	149	50858187	16.0136
LG1_91494	LG1	50927525	50960568	local	1	LG1	48820398-51333482	248	50911226, 50911239, 50911242, 50911899, 50911908	28.9319
LG1_91405	LG1	51073209	51082833	local	1	LG1	49431276-51269835	133	51216651	8.96876
LG1_91315	LG1	51168730	51176399	local	1	LG1	45978921-51333482	286	51210115	30.9324
LG1_91192	LG1	51194641	51210237	local	1	LG1	48820398-51333482	266	51215868	33.5474
LG1_84713	LG1	51825325	51828419	distant	1	LG0	5996058-6953030	5	5996058, 6126137, 6128776, 6952928, 6953030	7.42209
LG1_84713	LG1	51825325	51828419	distant	2	LG0	11978858-21349404	54	15442310, 15756499, 15758329, 16337916, 16338268, 17766297, 17919957, 17920479	7.42209
LG1_84713	LG1	51825325	51828419	distant	3	LG0	32763239-37020487	15	36863044, 37020198, 37020466, 37020487	7.42209
LG1_84713	LG1	51825325	51828419	distant	4	LG0	46437859-46449709	7	46437859	6.96464
LG1_84713	LG1	51825325	51828419	distant	5	LG0	61968280-61985510	3	61968280, 61985510	6.77464
LG1_84713	LG1	51825325	51828419	local	6	LG1	51826563-51864716	4	51826563	7.97307
LG1_84713	LG1	51825325	51828419	distant	7	LG8	99775530-100078854	6	99775530, 100077806, 100077807, 100078739, 100078797, 100078854	6.77464
LG1_170387	LG1	52100553	52103717	local	1	LG1	48820398-53416042	41	52061160, 52061296, 52061314, 52061616, 52062326, 52062877	29.6192
LG1_161824	LG1	53407049	53410202	local	1	LG1	52062639-53416042	47	53408233, 53408258, 53411340, 53414504, 53415943	9.97939
LG1_161915	LG1	53570256	53571271	distant	1	LG5	174208691-179937530	45	176780436, 176780669	18.8994
LG1_161978	LG1	54049875	54054251	distant	1	LG1	52062639-53416042	49	53407056	10.1282
LG1_161988	LG1	54155810	54158936	distant	1	LG1	52061160-53416042	49	52062639, 52062645, 52062796, 52063147, 52063719, 52097966, 52098234, 52127737, 52127865	8.09129
LG1_162064	LG1	54455488	54457639	distant	1	LG9	62435125-63417081	16	63227620	6.90523
LG1_162120	LG1	54480836	54482897	distant	1	LG9	62435237-63417081	15	62770272	8.1598
LG1_93105	LG1	54830907	54832703	local	1	LG1	54798044-57726813	319	54799207, 54799213, 57726619, 57726624	12.8306
LG1_93060	LG1	54861869	54864884	local	1	LG1	45405914-57726735	231	54861997, 54862081, 54862115, 54862273, 54862424, 54862474, 54862505, 54862517, 54862529, 54862696, 54863017, 54863053, 54863238, 54863241, 54863274, 54863418, 54863419, 54863822, 54863957, 54864056, 54864718, 54864723, 54864755, 54864806, 54894893, 54894913, 54894918, 54895504, 54895528, 54895648, 54895688, 54895707, 54895896, 54899071, 54899372, 54899444, 54899448, 54899481, 54899897, 57176710,…	13.3643
LG1_93010	LG1	54875536	54879575	local	1	LG1	54861997-57249832	86	55002418	9.28248
LG1_92955	LG1	55001562	55004587	distant	1	LG4	211000985-211003081	10	211002722, 211002750, 211002752, 211002762	7.4538
LG1_92930	LG1	55097169	55098842	distant	1	LG5	85992390-86127060	10	86127060	8.29365
LG1_154083	LG1	56620383	56625179	local	1	LG1	56117285-59495801	198	56117285, 56594417, 56594419, 56594513, 56621071, 56621137, 56624262, 56624310, 56624318, 56624439, 56624485, 56624610, 56624625, 56624670, 56624880, 57113878	11.725
LG1_149597	LG1	57175805	57181874	distant	1	LG1	49182471-49186348	5	49185104	8.26639
LG1_149597	LG1	57175805	57181874	local	2	LG1	54798044-59965582	431	57176062	20.6888
LG1_149579	LG1	57245457	57248801	local	1	LG1	54861997-57249832	68	54862020	7.77146
LG1_149553	LG1	57247856	57252303	local	1	LG1	54798044-57726735	340	57250360, 57250942, 57251134, 57251347, 57251758, 57252076, 57252085, 57252110, 57252128, 57252163, 57278379, 57278397, 57278418, 57278454, 57278457, 57278577, 57278953, 57279310	16.3318
LG1_149487	LG1	57350708	57353524	local	1	LG1	57179746-57352378	16	57279125	7.86266
LG1_149424	LG1	57372255	57379167	local	1	LG1	57178841-57352378	17	57251176, 57251188, 57252160	8.41259
LG1_149391	LG1	57422999	57425731	local	1	LG1	49183068-57726735	365	57250723	13.929
LG1_149366	LG1	57427486	57429030	local	1	LG1	54798044-57726735	331	57250723	16.4806
LG1_149360	LG1	57430583	57431291	local	1	LG1	54798044-57726735	329	57434859	14.3212
LG1_149315	LG1	57446103	57448023	local	1	LG1	54798044-57726735	326	57250723	15.5064
LG1_149249	LG1	57470368	57494307	local	1	LG1	57446216-57545813	25	57502980	6.89157
LG1_138033	LG1	58136444	58140538	local	1	LG1	56117285-59495801	284	56117285, 56594417, 56594419, 56594513, 56621071, 56621137, 56624262, 56624310, 56624318, 56624439, 56624485, 56624610, 56624625, 56624670, 56624880, 57113878	11.7128
LG1_162590	LG1	58430138	58431132	local	1	LG1	58132971-59008447	50	58615331, 58615619, 58615649, 58615792, 58615796, 58615821, 58615825, 58730832, 58730983, 58732180, 58732726	10.9078
LG1_165911	LG1	58958495	58962164	distant	1	LG2	197837347-203703527	51	197837347	14.8145
LG1_165794	LG1	59076213	59077717	local	1	LG1	56594936-59495801	182	58976509, 58976526, 58976527	11.6841
LG1_128131	LG1	59821133	59968669	local	1	LG1	59876312-60189448	113	59998680	9.35472
LG1_128306	LG1	59888091	59890920	local	1	LG1	59876312-59965000	85	59963306, 59963309, 59963328	7.36804
LG1_128149	LG1	59959513	59961282	local	1	LG1	59876312-59968233	96	59963300, 59963363, 59963380	10.3682
LG1_128127	LG1	59971129	59973438	local	1	LG1	59878197-59923255	4	59878197, 59879366, 59879404, 59923255	6.38695
LG1_128093	LG1	60011343	60013484	local	1	LG1	60011792-60011870	3	60011792, 60011813, 60011870	6.68937
LG1_103536	LG1	61417900	61421300	local	1	LG1	59876312-61478046	116	61420356	21.2007
LG1_138002	LG1	64427340	64430113	distant	1	LG7	67359783-67423257	3	67359783, 67359810, 67423257	7.86898
LG1_139930	LG1	65059919	65065454	local	1	LG1	64767556-65327769	37	65030708	9.84133
LG1_139889	LG1	65109506	65115878	local	1	LG1	62165439-65174257	26	65107537, 65107538, 65107566, 65109292, 65132713, 65132779	8.52663
LG1_139801	LG1	65173296	65176312	local	1	LG1	64242730-65959062	45	65136093, 65136434, 65138965, 65138986, 65173448	28.3246
LG1_157125	LG1	65725976	65735985	local	1	LG1	65745894-65886758	14	65745894, 65753378, 65757211, 65839868, 65840918, 65842171, 65842190, 65842273, 65842651, 65843864, 65844018, 65844036, 65844057, 65886758	6.36517
LG1_157273	LG1	65744402	65747201	local	1	LG1	65745894-65887149	32	65746356, 65753271, 65754715, 65755281, 65755465, 65757379, 65839342, 65839724, 65840720, 65841957, 65842505, 65842997, 65843003, 65843014, 65843022, 65843080, 65875947, 65887149	7.76152
LG1_157345	LG1	65758645	65762225	distant	1	LG5	312151137-313884770	10	312151137, 312151552, 312151600, 312153817, 312153883, 312153889, 313531409, 313849795	11.6651
LG1_157468	LG1	65885036	65888240	local	1	LG1	65745894-65959062	34	65953441, 65959062	8.60242
LG1_157552	LG1	65920981	65922066	local	1	LG1	65953441-67780318	13	67685738	9.89299
LG1_157776	LG1	66077419	66085255	distant	1	LG2	10519528-10519729	3	10519723, 10519729	6.5345
LG1_157812	LG1	66206193	66214029	distant	1	LG2	10519528-10519729	3	10519723, 10519729	6.56354
LG1_141292	LG1	67368668	67369507	distant	1	LG8	232353507-233936311	22	233175777	11.0329
LG1_141397	LG1	67652037	67654385	distant	1	LG1	41340346-41345550	3	41340422	6.58774
LG1_141397	LG1	67652037	67654385	local	2	LG1	67685244-72020664	168	69055452, 69056062	13.7591
LG1_141397	LG1	67652037	67654385	distant	3	LG7	179315514-179315979	5	179315514, 179315557, 179315613, 179315619	10.2638
LG1_141513	LG1	67898124	67902342	local	1	LG1	67709346-67780213	23	67709346, 67709440, 67709818, 67709859, 67709866, 67709967, 67709979, 67709983, 67710004, 67710159, 67722784, 67722808, 67722819, 67723535, 67723749, 67723764, 67723912	8.91919
LG1_101720	LG1	68585502	68586247	local	1	LG1	67723692-69830285	34	68988266, 68988486	10.0919
LG1_167293	LG1	69025471	69031513	local	1	LG1	68992096-69830285	19	68992096	10.3779
LG1_167265	LG1	69032971	69034942	local	1	LG1	68992096-69830285	53	69033172	12.2525
LG1_167265	LG1	69032971	69034942	distant	2	LG7	179314526-179314547	3	179314526, 179314535, 179314547	7.81532
LG1_167257	LG1	69055069	69058843	local	1	LG1	68059097-69830285	66	68992097, 69030019	16.5638
LG1_167253	LG1	69064290	69067268	local	1	LG1	68229513-69830285	48	69033183, 69033840, 69034174, 69034244, 69034289, 69034465	12.5105
LG1_167245	LG1	69071901	69072571	local	1	LG1	67709346-72018398	254	70786004	10.3724
LG1_167245	LG1	69071901	69072571	distant	2	LG7	179315514-179315979	5	179315514, 179315557, 179315613, 179315619	10.129
LG1_163944	LG1	69526122	69528292	local	1	LG1	69692642-69693193	3	69693193	7.201
LG1_110993	LG1	69559262	69562257	local	1	LG1	68402789-69831299	27	69581523, 69607129, 69607219, 69607301, 69635379, 69635394, 69635445, 69635534, 69635548, 69635565, 69728675	10.2257
LG1_169102	LG1	70317310	70319525	local	1	LG1	69527192-70814170	54	69527192, 69528117, 69528118, 69528144, 69528159, 69528170, 69555894, 69556214, 69556232, 69556352, 69556397, 69556653, 70481876, 70481912, 70481988, 70481989, 70482005, 70482053, 70482068, 70482449, 70482458, 70482563, 70482578, 70482806, 70483062, 70485782, 70486734, 70486737, 70486759, 70486938, 70487393, 70593117, 70593181, 70593185, 70593270, 70717688, 70784561	8.422
LG1_169114	LG1	70440007	70444237	distant	1	LG1	71444230-77647189	28	72020664	9.10074
LG1_169307	LG1	70812375	70815094	local	1	LG1	67685244-70840173	152	69526339, 69527431, 69635624, 69636033, 69730871, 69731101, 70482062, 70482446, 70593326, 70593351, 70613371, 70613381, 70718037, 70718078, 70718276, 70718762, 70726420, 70727515, 70727524, 70780197, 70780220, 70780245, 70780341, 70780645, 70780754, 70785388, 70785490, 70785502, 70785971, 70813798, 70814599, 70839340, 70840173	13.8938
LG1_169307	LG1	70812375	70815094	distant	2	LG7	179315514-179315979	5	179315514, 179315557, 179315613, 179315619	13.8938
LG1_169337	LG1	70841842	70844451	local	1	LG1	70843446-71160334	34	71126650	11.9229
LG1_147130	LG1	72550087	72553723	local	1	LG1	72021802-72755182	53	72021802, 72037737, 72088058, 72127785, 72127893, 72128021, 72130240, 72132103, 72132422, 72132914, 72133074, 72133567, 72133672, 72133732, 72200115, 72410499, 72410617, 72410641, 72411066, 72411941, 72411953, 72411994, 72412017, 72412207, 72412856, 72413167, 72413360, 72550327, 72550597, 72550598, 72550763, 72550817, 72550825, 72550890, 72550893, 72550897, 72550900, 72550907, 72550908, 72550911,…	6.97687
LG1_146720	LG1	73093052	73094491	distant	1	LG1	73849034-74068165	3	74068165	6.80389
LG1_90625	LG1	73577306	73578927	local	1	LG1	72014541-76761455	123	73577411, 73577494, 73577584, 73577611, 73577775, 73578148, 73578212	22.2413
LG1_133010	LG1	74146006	74148027	distant	1	LG5	8673728-18150764	234	17930056	10.1356
LG1_133010	LG1	74146006	74148027	distant	2	LG5	25547336-25747905	7	25637200, 25703785	10.9011
LG1_133010	LG1	74146006	74148027	distant	3	LG5	34737518-35291191	13	34737518, 34737717, 34737834, 34738017, 34738047, 34738100, 34738420, 34738605	9.30085
LG1_133022	LG1	74164958	74169595	local	1	LG1	72971944-78571055	66	74169421, 74169445, 76368832, 76369311, 76369638, 76369653	15.5756
LG1_133061	LG1	74182789	74188936	local	1	LG1	72971944-76761455	81	74188889	23.2174
LG1_111605	LG1	76782163	76787412	local	1	LG1	76865373-76872415	6	76871038	9.90247
LG1_111674	LG1	76827353	76830867	local	1	LG1	76369701-77097129	17	76756083, 76756987	7.83098
LG1_142899	LG1	77455947	77458124	local	1	LG1	76755953-78571055	5	76755953	8.46304
LG1_142943	LG1	77471599	77474895	local	1	LG1	76830281-77647189	64	77456516, 77456540, 77460033, 77474764	17.618
LG1_143222	LG1	78567250	78573036	local	1	LG1	77646039-78571055	12	78480911, 78551455, 78553805, 78561993, 78562317, 78563262, 78567600	8.56955
LG1_143511	LG1	78763763	78766236	local	1	LG1	78571569-78855725	16	78855725	10.1977
LG1_130286	LG1	79269536	79271928	local	1	LG1	79269781-81935622	47	79270026, 79270035, 79270075, 79270895, 79270897	13.2534
LG1_130243	LG1	79429902	79433385	local	1	LG1	79269872-79466064	8	79269872, 79269966, 79270477, 79270483, 79270522	13.5805
LG1_130243	LG1	79429902	79433385	distant	2	LG1	89390021-93265467	83	91964035	8.06228
LG1_138106	LG1	79631769	79633228	distant	1	LG7	179283463-179977191	24	179832499, 179832573, 179943514, 179944823, 179950561, 179950839, 179976198, 179976218, 179976219, 179976225	7.63063
LG1_127808	LG1	80099331	80103971	local	1	LG1	79873721-80500402	130	79900131, 79900275, 79940712, 79940925, 79942182, 79943704, 79943928, 79944325, 79944690, 79944936, 79945401, 79945479	16.5474
LG1_127808	LG1	80099331	80103971	distant	2	LG7	57439290-57485172	8	57439290, 57484002, 57484125, 57484131, 57484149, 57484157, 57485169, 57485172	6.71808
LG1_127839	LG1	80196338	80200741	distant	1	LG5	80043418-80186786	9	80049322, 80049418, 80049442, 80141049	8.70708
LG1_92320	LG1	80658237	80663702	local	1	LG1	73577411-80500402	175	78859407, 78859670	13.0101
LG1_116835	LG1	81201025	81214942	distant	1	LG6	7507676-9067127	77	9064120	14.0514
LG1_171534	LG1	82150612	82152321	local	1	LG1	77210345-84460521	82	82289314	18.282
LG1_171717	LG1	82309077	82330381	local	1	LG1	82286119-82368942	19	82286119, 82286701, 82286911, 82287459, 82287516, 82291482, 82354465, 82354791, 82354806, 82354949, 82355961, 82356037	7.68699
LG1_171946	LG1	82512617	82521227	distant	1	LG1	87096238-91969849	19	87096238	7.40765
LG1_109201	LG1	82814711	82818344	local	1	LG1	82550124-82817508	50	82747453, 82749683, 82749908, 82750167, 82750550, 82750619, 82750988, 82762776, 82762816, 82762855, 82763072, 82763209, 82763367, 82763567, 82764277, 82769153, 82769165, 82769343, 82769372, 82769374, 82770014, 82770029, 82770048, 82770181, 82770182, 82770422, 82770470, 82770489, 82815438, 82815460, 82815528, 82816248, 82816482, 82816932, 82817508	9.98779
LG1_131176	LG1	84185830	84187824	local	1	LG1	83477988-84409521	19	84184321, 84185660	9.52756
LG1_131508	LG1	84411897	84413677	distant	1	LG2	201265625-201266242	3	201265625, 201265655	6.71099
LG1_116664	LG1	88257192	88269851	local	1	LG1	88134022-93598679	200	88257701	15.9173
LG1_116664	LG1	88257192	88269851	distant	2	LG2	25343973-25344388	3	25343973	7.14472
LG1_116634	LG1	88353402	88354933	local	1	LG1	88134022-88419242	12	88134022, 88134247, 88353614, 88354178, 88419242	8.29973
LG1_116255	LG1	88580974	88584666	local	1	LG1	82016386-100102856	178	88443077, 88519197, 88591571, 91987854	19.7382
LG1_116230	LG1	88589022	88593726	local	1	LG1	88501418-91988900	151	89007895	8.76204
LG1_116005	LG1	89051896	89054625	local	1	LG1	86177464-93541092	392	89050323, 89051856, 89052332, 90192321	19.6042
LG1_115981	LG1	89083658	89090342	local	1	LG1	88426882-93541092	169	89050323, 89051856, 89052332, 90192321	16.8035
LG1_97998	LG1	89142713	89144956	local	1	LG1	88134022-93541092	327	88997709, 88997840, 88998966, 89007955, 89008474, 89008498, 89009069, 89010145, 89010379, 89010428, 89011114, 89548786, 90192214, 90192578, 90192938, 90192939, 90203227, 90334000, 90334448, 90334474, 90334813, 90335927, 90336167, 90336353, 91969404	15.9342
LG1_98075	LG1	89387997	89391948	local	1	LG1	88997957-93505095	334	89388620, 89389031, 89389091, 89389151, 89389238, 89389250, 89389268, 89389359, 89389376, 89389400, 89389523, 89389553, 89389583, 89389679, 89389694, 89389790, 89389856, 89390138, 89390222, 89390231, 89390282, 89390289, 89390336, 89390342, 89390609, 89390639, 89390642, 89390708, 89390804, 89390819, 89390858, 89390861, 89390894, 89391014, 89391020, 89391191, 89391227, 89391299, 89391383, 89397374,…	21.6172
LG1_98203	LG1	89546368	89549826	local	1	LG1	88442886-93267025	314	89300459, 89300619, 89388689, 89388758, 89388810, 89389493, 89389616, 89389676, 89389688, 89390351, 89390360, 89390501, 89390663, 89390666, 89390669, 89390782, 89390783, 89390841, 89390867, 89390945, 89391344, 89396724, 89397789, 89409509, 89412952, 89415378, 89415887, 89415947, 89547783, 89547831, 89549009, 89549120, 89549303, 89662042, 89662093, 89662370, 89662580, 89663249, 89663976, 89664189,…	19.5103
LG1_95474	LG1	89661867	89665017	local	1	LG1	88442886-91964388	30	88582625	8.86555
LG1_95447	LG1	89736878	89740985	local	1	LG1	86177464-93267025	457	89416057	18.6436
LG1_94211	LG1	90191845	90197453	local	1	LG1	84460521-93598679	386	90336459	32.4608
LG1_94317	LG1	90332817	90337434	local	1	LG1	89300459-91969943	82	90774782, 90774813	7.07223
LG1_94364	LG1	90387200	90392435	local	1	LG1	88134022-93266502	316	88997709, 88997840, 88998966, 89007955, 89008474, 89008498, 89009069, 89010145, 89010379, 89010428, 89011114, 89548786, 90192214, 90192578, 90192938, 90192939, 90203227, 90334000, 90334448, 90334474, 90334813, 90335927, 90336167, 90336353, 91969404	16.6511
LG1_151116	LG1	90774178	90776268	local	1	LG1	89009216-93267025	258	89547734, 89547759	11.1237
LG1_112485	LG1	91583268	91583743	distant	1	LG1	10841834-10842137	5	10842056, 10842122, 10842137	7.13568
LG1_112485	LG1	91583268	91583743	distant	2	LG5	242101412-243044710	29	242101412, 242101438, 242101456, 242101516, 242101827, 242102191, 242102494, 242102498, 242102558, 242139252, 242139434, 242139790, 242139815, 242139908, 242140124, 242140154, 242140364, 242140553, 242141374, 242141467, 242141733, 242141969, 242142098, 242142099, 242142645, 242142664, 242991058	7.13568
LG1_123895	LG1	91961930	91964849	local	1	LG1	89390021-94415448	103	90195126	8.88619
LG1_123702	LG1	91999894	92001406	local	1	LG1	86177464-94281449	196	92177288	27.3807
LG1_123690	LG1	92016917	92018985	local	1	LG1	89011182-94157418	355	92016947, 92017073, 92017202, 92017228, 92017286, 92017391, 92018064, 92018124	21.6857
LG1_123690	LG1	92016917	92018985	distant	2	LG1	103987286-105388846	12	105135503	9.51797
LG1_173726	LG1	92171272	92173423	local	1	LG1	89050276-94155854	215	92019110	16.5529
LG1_173740	LG1	92176150	92177913	local	1	LG1	89050276-93266211	36	92177254, 92177280	14.0602
LG1_173752	LG1	92234285	92276114	local	1	LG1	86177464-94281449	386	92176928	32.3951
LG1_134416	LG1	93295210	93298769	local	1	LG1	93540748-93598296	5	93597495, 93597789, 93597807, 93598296	6.89315
LG1_134490	LG1	93314349	93318105	local	1	LG1	82016386-93971730	61	93316044	10.3421
LG1_134539	LG1	93504164	93505521	local	1	LG1	93266439-94312604	8	94312554	8.19406
LG1_134548	LG1	93538977	93541784	local	1	LG1	88442052-94102663	78	93541010	25.0928
LG1_134577	LG1	93596960	93600318	local	1	LG1	84460521-98651872	111	93598679	10.0689
LG1_126298	LG1	93966156	93967775	local	1	LG1	93597495-94103522	10	93971841, 93971859, 94103412	8.0003
LG1_126324	LG1	93967862	93972067	local	1	LG1	82016386-98376193	54	93539202	10.3559
LG1_126420	LG1	94003137	94004648	local	1	LG1	88258541-94418550	59	94022328, 94023154	19.0037
LG1_126420	LG1	94003137	94004648	distant	2	LG1	103987286-103987572	4	103987286, 103987288, 103987569, 103987572	9.61195
LG1_126460	LG1	94101698	94103950	local	1	LG1	92175036-94023618	8	94022770	7.63613
LG1_126043	LG1	94260385	94267083	local	1	LG1	94194013-95270649	65	94278657, 94278663, 94278665	7.97373
LG1_126110	LG1	94281337	94287248	local	1	LG1	94279097-94312788	5	94279097, 94279234	7.44196
LG1_126210	LG1	94412704	94415918	local	1	LG1	94112295-94416790	51	94414931	12.6733
LG1_843288	LG1	94508190	94511468	local	1	LG1	94141694-100347567	68	94539436, 94539503	26.7416
LG1_843288	LG1	94508190	94511468	distant	2	LG1	106453239-106453272	3	106453239	6.74722
LG1_125349	LG1	95275740	95280663	local	1	LG1	90334460-105463296	226	95273601	20.2839
LG1_100395	LG1	95697509	95707251	local	1	LG1	94152032-102240080	168	95906665	17.6383
LG1_100395	LG1	95697509	95707251	distant	2	LG1	105135195-105388846	8	105388046, 105388846	8.86616
LG1_100362	LG1	95901766	95919244	local	1	LG1	94416238-96117016	31	95273193, 95273197, 95273198, 95273380	20.7045
LG1_100343	LG1	96072823	96077812	local	1	LG1	94413852-99972113	104	95705927, 95705935	22.4931
LG1_100263	LG1	96116002	96122931	distant	1	LG1	103987286-105388846	12	105135503	8.17601
LG1_100161	LG1	96322232	96330654	local	1	LG1	94414595-96117016	9	94774900	9.19476
LG1_139272	LG1	97306850	97314676	distant	1	LG1	140199076-140317999	5	140199076	7.78558
LG1_139272	LG1	97306850	97314676	distant	2	LG9	103325364-104255731	9	103325364, 103325373, 103325379, 103325385, 104254871, 104255035, 104255335, 104255731	7.14415
LG1_165639	LG1	98374886	98378771	local	1	LG1	98006036-98414685	5	98006391	6.59067
LG1_165388	LG1	98653314	98654173	distant	1	LG5	227610257-228886899	90	227955847, 227957394, 227979954, 228886899	14.253
LG1_165388	LG1	98653314	98654173	distant	2	LG6	128688824-128688987	3	128688987	12.3254
LG1_165381	LG1	98696064	98697207	local	1	LG1	98654688-100937747	48	98654862, 98654879	11.8602
LG1_145416	LG1	99212888	99214917	local	1	LG1	98655206-100347567	21	99527318, 99527344, 99527362, 99527363, 99531002	10.6475
LG1_145378	LG1	99453338	99461337	local	1	LG1	98654653-99532139	14	99526057	13.3812
LG1_145378	LG1	99453338	99461337	distant	2	LG4	8809883-11006750	107	9454843	7.30891
LG1_145268	LG1	99521058	99539472	local	1	LG1	98654653-102240080	42	98655206	19.3923
LG1_145180	LG1	99775172	99815379	local	1	LG1	94782951-105136566	158	99964055, 99975058, 99975159	14.3521
LG1_145107	LG1	99958381	99964357	local	1	LG1	94196670-100107682	79	99971306	10.0922
LG1_145107	LG1	99958381	99964357	distant	2	LG1	105135278-105135317	3	105135278, 105135281, 105135317	6.44385
LG1_102100	LG1	100726792	100731880	local	1	LG1	98654688-100937770	49	100103801	8.49363
LG1_159529	LG1	102700532	102708018	local	1	LG1	102239200-102706496	32	102702827, 102703505, 102703514, 102703523, 102703598, 102703640	11.1928
LG1_159122	LG1	103933173	103937558	distant	1	LG1	94194581-94195133	4	94194767, 94195133	7.80887
LG1_159122	LG1	103933173	103937558	local	2	LG1	100935835-105136566	34	103937474	20.6264
LG1_159009	LG1	104442879	104461992	distant	1	LG1	94773948-95273601	6	94782885	7.24814
LG1_171125	LG1	105959064	105975929	local	1	LG1	105894047-105898426	5	105897130, 105898396	6.80219
LG1_171147	LG1	106018763	106045972	local	1	LG1	105759253-107824431	55	105973767, 105973980, 105973991, 105975398, 105975426, 105975475	18.8561
LG1_171158	LG1	106049278	106052397	local	1	LG1	105901276-107824431	35	105973767, 105973980, 105973991, 105975398, 105975426, 105975475	13.61
LG1_171197	LG1	106068024	106077507	local	1	LG1	105759253-107824431	40	106185763	11.183
LG1_93120	LG1	106452540	106457583	local	1	LG1	102239127-108066219	90	105759253, 105759606, 105972133, 105972341, 105972762, 106186476, 106453519, 106453587, 107820804, 107820900, 107820924, 107820997, 107822875	18.5741
LG1_155018	LG1	107894379	107925108	local	1	LG1	107906155-107907869	4	107907843	14.4243
LG1_155066	LG1	107971348	107986441	local	1	LG1	105757193-107983703	11	107908393	8.04507
LG1_126758	LG1	108557887	108656931	distant	1	LG0	51067657-51069322	8	51067685	8.44998
LG1_126758	LG1	108557887	108656931	distant	2	LG1	105759253-107822875	19	105759253, 105759606, 105972133, 105972341, 105972762, 106186476, 106453519, 106453587, 107820804, 107820900, 107820924, 107820997, 107822875	8.50225
LG1_126758	LG1	108557887	108656931	distant	3	LG1	107979864-107984136	13	107984038, 107984085	7.13527
LG1_126758	LG1	108557887	108656931	distant	4	LG4	141713729-141713738	3	141713729, 141713732	7.49352
LG1_86274	LG1	108914850	108918505	distant	1	LG0	37198910-37201262	9	37200045, 37200729, 37200762	7.7393
LG1_86274	LG1	108914850	108918505	distant	2	LG0	51065970-51069322	10	51067657, 51067684, 51067888, 51067904, 51069322	14.6043
LG1_86274	LG1	108914850	108918505	local	3	LG1	107907791-109289112	97	108586424, 108586438	17.2436
LG1_155504	LG1	109284492	109287088	distant	1	LG1	107914114-108066232	5	107914138, 107914164	8.61307
LG1_155519	LG1	109288859	109291626	distant	1	LG1	107984952-108587073	39	107984955, 107985033	8.15203
LG1_114392	LG1	109544295	109547217	distant	1	LG0	37198910-37201262	9	37200517	7.86641
LG1_114392	LG1	109544295	109547217	local	2	LG1	107827790-113946086	54	113425182	11.7685
LG1_114392	LG1	109544295	109547217	distant	3	LG1	130779234-130780472	3	130779234, 130780470, 130780472	6.40143
LG1_114356	LG1	109574813	109584906	distant	1	LG1	113223435-113946086	17	113872037	7.53652
LG1_136838	LG1	109864899	109870197	local	1	LG1	109904199-116453243	137	109904805, 109907838	17.5558
LG1_136827	LG1	109889259	109895753	local	1	LG1	109906843-109937797	103	109906843, 109907058, 109907175, 109907181, 109908876, 109908903, 109917773, 109917785, 109917970, 109918677, 109918704	7.62955
LG1_107698	LG1	110302462	110317091	local	1	LG1	109904199-109939605	120	109937797	10.7656
LG1_107698	LG1	110302462	110317091	distant	2	LG1	116451706-119748363	16	119738223, 119748363	8.96809
LG1_107755	LG1	110362028	110364496	local	1	LG1	109904199-111751914	50	109942216, 109942237, 109943316	13.536
LG1_149038	LG1	111170951	111173063	local	1	LG1	111226282-112446691	5	111349298	11.964
LG1_149032	LG1	111224493	111226609	local	1	LG1	111226282-111350921	4	111349298	8.86672
LG1_148988	LG1	111348939	111352823	local	1	LG1	111226282-111352559	3	111352559	6.9965
LG1_123135	LG1	111405125	111406515	local	1	LG1	111349894-111351374	7	111351374	9.5951
LG1_123135	LG1	111405125	111406515	local	2	LG1	111352321-111514949	4	111514949	8.60976
LG1_123161	LG1	111512561	111515821	distant	1	LG0	37198910-37200772	6	37200045, 37200729, 37200762	6.57687
LG1_123161	LG1	111512561	111515821	local	2	LG1	108060430-112157242	185	109906843, 109907058, 109907175, 109907181, 109908876, 109908903, 109917773, 109917785, 109917970, 109918677, 109918704	13.0668
LG1_123161	LG1	111512561	111515821	distant	3	LG1	125526229-125526494	5	125526485, 125526494	6.97451
LG1_152095	LG1	111828190	111831296	distant	1	LG4	196344433-196346636	16	196344433, 196344858, 196344876, 196344885, 196345163, 196345221, 196345325, 196345419, 196345426, 196345471, 196345475, 196345628, 196345815, 196345822, 196345991, 196346636	6.48219
LG1_152095	LG1	111828190	111831296	distant	2	LG9	16663392-16664430	4	16663392, 16663958, 16664388, 16664430	7.6832
LG1_152014	LG1	112152892	112157778	local	1	LG1	109904249-113945801	81	111747335, 111747348, 111747445, 111747666	20.0913
LG1_152014	LG1	112152892	112157778	distant	2	LG1	118126086-127126939	35	119732467, 119732481	8.79871
LG1_152010	LG1	112253333	112257601	local	1	LG1	111747335-112506593	28	112380752	9.94135
LG1_151943	LG1	112377088	112385773	local	1	LG1	109904300-116580549	171	112385320, 112385321	16.1041
LG1_151937	LG1	112389928	112393681	local	1	LG1	111349284-112856159	24	112385293	16.9738
LG1_151937	LG1	112389928	112393681	distant	2	LG1	117801632-125466442	32	119732500	9.7337
LG1_151926	LG1	112445336	112450127	local	1	LG1	111349880-112506593	18	112506465, 112506503, 112506512, 112506533, 112506539, 112506576, 112506586, 112506593	11.2387
LG1_151889	LG1	112502996	112508368	local	1	LG1	108066219-112856528	64	112506465, 112506503, 112506512, 112506533, 112506539, 112506576, 112506586, 112506593	13.0788
LG1_151889	LG1	112502996	112508368	distant	2	LG1	118126107-128535498	37	118129997	7.80157
LG1_151889	LG1	112502996	112508368	distant	3	LG1	134904123-136234027	11	135020448	6.67693
LG1_115564	LG1	113196217	113200262	local	1	LG1	113223726-113420276	14	113224006, 113333351, 113333434, 113333446, 113333484, 113333508, 113333616, 113333664, 113333979, 113334019, 113420276	10.8761
LG1_96995	LG1	113732164	113873009	local	1	LG1	112378218-117192566	16	112378218, 112378414	9.37249
LG1_96982	LG1	113937849	113940731	local	1	LG1	112506563-119599932	14	113945266, 113945417, 113945759, 113945801	7.79391
LG1_121791	LG1	116071200	116074467	local	1	LG1	109904199-123228908	216	109978724, 109978778	23.7108
LG1_111026	LG1	116765592	116768394	local	1	LG1	117192377-118469229	12	117797940	8.15269
LG1_135080	LG1	117193811	117233825	local	1	LG1	117448978-118007024	19	118007024	7.73616
LG1_135127	LG1	117448848	117453201	local	1	LG1	109904199-140199683	257	118126319, 118126323	26.6645
LG1_135127	LG1	117448848	117453201	distant	2	LG1	145374920-145706686	4	145374920	7.91886
LG1_135133	LG1	117548553	117591673	local	1	LG1	109904199-130041068	229	117797940	30.9829
LG1_92161	LG1	118006286	118007435	local	1	LG1	117797940-125181438	52	117799065	16.3234
LG1_92161	LG1	118006286	118007435	distant	2	LG1	130018398-130046169	34	130018462, 130019767, 130019905, 130019911, 130019923, 130019953, 130020391, 130020410, 130020420, 130020430, 130020448, 130020462, 130020478, 130020479, 130020483, 130020487, 130020496, 130020619, 130020663, 130020664, 130040253, 130041068	8.39493
LG1_91947	LG1	118465109	118481996	local	1	LG1	117796248-125651103	19	118467668	10.3664
LG1_173670	LG1	118815312	118824031	local	1	LG1	117192503-124686567	51	118465826	13.5439
LG1_173670	LG1	118815312	118824031	distant	2	LG1	213101871-213806315	12	213795006, 213796496, 213796549, 213796571, 213796907, 213797397, 213797472	8.52507
LG1_173491	LG1	119440915	119445848	local	1	LG1	117192377-124739288	27	119737146	9.51516
LG1_173444	LG1	119526616	119531925	local	1	LG1	118465745-130164921	49	124686023	9.81296
LG1_173424	LG1	119600583	119606277	local	1	LG1	118126086-124649705	60	118470887	16.5311
LG1_173373	LG1	119635106	119641879	distant	1	LG1	111747335-111747666	4	111747335, 111747348, 111747445, 111747666	7.4761
LG1_173373	LG1	119635106	119641879	local	2	LG1	117796248-125648621	118	118470887	18.6683
LG1_173301	LG1	119682030	119694354	local	1	LG1	117696510-132954187	125	121441662, 121441680	14.8823
LG1_173272	LG1	119715638	119722480	local	1	LG1	118470984-130042082	46	124965556	8.64001
LG1_173227	LG1	119724480	119738687	local	1	LG1	117798867-119780492	24	119748327	10.3707
LG1_173204	LG1	119748192	119749714	local	1	LG1	117798867-119752972	17	119752754	10.1621
LG1_173141	LG1	119748354	119753579	distant	1	LG1	109904199-109939605	22	109939605	8.63783
LG1_173141	LG1	119748354	119753579	local	2	LG1	117797940-123228908	134	119732561	20.582
LG1_173141	LG1	119748354	119753579	distant	3	LG1	130018398-130041068	27	130020745, 130020774, 130020778	6.58904
LG1_138834	LG1	120103608	120109556	local	1	LG1	118006433-124940449	49	119774517	9.65509
LG1_138834	LG1	120103608	120109556	distant	2	LG1	130020547-130050849	5	130020547	7.01391
LG1_141922	LG1	122213012	122228919	local	1	LG1	119735683-122884678	31	122373755, 122376317	13.0546
LG1_141922	LG1	122213012	122228919	distant	2	LG1	127021171-127126981	5	127022067, 127023450	7.11416
LG1_119526	LG1	122370229	122384631	local	1	LG1	122267035-123228908	32	122378468	11.0621
LG1_119616	LG1	122667127	122671580	distant	1	LG1	2224384-5284107	136	2357418	8.52012
LG1_119681	LG1	122865825	122884967	local	1	LG1	118129997-122884607	26	119780239	12.1529
LG1_119740	LG1	122914266	122916599	distant	1	LG1	69397107-69478660	4	69397107, 69397147, 69397157, 69478660	7.65893
LG1_119740	LG1	122914266	122916599	distant	2	LG1	112506465-112506593	8	112506465, 112506503, 112506512, 112506533, 112506539, 112506576, 112506586, 112506593	8.41394
LG1_119740	LG1	122914266	122916599	local	3	LG1	118129997-127129462	181	122267057, 122267536, 122268706, 122268734, 122373854, 122884607	17.8834
LG1_119773	LG1	123011139	123014733	distant	1	LG1	112378479-112856528	13	112856392, 112856464, 112856472, 112856528	8.35643
LG1_119773	LG1	123011139	123014733	local	2	LG1	117797940-145711138	384	122267057, 122267536, 122268706, 122268734, 122373854, 122884607	29.1515
LG1_119806	LG1	123060768	123080526	local	1	LG1	119735683-124743859	10	122267057, 122267536, 122268706, 122268734, 122373854, 122884607	7.03354
LG1_119806	LG1	123060768	123080526	distant	2	LG1	139231027-141304616	5	141304616	7.46363
LG1_119894	LG1	123215447	123229452	local	1	LG1	117797940-123271400	76	122378468	11.6619
LG1_111988	LG1	123413335	123417811	distant	1	LG2	201671799-201749173	6	201671799, 201672334, 201745758, 201746693, 201746810, 201749173	6.86173
LG1_112088	LG1	123823868	123832110	distant	1	LG7	63021994-69166955	57	63132889	8.00199
LG1_112177	LG1	123895398	123935285	distant	1	LG1	109939605-111751832	28	109978511	8.42688
LG1_112177	LG1	123895398	123935285	local	2	LG1	117192377-133511412	326	125175983	17.447
LG1_112218	LG1	123993439	124001820	local	1	LG1	119758124-124686627	64	123227142	12.098
LG1_135453	LG1	124646777	125024845	local	1	LG1	117192603-128535498	19	124686023	9.20096
LG1_135493	LG1	124685706	124687279	local	1	LG1	119749514-125652395	48	121440589	9.95463
LG1_135507	LG1	124736532	124744126	local	1	LG1	124647264-125029758	19	124743511	11.106
LG1_136890	LG1	124893088	124966413	local	1	LG1	122267289-125029203	6	122267289	6.95548
LG1_136906	LG1	125027048	125028894	local	1	LG1	111226480-135713032	313	125500945	21.3411
LG1_136932	LG1	125068110	125076841	distant	1	LG1	109904199-111751832	22	109939605	7.93366
LG1_136932	LG1	125068110	125076841	local	2	LG1	116580367-133511437	348	125526485, 125526494	20.9385
LG1_136932	LG1	125068110	125076841	distant	3	LG1	203471919-206955976	4	206737828	6.83371
LG1_136958	LG1	125113542	125113949	distant	1	LG1	111750717-111751070	3	111750717, 111751028, 111751070	7.14615
LG1_136958	LG1	125113542	125113949	local	2	LG1	117801632-130020547	139	125467361	15.7684
LG1_162512	LG1	125114374	125116984	distant	1	LG1	109945492-112856528	22	112856392, 112856464, 112856472, 112856528	8.07544
LG1_162512	LG1	125114374	125116984	local	2	LG1	117801632-133511338	331	124686663, 124686669	25.2038
LG1_162473	LG1	125438125	125443859	distant	1	LG1	111747335-111751832	6	111747335, 111747348, 111747445, 111747666	8.15323
LG1_162473	LG1	125438125	125443859	local	2	LG1	117796248-125674292	202	124686414, 124686759, 124686804	18.6142
LG1_162473	LG1	125438125	125443859	distant	3	LG1	132951276-133510811	4	133510811	8.40604
LG1_162453	LG1	125526387	125529265	local	1	LG1	112853730-133510811	162	125500945	24.3089
LG1_162414	LG1	125530084	125539660	local	1	LG1	125527813-125531891	18	125530819	24.4208
LG1_162414	LG1	125530084	125539660	distant	2	LG5	323156323-323183792	11	323183073, 323183536, 323183711, 323183757, 323183777, 323183780, 323183792	8.69808
LG1_162414	LG1	125530084	125539660	distant	3	LG5	329293957-337623748	198	337196900	14.203
LG1_162404	LG1	125541268	125542549	local	1	LG1	109945492-137020867	376	125179955	22.8187
LG1_162366	LG1	125567869	125568510	distant	1	LG1	109942216-111751832	12	111750717, 111751028, 111751070	9.03156
LG1_162366	LG1	125567869	125568510	local	2	LG1	117192377-129949670	231	125466442	18.078
LG1_162360	LG1	125580436	125581253	local	1	LG1	117192377-130050759	233	125466442	17.4426
LG1_162305	LG1	125626683	125652499	distant	1	LG1	111749787-111751832	5	111750717, 111751028, 111751070	7.71299
LG1_162305	LG1	125626683	125652499	local	2	LG1	118467668-133510811	239	125175983	20.4847
LG1_162274	LG1	125668177	125673055	local	1	LG1	124686573-125651555	37	125648536	9.90329
LG1_162202	LG1	125751679	125756319	local	1	LG1	112853730-128534867	106	119719962	11.6168
LG1_162163	LG1	125800223	125805928	local	1	LG1	117798855-130041068	68	130019656	8.89808
LG1_92413	LG1	125966498	125968836	local	1	LG1	122267289-127126939	41	127021140, 127021253, 127021285, 127021434, 127021688	8.3239
LG1_157060	LG1	126482271	126483500	local	1	LG1	117801632-130041068	144	127021072, 127021073, 127021093	19.9568
LG1_157086	LG1	127006542	127007491	local	1	LG1	119732413-130042854	81	127021072, 127021073, 127021093	15.165
LG1_170146	LG1	128347017	128350180	local	1	LG1	117801632-130780346	116	124743940	15.0356
LG1_138207	LG1	130018256	130020943	local	1	LG1	121441662-132927763	73	130040218	14.7706
LG1_138176	LG1	130040053	130043971	local	1	LG1	117799065-130605502	133	130018462, 130019767, 130019905, 130019911, 130019923, 130019953, 130020391, 130020410, 130020420, 130020430, 130020448, 130020462, 130020478, 130020479, 130020483, 130020487, 130020496, 130020619, 130020663, 130020664, 130040253, 130041068	20.8287
LG1_108882	LG1	130604168	130614691	local	1	LG1	130164929-130605775	18	130604734, 130605775	21.2796
LG1_108973	LG1	130783238	130791282	local	1	LG1	130778663-130874186	37	130784053, 130784102, 130784108, 130787267	14.5837
LG1_108973	LG1	130783238	130791282	distant	2	LG1	139156293-139166483	3	139166483	12.0382
LG1_111103	LG1	132956176	132958082	local	1	LG1	126035854-142494544	86	132952695, 132954959	22.1235
LG1_111070	LG1	133089543	133092769	distant	1	LG1	118465252-123271400	30	119749493, 119749902, 119752792, 119774184, 122266893	9.00991
LG1_111070	LG1	133089543	133092769	local	2	LG1	129949850-146367542	101	132951494	19.9954
LG1_84908	LG1	133288232	133293386	local	1	LG1	125646327-136231828	10	133511257	7.35227
LG1_150305	LG1	133915185	133918927	local	1	LG1	132954076-136234027	18	133510676	9.94717
LG1_150407	LG1	134025483	134035871	distant	1	LG1	132515704-132954959	4	132515704	7.15885
LG1_150450	LG1	134234297	134265207	local	1	LG1	133510676-134263236	7	134263110	10.5631
LG1_114847	LG1	135034692	135036677	distant	1	LG1	107912837-107913008	3	107913008	6.50804
LG1_114847	LG1	135034692	135036677	local	2	LG1	126035854-150410848	80	135034778, 135034819, 135035566	11.456
LG1_103774	LG1	135819195	135826340	local	1	LG1	130040218-144804823	60	136033832	9.54731
LG1_103774	LG1	135819195	135826340	distant	2	LG1	145375061-145711138	3	145375061	8.50854
LG1_103731	LG1	135866905	135875727	local	1	LG1	133510709-136234132	9	135846010	9.23538
LG1_163636	LG1	137004227	137005601	distant	1	LG5	174208691-179937530	46	176780436, 176780669	18.8188
LG1_150754	LG1	137019829	137021357	local	1	LG1	133510627-150093519	46	136035026	10.8621
LG1_97943	LG1	137722777	137726829	distant	1	LG3	142317341-143110080	3	143102313	6.39518
LG1_134987	LG1	138649716	138672215	distant	1	LG1	111224898-112856528	25	111224898	7.49994
LG1_134987	LG1	138649716	138672215	distant	2	LG1	118129997-127126939	42	124744529	7.95998
LG1_134987	LG1	138649716	138672215	local	3	LG1	129949850-150055458	53	136034939, 136034945, 136234027, 141309563, 134904123, 135021406, 135035805, 135035833, 135712584, 135713134, 135713439	8.60553
LG1_134885	LG1	138845653	138853454	distant	1	LG1	133501398-137020867	8	136234494	6.82618
LG1_134821	LG1	139127423	139130637	local	1	LG1	139394853-139395238	7	139395059	8.29596
LG1_134741	LG1	139155168	139170926	distant	1	LG1	130164921-135020454	5	132954241	7.20155
LG1_134741	LG1	139155168	139170926	distant	2	LG1	139946502-140200194	15	140199550	8.65399
LG1_134703	LG1	139230370	139234806	distant	1	LG1	132954241-133510811	3	133510676	9.00987
LG1_134703	LG1	139230370	139234806	distant	2	LG1	139946502-140200194	15	140199550	11.2796
LG1_100552	LG1	139373695	139378471	distant	1	LG1	142496924-143275847	6	142496924, 142496964	8.35957
LG1_100588	LG1	139395612	139396615	local	1	LG1	135846001-142494492	11	139102920	11.4093
LG1_100669	LG1	139569858	139574122	local	1	LG1	139573510-139573987	4	139573510	11.2013
LG1_100712	LG1	139627076	139631268	local	1	LG1	139573510-142497142	20	140196982	10.5843
LG1_100731	LG1	139670880	139675554	local	1	LG1	139394853-140312637	10	140200411	12.4179
LG1_100836	LG1	140012399	140014301	distant	1	LG1	132911690-132952775	3	132952775	7.69217
LG1_100836	LG1	140012399	140014301	local	2	LG1	139231982-140759386	24	140319866	13.0507
LG1_100950	LG1	140276941	140320811	local	1	LG1	139231827-142497106	14	140311407, 140311443	9.50418
LG1_101043	LG1	140424799	140432788	local	1	LG1	132951345-141309563	109	140786288	12.3783
LG1_101043	LG1	140424799	140432788	distant	2	LG1	146367820-149742314	4	146367820	8.44243
LG1_101084	LG1	140560264	140565376	local	1	LG1	135710822-145706414	109	142495970, 142496957, 142496966, 142497071, 142497106	12.1841
LG1_101127	LG1	140684307	140701560	distant	1	LG1	98651069-98651156	3	98651069, 98651075, 98651156	6.55518
LG1_101127	LG1	140684307	140701560	distant	2	LG1	107827790-113223435	3	107827790	7.18943
LG1_101127	LG1	140684307	140701560	local	3	LG1	140200411-149740978	38	142497182	20.7617
LG1_101173	LG1	140729023	140733589	local	1	LG1	135846181-142497182	32	140311308	16.9455
LG1_101204	LG1	140752585	140760066	distant	1	LG1	109945492-113733842	14	109945492	8.84466
LG1_101204	LG1	140752585	140760066	local	2	LG1	119749493-149740978	229	140787654	23.008
LG1_101247	LG1	140782857	140792054	local	1	LG1	140050419-140787680	19	140759407	14.8903
LG1_101283	LG1	140926586	140932710	local	1	LG1	139251851-140787680	29	140786288	17.4162
LG1_101297	LG1	140987927	140995326	local	1	LG1	132949407-141309563	143	140786288	20.6386
LG1_101297	LG1	140987927	140995326	distant	2	LG1	145706688-149742314	3	149742314	8.72375
LG1_146678	LG1	142731440	142737534	local	1	LG1	142769877-150667410	63	146367710	26.7635
LG1_146663	LG1	142739968	142741368	local	1	LG1	142769968-146367939	5	142770513	7.57956
LG1_130429	LG1	144798504	144813849	local	1	LG1	142769968-146367710	11	144804654, 144804739, 144804846	10.5218
LG1_138642	LG1	145373339	145375161	local	1	LG1	145373328-145378832	26	145373328, 145373449, 145373478, 145373580, 145373605, 145373618, 145374136, 145374372, 145374606	9.14457
LG1_138642	LG1	145373339	145375161	distant	2	LG9	35870686-35870857	5	35870686, 35870718, 35870819, 35870844, 35870857	9.14457
LG1_123219	LG1	145655070	145665752	distant	1	LG1	109945492-112855093	4	109945492	6.57796
LG1_123219	LG1	145655070	145665752	distant	2	LG1	118465745-123227391	23	118471061	8.20158
LG1_123219	LG1	145655070	145665752	local	3	LG1	126035854-152528235	114	145707318	11.9971
LG1_125300	LG1	146366608	146368651	local	1	LG1	145373405-146368391	23	146367898, 146367904	18.5232
LG1_99525	LG1	147775505	147778656	distant	1	LG1	109945492-133502161	298	130018610	17.4312
LG1_154097	LG1	148210569	148215330	distant	1	LG4	372827913-374779241	58	374595986, 374596445	10.4123
LG1_135276	LG1	148349555	148353527	local	1	LG1	148352578-152528562	7	148352578, 148352859, 148353102	7.90576
LG1_141076	LG1	148622092	148628830	local	1	LG1	148659853-150667215	24	150400699, 150400700	9.62021
LG1_141130	LG1	148659726	148663340	local	1	LG1	142769877-164689893	194	148661842	16.0678
LG1_156834	LG1	148756987	148772794	local	1	LG1	142769877-164689893	185	148932274, 148932860	17.8034
LG1_124353	LG1	150049329	150053965	local	1	LG1	148352578-150473072	12	148352578, 148352859, 148353102	7.04733
LG1_127983	LG1	150398805	150400865	local	1	LG1	145710796-150668281	23	150400143, 150400157, 150400163	15.471
LG1_127926	LG1	150410411	150418275	local	1	LG1	148352549-150667794	45	148353218	10.9689
LG1_127861	LG1	150472186	150477425	local	1	LG1	150472761-150477094	5	150474181	8.63647
LG1_137373	LG1	150665882	150669494	local	1	LG1	148659932-160441060	77	150781069	13.209
LG1_113835	LG1	151638134	151643859	local	1	LG1	150775999-159076883	15	150781058	9.77528
LG1_113835	LG1	151638134	151643859	distant	2	LG1	166795166-167839596	6	166795166	9.63319
LG1_93319	LG1	154302580	154305110	local	1	LG1	154330314-168818595	81	154330314	28.4479
LG1_93319	LG1	154302580	154305110	distant	2	LG5	43255247-43255269	3	43255263	11.632
LG1_93305	LG1	154330161	154332817	local	1	LG1	154303228-155763221	19	154756118	16.6378
LG1_93278	LG1	154335361	154338225	local	1	LG1	154303232-154756118	6	154756118	8.88424
LG1_170530	LG1	155739394	155780017	local	1	LG1	154303228-155763221	16	154303232	9.0363
LG1_163999	LG1	155944617	155951877	distant	1	LG1	145379027-150053454	27	148767595	15.3871
LG1_163999	LG1	155944617	155951877	distant	2	LG1	156735078-161066808	29	156736481	18.9716
LG1_163999	LG1	155944617	155951877	distant	3	LG1	165775543-169921772	19	166322959	12.3576
LG1_163999	LG1	155944617	155951877	distant	4	LG5	251177674-251214302	12	251177674, 251210545, 251210547, 251210845, 251211370, 251211376, 251211443, 251211784, 251213356, 251214137, 251214143, 251214302	6.98028
LG1_121815	LG1	158734626	158735002	distant	1	LG9	86970794-87704387	63	87161419, 87161730, 87161733, 87161963, 87162577, 87162619, 87163287, 87163552, 87163574, 87163575, 87163625, 87163643, 87191377, 87191391, 87192720, 87194029	17.51
LG1_137431	LG1	159074791	159077543	local	1	LG1	154332757-165103719	76	162820458	8.63036
LG1_137431	LG1	159074791	159077543	distant	2	LG1	173841390-173842898	3	173841390, 173842011, 173842898	6.71758
LG1_154359	LG1	161924321	161946827	local	1	LG1	158668613-168707661	23	161934787	9.84769
LG1_133216	LG1	162685196	162693942	local	1	LG1	157638130-167888849	231	157639589, 157644905, 157645774, 157646037, 157903290, 158668583, 158675227, 158675437, 158675455, 159346747, 161066657, 161066669, 161067327, 161068950, 161069091, 161070176, 161070190, 161070307, 161070351, 161070834, 161924438, 161924641, 161924643, 161924725, 161924799, 161924802, 161924805, 161924898, 161928534, 162687642, 162690347, 162690348, 162690373, 162690498, 162690527, 162690539, 162…	24.9969
LG1_164015	LG1	163645579	163649401	local	1	LG1	156738429-167828656	174	164697084, 164697269, 164697365	14.0277
LG1_113107	LG1	164689618	164697835	distant	1	LG1	145704564-146368268	4	146368268	8.38864
LG1_113107	LG1	164689618	164697835	local	2	LG1	158668613-167886661	73	158668613, 161928519, 162685994, 162686547, 162687860, 162811668, 162812583, 162813019, 162814197, 162816655, 162818377, 162818575, 162820322, 163149039, 164697167, 164970848	16.2424
LG1_113124	LG1	164698079	164700015	local	1	LG1	150473050-168707661	222	161928519, 162685994, 162686547, 162687860, 162811668, 162812583, 162813019, 162814197, 162816655, 162818377, 162818575, 162820322, 163149039, 164697167, 164970848, 158668613	14.3182
LG1_113124	LG1	164698079	164700015	distant	2	LG8	34954739-34956368	3	34955112	9.32048
LG1_113159	LG1	164855307	164859031	local	1	LG1	154756118-166179350	149	164830004, 164830049, 164830244, 164830274, 164830689, 164830703, 164858270, 164858326, 164858443, 164858445, 164858779, 164858826, 164858864, 164967029, 164967031, 164967057, 164967119, 164967138, 164967215, 164967508, 164967945, 164967987, 164968170, 164970003, 164970015, 164970171, 164970319	9.6782
LG1_149698	LG1	166793174	166795899	distant	1	LG1	149104701-149104907	4	149104907	7.00602
LG1_149698	LG1	166793174	166795899	local	2	LG1	165040724-167825397	92	167233613	12.3165
LG1_111229	LG1	167353974	167358155	local	1	LG1	166322509-167355385	53	166443041, 167233177, 167233607, 167234103, 167234130, 167234208, 167234211, 167234291, 167354151, 167354167, 167354368, 167354391, 167354396, 167355339, 167355385	8.99202
LG1_149747	LG1	167825259	167830576	local	1	LG1	157642252-167886661	38	167830331, 167830334, 167830340, 167830489, 167830522, 167837462	7.79818
LG1_149883	LG1	167878442	167881363	local	1	LG1	162819880-169073148	82	167844959	16.1941
LG1_149984	LG1	168097813	168101627	distant	1	LG1	145704564-146366771	3	145704564, 145704756, 146366771	6.6982
LG1_149984	LG1	168097813	168101627	local	2	LG1	155008218-169295706	160	167837720, 167841714	25.9982
LG1_149984	LG1	168097813	168101627	distant	3	LG5	43255247-43255269	3	43255263	7.59809
LG1_150157	LG1	168533041	168534218	distant	1	LG1	145665372-148624481	14	145704564, 145704756, 146366771	11.5187
LG1_150157	LG1	168533041	168534218	local	2	LG1	154337037-168826015	170	167837720, 167841714	18.0721
LG1_150157	LG1	168533041	168534218	distant	3	LG5	43255247-43255269	3	43255247, 43255269	11.185
LG1_154259	LG1	168816729	168821064	distant	1	LG1	150777827-159077006	16	159075077	7.82124
LG1_154259	LG1	168816729	168821064	local	2	LG1	166179093-169362883	96	169071326	20.3271
LG1_154281	LG1	168824621	168829611	local	1	LG1	163645991-168818595	29	167839587, 167839593, 167839596	11.7675
LG1_154281	LG1	168824621	168829611	distant	2	LG5	43255247-43255269	3	43255263	7.31212
LG1_95346	LG1	169163553	169167849	distant	1	LG1	152527977-159076883	32	156184758	7.7155
LG1_95346	LG1	169163553	169167849	local	2	LG1	166795166-172605180	56	169073032	10.6872
LG1_95333	LG1	169292808	169295912	local	1	LG1	169293063-169362059	4	169362059	7.99057
LG1_124103	LG1	171256512	171263911	distant	1	LG1	156055917-159077006	52	156464958	8.94568
LG1_124103	LG1	171256512	171263911	local	2	LG1	168824997-184456667	158	171072470, 171072485, 171257484, 171257530, 171257548, 171257613, 171258222, 171259566	10.9299
LG1_94814	LG1	171873324	171881068	distant	1	LG1	152527977-156732473	29	156464958	9.22952
LG1_94814	LG1	171873324	171881068	local	2	LG1	168824997-184456667	269	171873630, 171873734, 171875342, 171875493, 171875516, 171875533, 171875551, 172000901, 172000938, 172000955	19.7518
LG1_94814	LG1	171873324	171881068	distant	3	LG1	203133921-205662461	7	205661769, 205661865, 205661866, 205662461	8.51884
LG1_94814	LG1	171873324	171881068	distant	4	LG1	210510097-210737077	26	210734820	8.71942
LG1_94785	LG1	171995111	172001472	local	1	LG1	169073148-172053946	66	172000391	16.5394
LG1_94765	LG1	172155894	172163945	local	1	LG1	172000895-172256197	22	172162718	9.36276
LG1_166264	LG1	172353695	172357314	local	1	LG1	172000895-172162921	6	172000895, 172000964, 172162903, 172162919, 172162920, 172162921	10.9726
LG1_99654	LG1	175136505	175142167	distant	1	LG1	173841390-173851544	7	173841630, 173841636, 173850977, 173851544	8.42556
LG1_170782	LG1	175638822	175645150	local	1	LG1	169073032-175644506	82	172492287, 172599181, 172599186, 172599230, 172599356, 172603945, 172605180	8.25342
LG1_164070	LG1	178036892	178040310	local	1	LG1	178037623-178049103	5	178037623, 178037701, 178037726, 178048867, 178049103	6.96943
LG1_121373	LG1	179664384	179665770	distant	1	LG1	175687684-178957326	11	178230046, 178230055, 178230205, 178857474, 178860074, 178951013, 178956042, 178957102, 178957326	15.152
LG1_118071	LG1	181769398	181772249	distant	1	LG4	8809883-12448584	184	11979899, 11979901, 11979902, 11979905, 11980260, 11980323, 11980326, 11980512, 11980596, 11982710, 11983758, 11984126, 11985047, 11985937	21.1509
LG1_118016	LG1	181999711	182000773	local	1	LG1	181827792-182629424	21	182068153, 182069603, 182069606, 182069672, 182069687, 182070004, 182070044, 182072459	11.5306
LG1_169394	LG1	182853813	182857475	local	1	LG1	182854002-188394239	46	182854002	14.1016
LG1_136866	LG1	183850164	183851477	local	1	LG1	182397463-210731664	242	184328175, 184328376	25.7541
LG1_144207	LG1	185049449	185050325	local	1	LG1	184329910-185050249	5	185050192	7.77086
LG1_147707	LG1	186808375	186813434	distant	1	LG0	57519056-57519260	6	57519202	13.6844
LG1_147707	LG1	186808375	186813434	local	2	LG1	184328175-190037617	43	186808662, 186808927, 186808953	13.6844
LG1_147707	LG1	186808375	186813434	distant	3	LG1	195381536-195383022	3	195381536, 195382978, 195383022	10.8179
LG1_147707	LG1	186808375	186813434	distant	4	LG1	205249426-210131893	83	205249426, 205249567, 205252658	13.6844
LG1_94145	LG1	187884762	187887861	distant	1	LG8	4945309-9169092	96	5282158, 5359817, 5359826, 5469218, 5549197, 5598858, 5603056, 5603259, 5651927, 5651942	18.8118
LG1_94028	LG1	188263744	188271694	distant	1	LG1	182397463-184458736	8	182397463, 182397993, 182398665, 182398695	7.28985
LG1_94028	LG1	188263744	188271694	distant	2	LG1	189826183-212333321	373	207907466	13.8526
LG1_156239	LG1	188906548	188924343	local	1	LG1	184713464-190154064	47	188394420	18.3561
LG1_95235	LG1	189986599	189995465	distant	1	LG1	182397463-184458801	8	184458801	6.98872
LG1_95235	LG1	189986599	189995465	local	2	LG1	189826183-210510086	279	189989484	16.1318
LG1_95192	LG1	190032809	190038970	local	1	LG1	189826249-190037617	10	189826249, 189987493, 189987695, 189987715	8.00876
LG1_95192	LG1	190032809	190038970	distant	2	LG1	195381536-195383022	3	195381536, 195382978, 195383022	6.79556
LG1_95192	LG1	190032809	190038970	distant	3	LG1	205308327-205426084	35	205308327, 205308364, 205308426, 205308787, 205308846, 205308848, 205308957, 205309304, 205424349	7.67933
LG1_95169	LG1	190146489	190157229	local	1	LG1	186808695-190153536	22	190153355	7.82593
LG1_95169	LG1	190146489	190157229	distant	2	LG1	203468771-209306879	20	208193627	7.43427
LG1_95069	LG1	190449927	190462586	local	1	LG1	189993057-212333100	331	201310471	17.1944
LG1_125873	LG1	190671137	190676139	local	1	LG1	190154568-212272449	248	190672094	21.2145
LG1_154006	LG1	191321913	191325223	local	1	LG1	190154646-197943765	26	191324547	7.76344
LG1_154006	LG1	191321913	191325223	distant	2	LG1	202679898-206144958	7	203133750	7.37867
LG1_147251	LG1	192543241	192554280	local	1	LG1	189826183-210731664	414	190672506	19.8364
LG1_103282	LG1	192703103	192724044	distant	1	LG1	173841213-184460890	56	178037623, 178037701, 178037726, 178048867, 178049103	7.06425
LG1_103282	LG1	192703103	192724044	local	2	LG1	189989484-210737077	363	201130897	11.1409
LG1_158342	LG1	193750097	193754956	local	1	LG1	186808840-193778256	54	193775787, 193775788, 193775890, 193776063, 193776078, 193776866, 193778086, 193778087	17.8185
LG1_158342	LG1	193750097	193754956	distant	2	LG1	205269876-205659001	3	205269876	8.85761
LG1_158364	LG1	193775663	193778800	local	1	LG1	190038473-210510086	304	199306474, 199306475, 199306482	11.9926
LG1_115929	LG1	194321571	194322606	local	1	LG1	189826183-210512299	403	193941004	20.9707
LG1_115854	LG1	194344951	194348466	distant	1	LG1	182397463-182402084	6	182397463, 182397993, 182398665, 182398695	7.56351
LG1_115854	LG1	194344951	194348466	local	2	LG1	189826183-210512299	429	191563905	19.3703
LG1_115772	LG1	194437226	194442065	distant	1	LG0	26576310-26676244	6	26576310	8.26205
LG1_115772	LG1	194437226	194442065	local	2	LG1	189826183-210612494	409	191563905	19.8427
LG1_115681	LG1	194456149	194459733	local	1	LG1	189826183-210512299	390	190154646, 190154649	17.7349
LG1_115629	LG1	194546287	194553653	local	1	LG1	189989484-210510086	400	194322059	23.8944
LG1_99704	LG1	194626022	194627901	local	1	LG1	190154646-210510086	220	194714443	9.92625
LG1_135428	LG1	196228832	196239732	local	1	LG1	196229148-196238339	4	196238339	9.28905
LG1_135428	LG1	196228832	196239732	distant	2	LG7	63021994-66750856	145	65500521	16.1321
LG1_135314	LG1	196260911	196276041	local	1	LG1	190154568-203474314	61	203474314	7.03802
LG1_135314	LG1	196260911	196276041	distant	2	LG1	208193103-210507528	26	209183548, 209277658, 209278990, 209280027, 209280123, 209280126, 209280177	6.96109
LG1_93975	LG1	197941284	197944285	local	1	LG1	197941601-199902547	3	197941601	8.87534
LG1_150947	LG1	198142450	198145074	local	1	LG1	190038473-199306482	32	197944063	8.9366
LG1_106290	LG1	199303607	199311498	local	1	LG1	177315716-210737077	558	199306474, 199306475, 199306482	25.6233
LG1_160804	LG1	201307999	201310938	distant	1	LG1	190671262-190674135	4	190672094	11.3094
LG1_160804	LG1	201307999	201310938	local	2	LG1	201310019-204499241	4	201310471	9.67827
LG1_130384	LG1	201504615	201506719	local	1	LG1	189826183-210510118	284	192649125	10.5144
LG1_132817	LG1	201871467	201880090	local	1	LG1	189826183-210510118	417	197074720, 197074759, 197074814, 197074886, 197074893, 197075046, 201132776, 201400164	17.5721
LG1_154729	LG1	202255073	202258264	distant	1	LG4	70416-2158859	91	70416, 70503, 70721, 71027, 71469, 71725, 71841, 71858, 73586, 74352, 74394, 74489, 74605, 74776, 75901, 76040, 76561, 77152, 139737, 140449, 140550, 240697, 241553, 241687, 242198, 242338, 269756, 270478, 271122, 271416, 271773, 272608, 273106, 273936, 274202, 385323, 390731, 390773, 408980, 409820, 409865, 413090, 413216, 416927, 423119, 424231, 426455, 426739, 426935, 427073, 427134, 427473, 5…	7.42787
LG1_150717	LG1	202676823	202680485	local	1	LG1	190154568-210510086	276	202678397	14.1351
LG1_138465	LG1	203468645	203474551	local	1	LG1	201400184-209306879	21	208193627	7.70503
LG1_163912	LG1	205307336	205310771	local	1	LG1	205308440-205310654	3	205308440, 205308486, 205310654	6.66833
LG1_163772	LG1	205422920	205428921	distant	1	LG1	189827674-189994083	4	189827674	6.45132
LG1_163772	LG1	205422920	205428921	distant	2	LG1	195381536-195383718	4	195383718	8.10895
LG1_163772	LG1	205422920	205428921	local	3	LG1	205308327-205426084	35	205309407, 205309491, 205309506, 205309512, 205309551, 205309821, 205309854, 205309869, 205310010, 205310019, 205310061, 205310073, 205310220, 205310259, 205423281, 205423352, 205424169, 205425646, 205425905, 205426042, 205426057, 205426058, 205426060, 205426064, 205426081, 205426084	7.70568
LG1_163721	LG1	205657778	205665085	distant	1	LG1	195383496-198168837	5	198168772	8.86573
LG1_163721	LG1	205657778	205665085	local	2	LG1	205249483-210131893	50	205661741	22.4209
LG1_163658	LG1	205815083	205818308	distant	1	LG1	182397463-182402084	6	182400863	6.9488
LG1_163658	LG1	205815083	205818308	local	2	LG1	189826183-213793951	411	201312083, 201312126	13.9134
LG1_94529	LG1	208181870	208193929	local	1	LG1	182397463-210731664	490	205816344	17.0607
LG1_97152	LG1	209179379	209183706	distant	1	LG0	55271303-55955711	18	55271436	10.9939
LG1_97152	LG1	209179379	209183706	local	2	LG1	175687088-213752482	627	191563905	17.2991
LG1_97256	LG1	209283331	209284781	local	1	LG1	189989484-210510086	325	195437173, 199303701, 199303718, 199303795, 199303797, 199303814, 199303856	9.93875
LG1_150649	LG1	209785186	209788115	local	1	LG1	189989484-210510086	302	206138803	9.87891
LG1_120650	LG1	210511037	210513565	local	1	LG1	190038473-212333100	299	210512299	32.6956
LG1_120673	LG1	210554175	210556554	distant	1	LG1	190671262-190674135	4	190672094	7.9032
LG1_120673	LG1	210554175	210556554	distant	2	LG1	196977454-204499241	8	201310471	8.82722
LG1_120673	LG1	210554175	210556554	local	3	LG1	210510098-211779322	20	210512726, 210513248, 210513255, 210513257	18.4311
LG1_120677	LG1	210611577	210616045	distant	1	LG1	190671262-190674135	4	190672094	9.10973
LG1_120677	LG1	210611577	210616045	local	2	LG1	197076287-212990395	73	210512299	14.577
LG1_109905	LG1	210976452	210980521	local	1	LG1	210975829-211779322	9	210975829	9.57718
LG1_106386	LG1	212272087	212274019	local	1	LG1	212020020-212333100	7	212030838, 212272295, 212273973, 212333100	7.84961
LG1_153754	LG1	212981104	212984747	distant	1	LG0	42283733-46876447	4	46876136, 46876393, 46876447	8.63323
LG1_153754	LG1	212981104	212984747	local	2	LG1	212981334-213031517	19	212983102, 212983308, 212983715, 212983736, 212983890, 212984095, 212987900	12.8632
LG1_153799	LG1	212987516	212992457	local	1	LG1	212981334-213014421	9	212981334, 212983078	6.82722
LG1_164967	LG1	213763793	213767433	local	1	LG1	213806298-213806315	3	213806298, 213806307, 213806315	6.66085
LG1_154903	LG1	213793321	213798106	local	1	LG1	213795006-213806315	14	213795006, 213796496, 213796549, 213796571, 213796907, 213797397, 213797472	8.88975
LG1_154858	LG1	213803965	213808857	local	1	LG1	213806298-213806315	3	213806298, 213806307, 213806315	6.34365
LG2_222352	LG2	1249	12019	local	1	LG2	1704-4693527	48	49608	12.4569
LG2_222352	LG2	1249	12019	distant	2	LG2	15047169-15114355	7	15047169, 15047171, 15113522, 15113524, 15113531, 15113597, 15114355	6.87364
LG2_222313	LG2	48648	59636	local	1	LG2	2155-11663386	166	70035	20.4768
LG2_222292	LG2	67810	78751	local	1	LG2	2155-6880265	157	630465	14.6656
LG2_226218	LG2	416223	423295	local	1	LG2	507489-6468612	118	545713	18.422
LG2_226218	LG2	416223	423295	distant	2	LG2	11534131-11615544	3	11534131	10.7825
LG2_226284	LG2	426440	432277	distant	1	LG2	1770047-3220894	3	3220871, 3220894	8.14108
LG2_226349	LG2	494110	500069	distant	1	LG2	1455790-3356478	12	2778428	7.78501
LG2_226413	LG2	545296	549395	distant	1	LG2	3351921-3355345	19	3352762	9.91846
LG2_174034	LG2	630245	633372	local	1	LG2	48900-6628412	35	630379	10.4991
LG2_174150	LG2	853145	915460	distant	1	LG2	1453471-4696741	66	4441990	11.6458
LG2_200994	LG2	1511247	1513361	local	1	LG2	1455486-9121089	58	2784068	12.4729
LG2_200945	LG2	1523552	1536286	local	1	LG2	2795-11774719	197	2764335, 2784247	16.415
LG2_200902	LG2	1586855	1591897	local	1	LG2	1587734-11533220	44	2843859, 2843881, 2843970	10.3767
LG2_200836	LG2	1630226	1643701	local	1	LG2	1587734-11664162	89	9121322	12.0315
LG2_200813	LG2	1701245	1705959	distant	1	LG1	188909116-188910871	17	188910716, 188910754, 188910835	8.10178
LG2_200813	LG2	1701245	1705959	local	2	LG2	1934-6468002	16	1728243	8.76885
LG2_200704	LG2	1727387	1737449	distant	1	LG1	188909116-188910835	15	188910716, 188910754, 188910835	6.72928
LG2_200704	LG2	1727387	1737449	local	2	LG2	1934-11684742	90	9117526	12.1467
LG2_85521	LG2	1962155	1971576	local	1	LG2	3568-10410168	72	2778428	19.4687
LG2_179445	LG2	2487630	2489018	local	1	LG2	78028-3220895	12	2778653	11.4178
LG2_179451	LG2	2528948	2543702	local	1	LG2	1525349-9021414	8	1525349	9.46474
LG2_179542	LG2	2777971	2786327	local	1	LG2	11405-9117555	32	2786173	12.5069
LG2_179642	LG2	2842932	2847398	local	1	LG2	1934-7348910	14	3220871, 3220894	11.1771
LG2_249488	LG2	2944490	2955208	distant	1	LG1	188909116-188910871	17	188909116, 188909128, 188909152, 188909695, 188909733, 188909789, 188909800, 188909833, 188910222, 188910235, 188910294, 188910714	7.52617
LG2_249488	LG2	2944490	2955208	local	2	LG2	9534-9119684	107	2786173	16.8944
LG2_234118	LG2	3026611	3064736	local	1	LG2	4170-11529839	106	3027207	15.3773
LG2_230506	LG2	3187310	3192821	distant	1	LG2	85544-509317	8	508312	9.63185
LG2_230479	LG2	3212927	3226565	local	1	LG2	70383-4750713	18	3146123, 3146136, 3146141	12.5702
LG2_230479	LG2	3212927	3226565	distant	2	LG2	10409547-11663386	13	11612551	10.5507
LG2_219968	LG2	3350902	3354136	local	1	LG2	514114-6498695	60	3351117, 3351632, 3351651, 3351658, 3351699, 3351706, 3351708, 3351709, 3351718	29.0254
LG2_219933	LG2	3354607	3359386	distant	1	LG1	188909116-188910835	15	188910716, 188910754, 188910835	6.49603
LG2_219933	LG2	3354607	3359386	local	2	LG2	70071-4715848	10	3355328	7.8877
LG2_199226	LG2	3971929	3973343	local	1	LG2	2155-6628412	113	3448854, 3448860, 3449001, 3449010, 3449013, 3449015, 3449019, 3449020, 3449027, 3449052, 3449069, 3449070, 3449097, 3449103, 3449184, 3449190, 3449199, 3449220, 3449226, 3449238, 3449244, 3449259	22.4528
LG2_229977	LG2	4228337	4238983	local	1	LG2	85493-7437097	222	5017386, 5017436, 5328546, 5328565	13.4328
LG2_230761	LG2	4429664	4433656	local	1	LG2	48900-12527555	211	4441990	21.6257
LG2_204795	LG2	4694564	4697601	local	1	LG2	2780308-8604043	29	4750087, 4750362	8.60267
LG2_235098	LG2	5760337	5764621	local	1	LG2	2155-7624916	211	3448471, 3448806, 3448812	31.6359
LG2_235108	LG2	5788577	5808321	distant	1	LG2	69339-4750775	77	3449034	18.6158
LG2_202174	LG2	6465167	6469131	distant	1	LG2	545713-4694847	8	4232189	10.2493
LG2_202205	LG2	6506699	6510002	local	1	LG2	1587734-6626577	8	4750072, 6626577	8.37736
LG2_202248	LG2	6626249	6629661	local	1	LG2	1458277-7437438	36	6468366, 6468442	9.49849
LG2_233580	LG2	7330498	7332406	local	1	LG2	1390-9119742	77	2779641	10.9347
LG2_233598	LG2	7341082	7344182	local	1	LG2	2764491-7625921	39	7439990, 7440991, 7441220	8.41881
LG2_233672	LG2	7436855	7442510	local	1	LG2	4229634-9021034	44	7442163	10.3539
LG2_229673	LG2	7620864	7626072	local	1	LG2	2764491-9017220	27	2764491	10.2656
LG2_195668	LG2	8264753	8272737	local	1	LG2	2529283-14028082	66	9046420, 9046480	12.8254
LG2_195745	LG2	8384929	8407944	local	1	LG2	2764486-11611544	88	9046420, 9046480	14.3218
LG2_195795	LG2	8495062	8513578	local	1	LG2	70089-12876360	118	9046420, 9046480	14.2514
LG2_236059	LG2	8593579	8597681	local	1	LG2	7380932-9117889	8	9117763	9.50308
LG2_236014	LG2	8600726	8604903	local	1	LG2	1769882-12631178	148	10409103	20.3674
LG2_190529	LG2	9014707	9046647	local	1	LG2	8392569-10409463	8	9022506	12.7529
LG2_243601	LG2	9996073	10008277	local	1	LG2	2764486-10409463	28	9046420, 9046480	12.0819
LG2_243660	LG2	10126480	10128012	distant	1	LG3	192756324-203235026	136	202630477, 202665800, 202665864, 202666008, 203233554, 203233561, 203233697, 203233754	19.5088
LG2_243682	LG2	10159797	10165524	local	1	LG2	1705318-11776988	21	9025486	12.2016
LG2_248583	LG2	10210227	10221800	local	1	LG2	9905205-11660668	27	10279142, 10279245, 10279247, 10279248, 10279263, 10279276, 10280637	9.70611
LG2_183767	LG2	10225464	10295318	local	1	LG2	10290435-10409718	16	10293071	9.14634
LG2_183755	LG2	10278491	10290490	local	1	LG2	1704580-14281261	113	10287417	13.0326
LG2_183792	LG2	10306990	10309103	distant	1	LG2	70383-3226196	4	1530778	7.59485
LG2_183792	LG2	10306990	10309103	local	2	LG2	9026660-11664186	61	10307446, 10307459	18.6916
LG2_183801	LG2	10383662	10393296	local	1	LG2	70089-14245150	172	9023124	18.6068
LG2_174808	LG2	11620093	11622635	local	1	LG2	1643612-15503838	121	11615544	18.0808
LG2_238810	LG2	11677458	11679626	local	1	LG2	10284973-11701397	20	11664608	21.7764
LG2_234204	LG2	11763183	11766832	local	1	LG2	7437119-11774064	9	11764223	8.78687
LG2_234170	LG2	11779069	11781379	local	1	LG2	11763510-15505109	26	11781024	12.5869
LG2_214888	LG2	12614789	12619942	local	1	LG2	12524185-16348752	20	12618618	8.62847
LG2_214821	LG2	12620277	12626613	local	1	LG2	12521919-14282772	46	12622494	25.225
LG2_214780	LG2	12629142	12632279	local	1	LG2	11776988-12631956	52	12630703	13.8991
LG2_214758	LG2	12694505	12714819	local	1	LG2	12616931-12630664	37	12622494	10.8082
LG2_214758	LG2	12694505	12714819	local	2	LG2	12631190-12631723	3	12631190	7.16786
LG2_217492	LG2	13645928	13650279	distant	1	LG2	12886116-12952121	6	12952076, 12952106, 12952109, 12952115, 12952121	7.98575
LG2_212410	LG2	13820919	13828852	local	1	LG2	14282637-14283223	3	14282637	7.01294
LG2_212477	LG2	13917248	13927022	local	1	LG2	13764492-17443539	36	13764854, 14027564	18.9423
LG2_227110	LG2	14267394	14270364	local	1	LG2	11684564-16348675	70	14261775, 14261815, 14261901, 14261925, 14261986, 14261988, 14261989, 14261991, 14261994, 14262054, 14262126, 14262147	15.96
LG2_232639	LG2	15503767	15508954	local	1	LG2	14245934-15505109	5	15504962	7.40662
LG2_191006	LG2	16139150	16141682	distant	1	LG3	10968938-11386734	24	10968938, 10969025, 10969382, 10969935, 10972131	7.63481
LG2_191240	LG2	16218656	16222745	local	1	LG2	14279715-19592567	88	16227745, 16227865	17.0236
LG2_189378	LG2	16338074	16341692	local	1	LG2	12523894-18401208	92	16338976, 16348590	26.6963
LG2_224066	LG2	17013785	17018074	local	1	LG2	17014284-17016941	4	17016941	11.459
LG2_224066	LG2	17013785	17018074	distant	2	LG5	142053308-142056078	5	142053308	10.8278
LG2_196807	LG2	20250004	20259059	local	1	LG2	19583430-22106232	19	20255675	9.35781
LG2_230860	LG2	24473125	24478393	local	1	LG2	14267743-29731314	79	24414640	16.5912
LG2_184173	LG2	24783322	24787872	local	1	LG2	24413838-24477822	18	24414647	11.1834
LG2_184173	LG2	24783322	24787872	distant	2	LG2	29578461-29578668	5	29578562, 29578595	8.66436
LG2_184146	LG2	24859839	24864477	local	1	LG2	21120672-30624431	95	25736359	28.5841
LG2_201732	LG2	25337889	25341819	local	1	LG2	24477603-27684786	13	25736359	9.97849
LG2_201753	LG2	25342651	25346759	local	1	LG2	24414647-27684786	12	25736386	9.7267
LG2_251630	LG2	25374524	25376495	local	1	LG2	24413583-31255094	46	24424312, 24424453, 24424699, 24424795	13.1069
LG2_251591	LG2	25463451	25470793	local	1	LG2	18389015-30441342	76	25736359	27.4178
LG2_251535	LG2	25734572	25736968	local	1	LG2	25736559-25736650	3	25736559, 25736614, 25736650	7.74473
LG2_207738	LG2	26890020	26892476	local	1	LG2	26471942-26890971	14	26890190	10.5594
LG2_235980	LG2	28472880	28493234	distant	1	LG2	24413583-24424159	6	24413972, 24414082	10.4531
LG2_176207	LG2	29624807	29628415	local	1	LG2	24862417-29731375	21	29628013, 29628128, 29731225, 29731227, 29731261, 29731266	20.5525
LG2_175824	LG2	30443272	30446295	local	1	LG2	30248337-30660979	6	30441120, 30441246	9.02745
LG2_175814	LG2	30446995	30448485	local	1	LG2	27684241-30624431	66	30446005, 30446020	16.5023
LG2_218531	LG2	30622417	30627405	local	1	LG2	30156266-30187906	10	30156266, 30156270, 30156502, 30182432, 30186052, 30186901, 30186931, 30187715, 30187906	6.74308
LG2_181238	LG2	31020592	31024005	local	1	LG2	31022727-31023534	14	31022739, 31022762, 31022768, 31022772, 31022781, 31022790, 31023531	9.82026
LG2_203873	LG2	31247451	31257599	local	1	LG2	28577126-35556246	63	31256207	12.9111
LG2_203844	LG2	31261265	31263475	local	1	LG2	31257117-31467157	3	31467157	8.01759
LG2_203740	LG2	31314070	31317943	local	1	LG2	31032269-35409457	31	31295370	11.3505
LG2_203699	LG2	31392844	31396727	distant	1	LG2	15118129-15118240	4	15118129, 15118183, 15118193, 15118240	10.6083
LG2_203699	LG2	31392844	31396727	local	2	LG2	31251878-35462595	25	31466831, 31466832, 31466834, 31467028, 31467035, 31467064, 31467106	12.5444
LG2_203689	LG2	31442688	31446822	distant	1	LG2	33253700-35376867	17	33255283	8.21194
LG2_203530	LG2	31460966	31472215	local	1	LG2	31469901-35563681	49	35266715	8.2511
LG2_203497	LG2	31499652	31507156	local	1	LG2	24413662-35948339	112	31469301, 31469475, 31469544, 31469666, 31469705, 31469953, 31469955, 31470338, 31470527, 31471310, 31471341, 31471499, 31471523, 31471547, 31471888	25.296
LG2_226419	LG2	31948691	31950152	distant	1	LG2	15045776-15118240	6	15045776, 15045812	6.90914
LG2_226419	LG2	31948691	31950152	local	2	LG2	31506019-31506172	8	31506130, 31506172	8.72362
LG2_229874	LG2	33122084	33122808	distant	1	LG9	182003718-182352880	64	182003718	10.4165
LG2_246812	LG2	35265365	35267896	distant	1	LG5	86123627-86123651	3	86123627, 86123633, 86123651	6.35668
LG2_223437	LG2	35549566	35556917	local	1	LG2	35381278-35561701	9	35550120, 35550138, 35550147, 35550168, 35550760	7.12202
LG2_181715	LG2	36522261	36526439	local	1	LG2	33196057-36525894	65	36524377, 36524419	22.0034
LG2_241238	LG2	36781832	36783533	local	1	LG2	36735743-39988748	22	36738112	7.58759
LG2_241238	LG2	36781832	36783533	distant	2	LG9	185090694-188200483	148	185485658, 185485703, 185486200, 185486231	8.74444
LG2_215559	LG2	38918306	38922620	local	1	LG2	36735743-40597705	46	38865558, 38865758, 38866001, 38866002, 38866008, 38869927, 38870696, 38870698, 38870718	11.1109
LG2_183587	LG2	40091728	40097962	local	1	LG2	36738112-40597705	62	38921140	22.1663
LG2_228247	LG2	41088002	41102714	local	1	LG2	40985929-44017205	51	44004254, 44004261	9.83458
LG2_211673	LG2	41242706	41250004	local	1	LG2	41156348-47318203	82	41156877, 41157003, 41157005, 41157009, 41157015, 41157026	17.98
LG2_254019	LG2	41909917	41911041	distant	1	LG5	85992390-86126508	9	85992390, 85992509, 85992548, 86122807, 86123074	8.22901
LG2_193994	LG2	42128573	42130298	local	1	LG2	35265436-43052858	101	42089201	34.2856
LG2_194006	LG2	42237015	42246215	distant	1	LG2	43043179-44014053	4	43043179	8.97093
LG2_232430	LG2	43040506	43046936	local	1	LG2	41091683-44766895	105	43051406, 43051760	24.0037
LG2_212726	LG2	43508583	43515180	local	1	LG2	41156348-44766208	4	44766142, 44766208	6.64069
LG2_215578	LG2	43982809	44004373	local	1	LG2	40986555-44293739	33	43981552, 43982558, 43982913, 43983115, 43983155, 43983641, 43983892, 43983928, 44002427, 44002490, 44002502	14.1891
LG2_215644	LG2	44012273	44018914	local	1	LG2	36737909-47347892	121	44003372	16.5722
LG2_231119	LG2	44285863	44295684	local	1	LG2	40988436-44295044	5	44294072, 44295044	8.30533
LG2_238248	LG2	45694421	45696431	local	1	LG2	40989440-47053559	27	46405142	9.48266
LG2_245677	LG2	47292033	47304847	local	1	LG2	47124650-47315769	47	47258414	16.1231
LG2_245580	LG2	47352497	47355965	local	1	LG2	46825764-47347892	15	46825950, 47347509, 47347526, 47347832, 47347892	8.56075
LG2_217268	LG2	48044242	48064230	local	1	LG2	47051364-49639317	6	48487802, 48487820, 48487823	12.4254
LG2_202093	LG2	48306328	48307350	distant	1	LG5	174208691-176927580	28	176780436, 176780669	18.4778
LG2_202028	LG2	48563963	48573797	local	1	LG2	47053856-48474987	6	48046092, 48474987	8.82748
LG2_184245	LG2	49384664	49390450	local	1	LG2	43043179-54080616	39	48478179	12.2247
LG2_184301	LG2	49391727	49398064	local	1	LG2	43043179-54080616	28	48044857	12.922
LG2_201993	LG2	50156780	50165775	local	1	LG2	49403982-52220061	38	50251944, 50251953	18.2779
LG2_201993	LG2	50156780	50165775	distant	2	LG4	282767313-284077432	14	283012815	7.63806
LG2_226517	LG2	51809724	51813938	local	1	LG2	49403982-52221114	46	51675457	16.6094
LG2_188182	LG2	52629854	52648616	distant	1	LG2	7587888-11615544	9	9046420, 9046480	7.13163
LG2_223037	LG2	53992771	53996193	local	1	LG2	53668104-54028794	34	54028398, 54028783	9.72149
LG2_254166	LG2	54587707	54591397	distant	1	LG1	125530709-125530819	3	125530709	7.71499
LG2_254166	LG2	54587707	54591397	distant	2	LG3	129896731-129898572	10	129898324, 129898534, 129898572	8.7614
LG2_254166	LG2	54587707	54591397	distant	3	LG4	48806534-49498375	11	49497812	7.36697
LG2_254166	LG2	54587707	54591397	distant	4	LG5	85992390-86127060	10	86123627, 86123633, 86123651	7.24416
LG2_254166	LG2	54587707	54591397	distant	5	LG5	333231343-337604541	19	336591721	10.4846
LG2_254119	LG2	54690641	54693061	local	1	LG2	54590147-54899342	5	54590147	10.174
LG2_254069	LG2	54923298	54963375	local	1	LG2	54899753-55150083	35	55147480	12.9874
LG2_196245	LG2	57165612	57169079	local	1	LG2	57147347-57149110	13	57148853, 57149045, 57149110	16.1438
LG2_196245	LG2	57165612	57169079	local	2	LG2	57166003-57166515	5	57166003, 57166113, 57166203, 57166504	6.76089
LG2_196245	LG2	57165612	57169079	distant	3	LG4	93406751-97506147	41	93642842, 93642986, 93643172, 93644635, 93644886, 93646168, 93646174, 93646616, 93646666, 93651811, 93654096, 93654183, 97504659, 97504806, 97504833, 97504869, 97504884, 97504935, 97505034	9.36257
LG2_196255	LG2	57173145	57178844	local	1	LG2	56855074-57149110	17	57148934	10.0561
LG2_181526	LG2	57892361	57894184	distant	1	LG2	60084131-63853353	59	61495082	9.17813
LG2_251468	LG2	60075462	60082789	local	1	LG2	60084131-61637443	21	60084182, 60084872	16.3507
LG2_204440	LG2	60386679	60389316	distant	1	LG0	42816264-42816447	3	42816447	7.24693
LG2_204440	LG2	60386679	60389316	local	2	LG2	60084131-70456721	245	60084182, 60084872	46.742
LG2_204468	LG2	60443067	60453411	local	1	LG2	60084131-63853353	107	60084182, 60084872	23.6195
LG2_204468	LG2	60443067	60453411	distant	2	LG2	69644375-69644608	3	69644375, 69644551, 69644608	7.25
LG2_198790	LG2	61502216	61505672	local	1	LG2	60084131-62361732	41	61632648, 61632714	8.29992
LG2_198812	LG2	61506325	61639039	local	1	LG2	60084131-67373482	176	61496439, 61496535, 61499007, 61499293, 61499735, 61499756, 61499760, 61499792, 61633063, 61633729, 61634712	21.0697
LG2_176825	LG2	61976766	61984888	local	1	LG2	60084131-64579245	106	61495451, 61495490, 61495496, 61497775, 61497862, 61497869, 61497877, 61634102, 61635109	14.6175
LG2_176844	LG2	61977534	62024499	local	1	LG2	60084131-72132180	239	61634781	18.995
LG2_195054	LG2	62722466	62728283	local	1	LG2	62724337-66800938	18	63387628, 63387652, 63388016, 63388465, 63388466, 63388468, 63388471, 63388768	9.50117
LG2_209395	LG2	62792432	62795644	local	1	LG2	60084131-66489212	128	61634781	17.1034
LG2_209376	LG2	62866903	62870226	local	1	LG2	60084131-76106437	252	62359952, 62359964	23.8146
LG2_209372	LG2	62884012	63011040	local	1	LG2	60084131-76106437	258	61495439	26.764
LG2_209372	LG2	62884012	63011040	distant	2	LG2	83219335-83876742	14	83876742	9.863
LG2_209352	LG2	63011060	63014871	local	1	LG2	61636767-65842951	21	62724574	13.6381
LG2_230322	LG2	63090776	63102446	local	1	LG2	61490246-72924180	155	63091361, 63091832, 63091868	18.5032
LG2_227550	LG2	63926868	63928558	local	1	LG2	63387628-65557702	35	64504812, 64504905	11.1494
LG2_227536	LG2	63932058	63935562	distant	1	LG6	54646936-59715541	67	55330360, 55330400	13.9825
LG2_227507	LG2	63968902	63994260	distant	1	LG0	42816223-42816447	7	42816264, 42816274	10.576
LG2_227507	LG2	63968902	63994260	local	2	LG2	61496439-68969244	138	63970636, 63970854	30.0364
LG2_226622	LG2	64853303	64855616	local	1	LG2	63100527-64901375	20	64901231	14.2425
LG2_226600	LG2	64904066	64909218	distant	1	LG0	42815913-42816447	6	42816447	7.52505
LG2_226600	LG2	64904066	64909218	local	2	LG2	63102001-68274060	73	63972154, 63972214, 64503446, 64503486, 64503498, 64503876, 64503893, 64503908, 64504070	15.9468
LG2_207236	LG2	65016691	65019885	local	1	LG2	63970287-65558786	21	65557825, 65558588, 65558619, 65558762, 65558765, 65558786	7.13597
LG2_87917	LG2	65622835	65628484	local	1	LG2	63102001-72367384	112	63972154, 63972214, 64503446, 64503486, 64503498, 64503876, 64503893, 64503908, 64504070	17.2196
LG2_202707	LG2	65714572	65717832	distant	1	LG2	48044569-54069346	23	49404106	10.7207
LG2_202707	LG2	65714572	65717832	local	2	LG2	60084131-75197031	159	69679959, 69679985	12.4182
LG2_202707	LG2	65714572	65717832	distant	3	LG2	83177779-85017486	19	83743714, 83743780, 83743789, 83780993	9.8455
LG2_202707	LG2	65714572	65717832	distant	4	LG2	89945104-89949733	3	89949733	7.51002
LG2_202676	LG2	65775112	65784602	distant	1	LG0	42815700-42816336	14	42815700, 42815741, 42815779, 42815818, 42815954, 42816005, 42816020, 42816039, 42816048, 42816284, 42816285, 42816332, 42816335, 42816336	6.4491
LG2_202676	LG2	65775112	65784602	local	2	LG2	63102001-68970806	51	65777254, 65840481	12.8879
LG2_202609	LG2	65838992	65845804	local	1	LG2	63970636-66490909	54	66380333	8.39034
LG2_208048	LG2	66127626	66135194	local	1	LG2	65558628-66725458	27	66111703, 66111721, 66112433, 66112442, 66112499, 66112830, 66112899	17.8942
LG2_208029	LG2	66150803	66154194	distant	1	LG0	42815700-42816336	14	42815700, 42815741, 42815779, 42815818, 42815954, 42816005, 42816020, 42816039, 42816048, 42816284, 42816285, 42816332, 42816335, 42816336	7.27487
LG2_208029	LG2	66150803	66154194	local	2	LG2	64578546-66750535	74	65944913	9.47515
LG2_207884	LG2	66366272	66369510	local	1	LG2	66197648-71151712	28	66380730, 66488581, 66488699, 66488732, 66488771, 66488861	10.4065
LG2_207296	LG2	66652325	66659883	local	1	LG2	63387943-72926469	136	71218804, 71218911	16.5957
LG2_207352	LG2	66662003	66666500	distant	1	LG1	31206583-31208591	5	31206583, 31208273, 31208522, 31208528, 31208591	6.33585
LG2_207352	LG2	66662003	66666500	local	2	LG2	63091361-71151948	60	66381585	11.9159
LG2_207382	LG2	66722764	66725640	local	1	LG2	66378370-71733194	60	66491595	14.4991
LG2_207410	LG2	66750323	66754387	distant	1	LG0	42815913-42816447	7	42816447	9.02106
LG2_207410	LG2	66750323	66754387	local	2	LG2	61496209-71219209	98	65557151	10.2966
LG2_207444	LG2	66799577	66804960	local	1	LG2	60084131-76106437	318	67373147	18.8184
LG2_207444	LG2	66799577	66804960	distant	2	LG2	83251744-84580033	9	83876742	8.6374
LG2_207507	LG2	67373032	67374628	local	1	LG2	66801278-67374436	14	67374356, 67374368, 67374418, 67374428, 67374432, 67374435, 67374436	7.68875
LG2_207582	LG2	67458798	67461450	local	1	LG2	64574958-72002762	59	69644375, 69644551, 69644608	11.7664
LG2_207224	LG2	68241436	68246130	distant	1	LG2	61637646-67463436	12	67463436	10.3916
LG2_207224	LG2	68241436	68246130	distant	2	LG2	75198384-76106437	6	75198384	10.2424
LG2_207224	LG2	68241436	68246130	distant	3	LG2	83876742-85794183	3	83876742	6.7144
LG2_207202	LG2	68273707	68275573	distant	1	LG2	68881208-68968850	3	68881208	8.0992
LG2_207185	LG2	68355069	68359251	local	1	LG2	63102001-72926469	164	68884475	20.1267
LG2_234493	LG2	68880966	68884688	local	1	LG2	66803697-70278597	13	68969163, 68969196	8.77679
LG2_251865	LG2	69596771	69600523	local	1	LG2	65841349-70153164	26	69680047	20.2966
LG2_224822	LG2	70149291	70157079	local	1	LG2	66378619-72926182	68	70153228	12.0273
LG2_199120	LG2	70454186	70458096	local	1	LG2	66198174-72926153	41	70607188	19.8893
LG2_207619	LG2	71998931	72005011	local	1	LG2	72000237-72367734	10	72000237	9.89034
LG2_207664	LG2	72074349	72077926	local	1	LG2	61490246-76106437	261	72077644	32.4791
LG2_207664	LG2	72074349	72077926	distant	2	LG2	83876742-85417221	3	83876742	10.6617
LG2_238228	LG2	72443203	72445464	local	1	LG2	71218804-72369654	3	72369654	6.77659
LG2_249896	LG2	72548597	72550414	local	1	LG2	67463493-72924457	28	68882517, 68968850	15.9608
LG2_249896	LG2	72548597	72550414	distant	2	LG2	95584495-95699422	15	95585662	8.89403
LG2_249810	LG2	73024362	73026834	local	1	LG2	61495439-76106437	113	72926469	26.817
LG2_206161	LG2	76105776	76109452	distant	1	LG0	60831654-60841363	7	60831654, 60835231	8.60307
LG2_206161	LG2	76105776	76109452	local	2	LG2	72077481-84248071	149	75786955	10.7413
LG2_206355	LG2	77275842	77282965	distant	1	LG0	60831727-60841264	7	60831727, 60832980, 60834802	18.8269
LG2_206355	LG2	77275842	77282965	local	2	LG2	75786291-91658059	158	78266796	18.9142
LG2_249988	LG2	77933246	77934446	distant	1	LG6	7507676-9067127	78	8608620, 8638687, 8638915, 8639763, 8639833, 8777077, 8778027, 8778109, 8820743, 8820779, 8820827, 8826354, 8826355, 8826557, 8826678, 8826849, 8826850, 8827495, 8863928, 8865026, 8865448, 8882112, 8882266, 8882950, 8883118, 9044915, 9045563, 9051693, 9051904, 9052003, 9052340	29.7654
LG2_217600	LG2	79095956	79098143	distant	1	LG0	60831727-60835645	4	60831727, 60832980, 60834802	17.4916
LG2_217600	LG2	79095956	79098143	local	2	LG2	76039582-91412342	106	76580120, 77282272, 77400175, 77400242, 77509805, 78370098, 79391918, 79766175, 79767111, 79882908, 81399026, 81406943, 84243953	17.4916
LG2_247497	LG2	79760435	79763997	local	1	LG2	73857747-83876625	52	83217485, 83217508, 83219143	13.0157
LG2_243022	LG2	83012201	83025379	local	1	LG2	82412833-83743732	6	82412833	7.71839
LG2_247990	LG2	83266039	83267155	distant	1	LG0	60831727-60841264	7	60836295, 60841264	8.18621
LG2_247990	LG2	83266039	83267155	local	2	LG2	75198384-85988484	64	83251902	10.4074
LG2_247996	LG2	83267411	83270858	distant	1	LG0	60835703-60841264	3	60836295, 60841264	11.612
LG2_247996	LG2	83267411	83270858	local	2	LG2	66378441-87988916	91	83270565, 83270958	15.292
LG2_248060	LG2	83686457	83690955	distant	1	LG0	60831727-60835645	4	60831727, 60832980, 60834802	11.6943
LG2_248060	LG2	83686457	83690955	distant	2	LG2	51811675-52567859	16	51811675	7.98704
LG2_248060	LG2	83686457	83690955	distant	3	LG2	66381585-71151948	7	70270590	7.72504
LG2_248060	LG2	83686457	83690955	local	4	LG2	76580120-95798727	151	85789566	19.0794
LG2_248099	LG2	83689964	83693013	local	1	LG2	83177779-89950301	68	83741265	15.546
LG2_219837	LG2	83990277	83998833	distant	1	LG0	60831654-60841363	9	60831654, 60835231	10.0512
LG2_219837	LG2	83990277	83998833	local	2	LG2	73857747-84580033	159	76579395, 77509670, 78180101, 78180473, 78366067, 79278318, 81405936, 83997925, 84248071	10.0512
LG2_191406	LG2	84359754	84362438	distant	1	LG0	60836238-60840621	4	60836238, 60836296, 60840580, 60840621	6.66233
LG2_191406	LG2	84359754	84362438	local	2	LG2	77511951-84247447	37	77511951, 77643388, 77644967, 77645194, 77647517, 77837970, 77840734, 77842099, 78184039, 78184040, 78184546, 78184616, 78363714, 78367366, 79031890, 79036078, 79038418, 79098854, 79099404, 79099830, 79104020, 80952253, 81398888, 83998323, 84245890, 84245901, 84245974, 84246317, 84246733, 84246739, 84246769, 84246814, 84247012, 84247447	6.66233
LG2_215690	LG2	85217987	85221395	distant	1	LG0	60831727-60835645	4	60835645	9.78382
LG2_215690	LG2	85217987	85221395	local	2	LG2	76580120-91415849	117	85219949	19.9528
LG2_188094	LG2	85598518	85602623	local	1	LG2	85386901-85794183	18	85794018, 85794183	11.1965
LG2_237020	LG2	87982563	87989431	local	1	LG2	87986755-90399502	9	87986755, 87986761, 87994868, 90398861, 90398886, 90398896, 90398922, 90398951, 90399502	6.38525
LG2_236987	LG2	88176488	88180602	local	1	LG2	87996133-89363828	33	89361410	18.8883
LG2_251766	LG2	88886056	88888257	distant	1	LG0	60831727-60841264	7	60836295, 60841264	8.56004
LG2_251766	LG2	88886056	88888257	distant	2	LG2	63387844-63388358	3	63387844, 63388354, 63388358	6.49456
LG2_251766	LG2	88886056	88888257	local	3	LG2	76580120-92032898	182	88886413, 88886414	34.2519
LG2_248223	LG2	88920459	88923530	distant	1	LG0	60831727-60834802	3	60831727, 60832980, 60834802	7.32215
LG2_248223	LG2	88920459	88923530	local	2	LG2	76580120-91415849	138	88886645	13.0742
LG2_248362	LG2	89360428	89364925	local	1	LG2	89278565-89416468	23	89414355, 89414513, 89414685, 89414786, 89415130, 89415861	9.14941
LG2_223241	LG2	89717129	89722445	distant	1	LG5	85100687-86126421	10	86119572, 86122262, 86124614, 86124615	7.44695
LG2_189490	LG2	89942288	89950456	local	1	LG2	87987688-90398047	17	87987700	8.98081
LG2_174713	LG2	90509132	90514960	local	1	LG2	87986803-90512962	13	90509524	11.1845
LG2_179663	LG2	91410804	91413573	local	1	LG2	91411035-91677610	49	91614012	11.3497
LG2_174008	LG2	91514928	91519504	local	1	LG2	91515126-91677610	52	91607676	10.8837
LG2_173968	LG2	91613712	91623365	local	1	LG2	91613955-91677610	15	91613958, 91614558, 91614846, 91616568, 91616894	9.92307
LG2_173906	LG2	91676580	91696589	local	1	LG2	91657585-92032898	16	92031709, 92032711, 92032737	9.0895
LG2_173837	LG2	91938165	91940819	local	1	LG2	91514982-91616757	11	91514982, 91517403, 91517613	9.33527
LG2_182598	LG2	92246346	92275468	local	1	LG2	91515138-92717039	36	92031876	11.3268
LG2_182554	LG2	92246916	92250863	local	1	LG2	92496049-95798637	11	92714136, 92714505, 92716276	8.93691
LG2_182642	LG2	92492810	92496510	local	1	LG2	91938475-95798727	77	92714136, 92714505, 92716276	17.6666
LG2_209294	LG2	93069254	93071400	local	1	LG2	91658045-95798727	112	92714136, 92714505, 92716276	32.8953
LG2_192871	LG2	95108433	95112301	local	1	LG2	95109232-95698596	12	95582251	7.5161
LG2_184051	LG2	95692831	95700229	local	1	LG2	95605870-95608432	4	95607017	7.4609
LG2_244181	LG2	98030364	98033408	distant	1	LG9	158481928-158862645	29	158482690, 158482700	8.07743
LG2_228490	LG2	99366393	99367810	distant	1	LG0	60831727-60834802	3	60831727, 60832980, 60834802	6.53982
LG2_228490	LG2	99366393	99367810	distant	2	LG2	76580120-86279432	18	86279432	8.28421
LG2_228490	LG2	99366393	99367810	local	3	LG2	97878367-100623009	14	100619582	12.0706
LG2_228490	LG2	99366393	99367810	distant	4	LG2	101162469-101828318	34	101826023	11.9875
LG2_229551	LG2	100271554	100273242	distant	1	LG1	125530637-125531891	9	125530819	9.88073
LG2_229551	LG2	100271554	100273242	distant	2	LG5	331079106-337612885	28	336591721	16.95
LG2_229583	LG2	100614000	100618762	local	1	LG2	100271707-100620364	15	100272610	11.0515
LG2_229649	LG2	100618926	100625551	local	1	LG2	100618900-101161845	10	100621708	8.50181
LG2_194970	LG2	101023991	101030585	local	1	LG2	100619582-101161845	10	100620783	11.0259
LG2_205019	LG2	101276814	101302755	local	1	LG2	101162469-102138317	43	101826715	13.9727
LG2_205015	LG2	101280126	101296440	local	1	LG2	101162469-101828318	46	101333502, 101333514, 101333523	11.0977
LG2_205104	LG2	101321944	101333800	local	1	LG2	101164367-101605227	19	101251129	17.6249
LG2_233563	LG2	101385117	101385970	distant	1	LG2	85201113-86279432	14	85201113	8.31041
LG2_233563	LG2	101385117	101385970	local	2	LG2	93230448-101166203	19	100619582	28.7143
LG2_233460	LG2	101676981	101679595	local	1	LG2	101332642-101605227	7	101604856, 101605095, 101605227	11.4002
LG2_233423	LG2	101815533	101818700	local	1	LG2	101826023-101828222	4	101828103	8.15902
LG2_233269	LG2	101837917	101905708	local	1	LG2	101165192-106782700	78	101827771	19.4786
LG2_233287	LG2	101859526	101861703	distant	1	LG9	83961392-90096555	62	87195915, 87195918, 87197549, 87197552	16.3702
LG2_233283	LG2	101865829	101868397	local	1	LG2	101162469-107731847	88	101827771	17.8699
LG2_233239	LG2	101909305	101914619	local	1	LG2	101299939-101828318	18	101825888, 101826685, 101826884, 101828108, 101828125, 101828198, 101828276, 101828318	8.24317
LG2_232947	LG2	102132830	102135023	local	1	LG2	101963637-102722288	9	101963637, 101963777, 102122468, 102138747, 102693375, 102721732, 102721921, 102722255, 102722288	6.57394
LG2_232947	LG2	102132830	102135023	distant	2	LG2	107426894-108003855	4	108003849, 108003855	6.62259
LG2_230092	LG2	102403912	102407429	local	1	LG2	101949276-108741442	199	101963637, 101963777, 102122468, 102138747, 102693375, 102721732, 102721921, 102722255, 102722288	13.6711
LG2_206535	LG2	106537026	106539952	local	1	LG2	106419612-106420983	4	106419612, 106419614, 106419765, 106420983	7.191
LG2_220048	LG2	107686357	107689933	local	1	LG2	101949276-108741442	165	107731748	11.3638
LG2_234923	LG2	108406216	108407851	local	1	LG2	108245185-111558198	137	108502264	19.6164
LG2_234978	LG2	108581383	108582862	local	1	LG2	108245185-110516198	130	108245185, 108406620, 108406623, 108406701, 108407071, 108407095, 108407134, 108407310, 108502444, 108502653, 108502686, 108503149	35.6217
LG2_235031	LG2	108680285	108682553	local	1	LG2	108245185-110516198	130	108741314	27.2883
LG2_235063	LG2	108741027	108742596	local	1	LG2	108245185-113398431	78	111348519, 111378359	16.7672
LG2_235071	LG2	108743425	108745113	local	1	LG2	108742425-108744064	3	108742425	7.87989
LG2_247851	LG2	108961628	108964544	distant	1	LG2	103909906-104536411	5	103909906, 103910280, 104284530, 104285117, 104536411	6.36794
LG2_247851	LG2	108961628	108964544	local	2	LG2	108245185-111378359	132	108742029	28.0784
LG2_247851	LG2	108961628	108964544	distant	3	LG8	274382647-274383461	15	274382647, 274382686, 274382787, 274382941, 274382948, 274383039, 274383120, 274383145, 274383204, 274383231, 274383259, 274383338, 274383409, 274383436, 274383461	6.32352
LG2_193672	LG2	109726740	109730042	local	1	LG2	108245185-115968107	170	109677995, 109678208, 109678263, 109678284, 109678614, 109678767, 109679199, 109679299, 109679421, 109679503, 109679901, 109679999, 109680140, 109680332, 109680350, 109680689, 109680830, 109680893, 109680896, 109680912, 109680914, 109680974, 109681067	16.0554
LG2_193710	LG2	109759038	109764501	local	1	LG2	108406414-111558198	122	109677995, 109678208, 109678263, 109678284, 109678614, 109678767, 109679199, 109679299, 109679421, 109679503, 109679901, 109679999, 109680140, 109680332, 109680350, 109680689, 109680830, 109680893, 109680896, 109680912, 109680914, 109680974, 109681067	14.6526
LG2_238690	LG2	110078548	110083685	local	1	LG2	108245185-118707024	176	109763873, 109763915, 109763933, 109763945, 109948597, 110068312, 110068322, 110068333, 110068345, 110068426, 110068808, 110068823, 110069563, 110274753, 110274761, 110274781, 110274820, 110277080, 110277122, 110277125, 110277134, 110277246, 110277319, 110277658, 110277849, 110278043, 110286674, 110287323, 110287533, 110287829, 110288695	25.3218
LG2_238642	LG2	110119958	110135174	local	1	LG2	108245185-115968107	208	109763873, 109763915, 109763933, 109763945, 109948597, 110068312, 110068322, 110068333, 110068345, 110068426, 110068808, 110068823, 110069563, 110274753, 110274761, 110274781, 110274820, 110277080, 110277122, 110277125, 110277134, 110277246, 110277319, 110277658, 110277849, 110278043, 110286674, 110287323, 110287533, 110287829, 110288695	25.6189
LG2_238642	LG2	110119958	110135174	distant	2	LG2	119017709-120774363	5	119531561	6.74368
LG2_238546	LG2	110286251	110289452	local	1	LG2	108245185-115947693	184	110277089	16.1631
LG2_238463	LG2	110510935	110517107	distant	1	LG2	115946245-115947693	15	115947136, 115947141	6.3795
LG2_198561	LG2	110982032	110985714	local	1	LG2	109760467-115966376	136	111558254	16.4315
LG2_179090	LG2	111312829	111315252	local	1	LG2	108245185-117946389	161	111304496	18.2564
LG2_179121	LG2	111377694	111381117	local	1	LG2	111051977-111378359	4	111348519, 111378359	9.34106
LG2_179148	LG2	111444581	111447833	local	1	LG2	111466724-111558198	7	111466724, 111556761, 111556790, 111556819, 111556820, 111557120, 111558198	6.41706
LG2_179199	LG2	111551595	111561029	distant	1	LG0	60831727-60835645	4	60835645	7.28106
LG2_179199	LG2	111551595	111561029	distant	2	LG2	76580120-91415849	75	89949967	8.60133
LG2_179199	LG2	111551595	111561029	distant	3	LG2	100620995-101166224	9	100620995	11.2166
LG2_179199	LG2	111551595	111561029	distant	4	LG2	113726645-124442633	118	123416692, 123416899	15.2586
LG2_185801	LG2	111935847	111941713	local	1	LG2	111634011-113298929	85	111940323, 111940386, 111940622, 111940634, 111990744, 111991281, 111992257, 111993141, 111993830, 112065003, 112065033, 112065045, 112065047, 112065999, 112066039, 112066072	11.734
LG2_185700	LG2	112062619	112066519	local	1	LG2	111634011-113129595	82	112062813, 112062849, 112062921, 112062972, 112062994, 112062996, 112063538, 112063556, 112063580	12.5183
LG2_201814	LG2	113396675	113399399	local	1	LG2	113397045-113399164	16	113397045, 113397062, 113397209, 113397242, 113397287, 113397323, 113397883, 113397884, 113398031, 113398084, 113398195, 113398785, 113398950, 113398953, 113398998, 113399164	9.70635
LG2_201837	LG2	113412135	113414739	local	1	LG2	113397045-113413720	17	113397045, 113397062, 113397209, 113397242, 113397287, 113397323, 113397883, 113397884, 113398031, 113398084, 113398195, 113398785, 113398950, 113398953, 113398998, 113399164	13.3459
LG2_247457	LG2	113724904	113729261	distant	1	LG2	85421009-85421261	4	85421261	8.50507
LG2_247457	LG2	113724904	113729261	local	2	LG2	111304496-124442633	182	114198041, 114198224	22.7116
LG2_241444	LG2	113855632	113858707	local	1	LG2	113497075-115968107	60	114079306, 114079350, 114079374, 114079408, 114079418, 114196894, 114575737, 114575939	10.5374
LG2_241444	LG2	113855632	113858707	distant	2	LG6	74767818-74855548	3	74855548	6.59498
LG2_241413	LG2	114172901	114176459	local	1	LG2	113726645-116009940	87	114077161, 114077172, 114077719, 114077721, 114077749, 114173136, 114173158, 114173393, 114173438, 114174494, 114174527, 114174571, 114174587, 114175035, 114175233, 114175274, 114175930, 114175948, 114176084, 114176092, 114176116, 114176162, 114176197, 114176295, 114176331, 114176334, 114196533	16.1388
LG2_241413	LG2	114172901	114176459	distant	2	LG2	123221002-124442633	6	123221002, 123666890, 123666895, 124442633	6.45663
LG2_241375	LG2	114195615	114199102	local	1	LG2	113726645-115325853	51	114077161, 114077172, 114077719, 114077721, 114077749, 114173136, 114173158, 114173393, 114173438, 114174494, 114174527, 114174571, 114174587, 114175035, 114175233, 114175274, 114175930, 114175948, 114176084, 114176092, 114176116, 114176162, 114176197, 114176295, 114176331, 114176334, 114196533	9.90523
LG2_190487	LG2	114573389	114605823	local	1	LG2	113726645-115947693	19	113726645	6.67994
LG2_190393	LG2	115076100	115086523	local	1	LG2	113727417-116009940	38	115327142	8.07567
LG2_190389	LG2	115222252	115224120	local	1	LG2	114198041-124442633	78	115223841	11.4983
LG2_190358	LG2	115325751	115327451	local	1	LG2	109763873-124442633	166	115327310, 115327394	21.4269
LG2_225653	LG2	115763434	115765252	local	1	LG2	111349958-116009940	104	115327310, 115327394	17.1546
LG2_225630	LG2	115813980	115815647	local	1	LG2	113412197-115966376	5	115966376	7.82583
LG2_225581	LG2	115859203	115860870	local	1	LG2	115947149-115966376	3	115966376	7.18407
LG2_194563	LG2	117968275	117970757	local	1	LG2	111378826-119532455	90	115966376	12.8751
LG2_191613	LG2	119531297	119535673	local	1	LG2	119501682-119532086	9	119503115	7.62259
LG2_252804	LG2	123664191	123667724	local	1	LG2	119531849-124442633	33	123183631, 123183643, 123183647, 123183650, 123183651, 123183659, 123183665, 123187609, 123187705, 123220312, 123220515, 123664718	8.95891
LG2_252790	LG2	123681706	123687666	local	1	LG2	123666091-124612198	14	123666418	9.16321
LG2_252746	LG2	123706953	123709674	local	1	LG2	123666091-124612198	14	123666418	8.82392
LG2_215060	LG2	124213647	124238067	local	1	LG2	119531849-124442633	54	123183631, 123183643, 123183647, 123183650, 123183651, 123183659, 123183665, 123187609, 123187705, 123220312, 123220515, 123664718	13.3223
LG2_217779	LG2	124981887	124984123	local	1	LG2	124957906-124981213	8	124981213	6.64484
LG2_217803	LG2	124988253	124993591	local	1	LG2	124989584-125508369	108	125503091	8.17
LG2_226651	LG2	125086622	125090600	local	1	LG2	124989584-126859859	128	125090240	12.0337
LG2_195601	LG2	126287682	126289552	distant	1	LG9	62435125-63227620	6	62435240	6.98018
LG2_216529	LG2	126483130	126497759	distant	1	LG2	65944357-71219209	57	66111703, 66111721, 66112433, 66112442, 66112499, 66112830, 66112899	9.25205
LG2_216529	LG2	126483130	126497759	local	2	LG2	119531849-126486266	32	126486225	12.4232
LG2_216721	LG2	126929558	126939522	local	1	LG2	126859509-126949206	27	126938250, 126938331, 126938409, 126938520, 126938528, 126938533, 126938534, 126938535, 126938692, 126949152, 126949206	15.3324
LG2_233894	LG2	127620446	127622161	distant	1	LG2	126931487-126949206	16	126938250, 126938331, 126938409, 126938520, 126938528, 126938533, 126938534, 126938535, 126938692, 126949152, 126949206	7.58272
LG2_233894	LG2	127620446	127622161	distant	2	LG5	85992390-86126508	9	86123627, 86123633, 86123651	7.99275
LG2_217550	LG2	129057293	129060144	distant	1	LG2	126871136-126888155	3	126871136	7.74948
LG2_217550	LG2	129057293	129060144	distant	2	LG2	129867841-138723321	5	134129704	7.94584
LG2_200381	LG2	129795197	129796222	distant	1	LG2	128127648-128799238	9	128799238	10.3438
LG2_245972	LG2	131367319	131371273	distant	1	LG1	38002710-38002717	3	38002710, 38002713, 38002717	7.2048
LG2_242854	LG2	132832165	132837791	distant	1	LG5	176897856-177658680	19	176925338, 176925740, 176926103, 176926160, 176926490, 176927194, 176927394, 176927472, 176927514, 176927700, 176927844, 176927916, 176928188, 176928231, 176930205	6.66361
LG2_242704	LG2	133123775	133128597	distant	1	LG3	142311955-144323174	14	142317341, 143110080	9.56865
LG2_242704	LG2	133123775	133128597	distant	2	LG3	145152653-146479480	27	145152677, 145154872, 145154999, 145155047, 145155065, 146478332, 146478404, 146478665, 146478832, 146478899, 146479214, 146479216, 146479217, 146479238, 146479271, 146479314, 146479342, 146479351, 146479442, 146479449, 146479480	9.03575
LG2_195132	LG2	135772253	135774929	local	1	LG2	128705919-138723321	25	134129704	12.5104
LG2_195150	LG2	135779736	135783671	local	1	LG2	128657881-138723321	32	134129704	14.2159
LG2_195221	LG2	135808527	135811190	local	1	LG2	135719458-135846880	66	135806039, 135806273, 135806652, 135806655, 135806857, 135806884, 135806887, 135806985, 135807107, 135807161, 135807263, 135807279, 135807300, 135808592, 135808705, 135810048, 135810264, 135810901, 135810912, 135810994, 135811023, 135813144, 135813145, 135814558, 135814578, 135814608, 135814632, 135814652, 135814699, 135814727, 135814741, 135814743, 135814757, 135814802, 135814898, 135814899, 135…	21.5824
LG2_242479	LG2	136434635	136437857	local	1	LG2	135719458-138801483	68	135719458, 135732931, 135734289, 135734304, 135734313, 135734325, 135737167	15.0127
LG2_241919	LG2	136927304	136928471	local	1	LG2	126859859-142796535	31	136923976, 136932560, 136932568, 136932737	16.5732
LG2_241907	LG2	136932517	136934367	local	1	LG2	134129704-136932737	6	136923976, 136932560, 136932568, 136932737	8.2401
LG2_241876	LG2	136957460	136961208	local	1	LG2	136923976-136932737	5	136923976, 136932560, 136932568, 136932737	9.08608
LG2_221810	LG2	138512028	138513675	local	1	LG2	126938250-142817007	144	138758212, 138758254	22.5862
LG2_221810	LG2	138512028	138513675	distant	2	LG2	148124986-151501380	3	148124986	8.91648
LG2_205606	LG2	138831368	138835480	local	1	LG2	138808760-142796535	45	138808760, 138809858, 138809962, 138809971, 138834312	9.42989
LG2_205579	LG2	138925603	138927381	local	1	LG2	138758212-139697731	56	138808760, 138809858, 138809962, 138809971, 138834312	16.0787
LG2_205404	LG2	139091722	139109848	local	1	LG2	135781523-141899420	163	139109815	34.3822
LG2_205297	LG2	139312105	139315334	local	1	LG2	138809701-139697894	36	139244960, 139244986, 139245123, 139312175, 139312348, 139312827, 139313154, 139314591, 139314811, 139315117, 139315140	10.6197
LG2_205237	LG2	139532312	139538028	local	1	LG2	138723319-139697894	64	139482242, 139487012, 139487063, 139487765	43.2505
LG2_198413	LG2	140921514	140923700	local	1	LG2	140921713-141073946	11	140921713	8.61438
LG2_225889	LG2	141051003	141053877	local	1	LG2	140922574-141052876	19	141052255	8.2883
LG2_216296	LG2	141229218	141230306	distant	1	LG5	85992390-86127060	10	85992390, 85992509, 85992548, 86122807, 86123074	10.7997
LG2_211843	LG2	141638356	141643181	local	1	LG2	139092566-142107240	53	141899420	25.7975
LG2_211862	LG2	141641483	141645456	local	1	LG2	141639397-142099397	43	141639798	11.9545
LG2_213427	LG2	142073468	142079074	local	1	LG2	141639397-142689838	63	142097978	34.5728
LG2_213427	LG2	142073468	142079074	distant	2	LG2	147421783-151501380	32	147421783, 147421943, 147422203, 147422740, 147422837	9.86971
LG2_213539	LG2	142095075	142099677	local	1	LG2	142098279-142107240	4	142099397	7.10772
LG2_253358	LG2	142650512	142654165	local	1	LG2	142640781-142693549	17	142642423	9.72082
LG2_253396	LG2	142671112	142674021	local	1	LG2	142640781-142689838	19	142640781, 142640938, 142641130, 142641375, 142641400, 142642062, 142642316, 142669755	9.65312
LG2_253409	LG2	142685321	142690032	distant	1	LG2	148124986-151501380	3	148124986	8.21652
LG2_254864	LG2	143353632	143357074	distant	1	LG2	85201113-91415849	79	85408864, 85409088, 85415309, 85415316	9.30913
LG2_254864	LG2	143353632	143357074	distant	2	LG2	128663558-142850904	74	142796535	30.1601
LG2_254864	LG2	143353632	143357074	distant	3	LG2	148124986-156193447	64	155062853	13.072
LG2_254864	LG2	143353632	143357074	distant	4	LG2	201267713-203696072	7	202726016	7.19751
LG2_254887	LG2	143375287	143378849	distant	1	LG2	142796535-142817007	3	142796535	17.0353
LG2_254887	LG2	143375287	143378849	distant	2	LG2	148124986-156193447	22	151501380	7.80151
LG2_85452	LG2	143417507	143418120	distant	1	LG2	142796535-142817007	3	142796535	7.51625
LG2_85458	LG2	143419895	143420554	distant	1	LG2	142796535-142817007	3	142796535	15.1668
LG2_85458	LG2	143419895	143420554	distant	2	LG2	148124986-156193447	24	151501380	7.84668
LG2_177868	LG2	146951686	146954230	distant	1	LG1	38002613-38007234	6	38002666	7.50562
LG2_194061	LG2	147960683	147966794	local	1	LG2	148256217-148528126	4	148527990, 148528115	7.18603
LG2_194032	LG2	147963692	147967690	local	1	LG2	147421783-152785225	40	147965412, 147965421, 147965436, 147965459, 147965636, 147965654, 147966553, 147966592	12.6675
LG2_178366	LG2	149023200	149040767	local	1	LG2	149071514-149074917	3	149071514, 149071621	6.63282
LG2_178508	LG2	149114046	149117250	local	1	LG2	149071514-149074917	3	149074917	8.05211
LG2_178731	LG2	149294335	149295030	distant	1	LG1	7935650-10113415	132	10021997, 10022015, 10022309, 10022314, 10022317, 10022734, 10023140, 10023183, 10023194, 10023195, 10023214, 10023238, 10023376, 10023507, 10023508, 10023552, 10023602, 10023604, 10023653, 10023709, 10023721, 10023919, 10023943, 10023948, 10024031, 10024052, 10024151, 10024157, 10035964, 10036276, 10036749, 10037332, 10037338, 10037350, 10037368, 10038002, 10039022, 10039062, 10043173, 10043210,…	8.65652
LG2_178739	LG2	149295801	149297042	distant	1	LG1	8859107-10047409	70	10046282	11.3327
LG2_183049	LG2	151309252	151311683	local	1	LG2	151214681-151309635	16	151214681, 151214710	6.45318
LG2_182769	LG2	151493691	151496970	local	1	LG2	151374451-152036356	25	151494836	23.6144
LG2_216152	LG2	152552355	152554226	local	1	LG2	152527407-152548486	3	152545444	6.82262
LG2_196519	LG2	152932466	152937086	distant	1	LG2	2764491-9118038	23	7439954	10.1797
LG2_196519	LG2	152932466	152937086	local	2	LG2	148124518-153399687	20	153370120, 153370515, 153370619, 153370923, 153370953, 153371325, 153371422	11.7365
LG2_196372	LG2	153443360	153445699	distant	1	LG1	125530637-125531891	9	125530709	8.41042
LG2_196372	LG2	153443360	153445699	distant	2	LG3	129896518-129899275	22	129898324, 129898534, 129898572	13.9538
LG2_196372	LG2	153443360	153445699	distant	3	LG4	48806534-53001638	64	49497812	9.55014
LG2_196372	LG2	153443360	153445699	distant	4	LG5	82846933-87893822	31	86123627, 86123633, 86123651	13.2605
LG2_196372	LG2	153443360	153445699	distant	5	LG5	333231343-337196900	17	336591721	12.8258
LG2_188279	LG2	155378786	155381225	local	1	LG2	155378966-156034384	80	155378966, 155379220, 155379556, 155379646, 155379707, 155379835, 155379841, 155380027, 155380030, 155380039, 155380189, 155380228, 155380458, 155380543, 155380867, 155380895, 155380903, 155380908, 155380927, 155380983, 155380987, 155381000, 155381011, 155381021, 155482544, 155482568, 155482647, 155482662, 155482725, 155482764, 155482798, 155482890, 155727939, 155904106, 155904320, 155904489, 155…	10.5311
LG2_197564	LG2	156013905	156019249	distant	1	LG5	233408814-239066056	261	233713278, 233715295, 233715322, 233715340, 233715352, 233715355, 233715394, 233715891, 233715892, 233715929, 233715964, 233716369, 233716432, 233716446, 233716460, 233716511, 233741647, 233742825, 234458446, 234537741, 234537771, 234537873, 234537874, 234537879, 234884137, 235152032, 235152038, 235152316	11.6661
LG2_208905	LG2	156247771	156251612	local	1	LG2	155040954-156033138	5	155913003	9.47847
LG2_208563	LG2	156536556	156539094	local	1	LG2	152558017-156193447	20	156180545, 156181225	8.0513
LG2_206279	LG2	157358693	157360267	distant	1	LG6	57308812-59714502	37	58465553	7.73229
LG2_211430	LG2	158428964	158431300	distant	1	LG2	192044730-203703527	45	197837347	13.318
LG2_216852	LG2	158560718	158562857	local	1	LG2	158450275-158632113	4	158632113	7.14476
LG2_201398	LG2	160155623	160161885	distant	1	LG5	85992390-86123074	5	85992390, 85992509, 85992548, 86122807, 86123074	6.37839
LG2_209548	LG2	161385768	161391894	local	1	LG2	161388315-161389100	3	161388315, 161388369, 161389100	8.2523
LG2_209682	LG2	161840748	161842600	local	1	LG2	159160915-168623161	179	162079311, 162079666	20.3948
LG2_249946	LG2	162193040	162193902	local	1	LG2	162193045-162710397	33	162664821, 162664824, 162664836	11.0029
LG2_249946	LG2	162193040	162193902	distant	2	LG2	165943761-165945518	4	165943761, 165944004, 165944023	6.56292
LG2_249946	LG2	162193040	162193902	distant	3	LG2	179138185-179567762	9	179567762	7.12801
LG2_193769	LG2	162260146	162261080	local	1	LG2	162287243-162287466	6	162287379	8.0759
LG2_193777	LG2	162268122	162269056	local	1	LG2	162193045-163303504	33	162287379	12.1582
LG2_193785	LG2	162287023	162288037	local	1	LG2	162193045-163688511	35	162664554	11.1949
LG2_193875	LG2	162339428	162343447	local	1	LG2	160316046-162343115	62	162342165	14.2701
LG2_239769	LG2	163398364	163406282	local	1	LG2	163402317-163662442	17	163402317, 163403731, 163403834, 163403978, 163403999, 163405100, 163405476, 163405509, 163405673, 163405707, 163405739, 163405758, 163406058, 163416711	8.46315
LG2_239871	LG2	163661439	163664686	local	1	LG2	162287117-163663792	86	163301661, 163304823	8.89303
LG2_254219	LG2	163912352	163934630	local	1	LG2	161390955-164014297	59	163688545, 163931084, 163931130, 163931285, 163933078, 163933694	21.0629
LG2_255733	LG2	164523854	164539151	distant	1	LG3	129896970-129898572	9	129898324, 129898534, 129898572	8.56196
LG2_255733	LG2	164523854	164539151	distant	2	LG5	85992390-86127060	10	85992390, 85992509, 85992548, 86122807, 86123074	10.0151
LG2_255714	LG2	164524726	164527424	local	1	LG2	164434160-165221192	213	164503259, 164503446, 164503450, 164503822, 164524454, 164524543, 164524655, 164524663, 164524775, 164524783, 164524823, 164525421, 164525541, 164525553, 164525665, 164525668, 164525671, 164525782, 164525805, 164525815, 164526656, 164526732, 164526807, 164526810, 164526972, 164595922, 164596173, 164596178, 164596198, 164596199, 164596271, 164597613, 164597660, 164600064, 164600098, 164600152, 164…	11.602
LG2_255645	LG2	164599736	164601568	local	1	LG2	164434160-166611016	190	164503259, 164503446, 164503450, 164503822, 164524454, 164524543, 164524655, 164524663, 164524775, 164524783, 164524823, 164525421, 164525541, 164525553, 164525665, 164525668, 164525671, 164525782, 164525805, 164525815, 164526656, 164526732, 164526807, 164526810, 164526972, 164595922, 164596173, 164596178, 164596198, 164596199, 164596271, 164597613, 164597660, 164600064, 164600098, 164600152, 164…	10.1288
LG2_255531	LG2	164682992	164688950	local	1	LG2	164434160-165222270	223	164523928	18.3263
LG2_255366	LG2	164874191	164876627	local	1	LG2	165025367-165025890	5	165025367, 165025457, 165025471, 165025667, 165025890	6.57849
LG2_255331	LG2	164877797	164880750	local	1	LG2	163399689-165025890	6	163399689	7.51969
LG2_255173	LG2	164955913	164963400	local	1	LG2	164871108-165025890	7	164871161	7.88539
LG2_255142	LG2	164994555	164997407	local	1	LG2	164871108-165019814	7	164995221	9.98063
LG2_232035	LG2	165943261	165946778	local	1	LG2	165018603-167781067	284	165946622, 165946637, 165946644, 166028023, 166075029, 166075092, 166075620, 166076187	20.5247
LG2_243149	LG2	166023792	166026453	local	1	LG2	165808402-167719755	294	165894159, 166026749, 166026827, 166027948, 166075299, 166075389, 166075432, 166075434, 166075435, 166075444, 166075542, 166076901, 166076946, 166076973, 166076997, 166077033, 166077041, 166077309, 166077327, 166077369, 166077822, 166078467, 166079528, 166080524, 166080526, 166091300, 166091381, 166091703, 166091807, 166091813, 166091998, 166093407, 166108713, 166108721, 166109643, 166109811, 166…	15.9804
LG2_236913	LG2	166074702	166080722	local	1	LG2	165808353-167277683	124	166026914, 166027330, 166027813, 166028068, 166028132, 166028197, 166028368	7.49734
LG2_236978	LG2	166108532	166110630	local	1	LG2	165893723-167277192	173	165894159, 166026749, 166026827, 166027948, 166075299, 166075389, 166075432, 166075434, 166075435, 166075444, 166075542, 166076901, 166076946, 166076973, 166076997, 166077033, 166077041, 166077309, 166077327, 166077369, 166077822, 166078467, 166079528, 166080524, 166080526, 166091300, 166091381, 166091703, 166091807, 166091813, 166091998, 166093407, 166108713, 166108721, 166109643, 166109811, 166…	15.2836
LG2_188933	LG2	166147256	166149427	local	1	LG2	166143365-167781067	130	166143365, 166143438, 166143446, 166143448, 166143455, 166143479, 166143480, 166143483, 166143504, 166143507, 166143524, 166144978, 166145020, 166145041, 166147412, 166147482, 166147528, 166147620, 166147720, 166148025, 166148678, 166149124, 166162196, 166162806, 166162823, 166163447, 166163489, 166163549, 166163774, 166163805, 166163810, 166163813, 166232616, 166232638, 166232854, 166233145, 166…	7.94415
LG2_188906	LG2	166153744	166155486	distant	1	LG8	16511006-17246381	39	16900144, 16900159, 16900197, 16900227, 16900261, 17095397, 17096305, 17096325, 17096467, 17097114, 17239153, 17239941, 17240044, 17246321, 17246381	9.22063
LG2_188848	LG2	166246144	166247703	local	1	LG2	166143365-166460939	122	166413019	9.40518
LG2_188832	LG2	166336281	166338650	local	1	LG2	166143365-166520106	160	166337469, 166376349, 166376578, 166376895, 166376919, 166376946, 166377063, 166383159, 166383297, 166383455, 166383488, 166384304, 166385436, 166385466, 166385469, 166385532, 166386209, 166386221, 166386239, 166386344, 166386362, 166386374, 166386407, 166386437, 166386464, 166386467, 166386468, 166386608, 166386677, 166386734, 166386758, 166386785, 166387202, 166387283, 166387390, 166387434, 166…	8.03067
LG2_188715	LG2	166382985	166387501	local	1	LG2	165178501-166640369	217	166383097	30.4604
LG2_188684	LG2	166398226	166400194	local	1	LG2	166143313-166460939	125	166413019	17.2881
LG2_188641	LG2	166411837	166413423	local	1	LG2	166143365-166460939	120	166412167, 166412187, 166412298	7.10781
LG2_221164	LG2	166591895	166592874	local	1	LG2	165303269-166642248	120	165303302, 165303329, 165303544	6.77186
LG2_221197	LG2	166610662	166613906	distant	1	LG2	163663712-163688511	3	163663732, 163688511	6.87445
LG2_221258	LG2	166639423	166642965	local	1	LG2	164523928-167675097	281	165303269, 165303683, 165303836, 165304318, 165304580, 165305028, 165305039, 165305056, 165305114, 166528220, 166551185, 166551380, 166551420, 166552230, 166552242, 166552275, 166552915, 166552959, 166553025, 166553026, 166553344, 166553704, 166553767, 166554041, 166554412, 166555139, 166592141, 166592168, 166592174, 166592181, 166592298, 166592996, 166607309, 166607322, 166607419, 166607476, 166…	15.9449
LG2_221298	LG2	166642643	166650683	distant	1	LG2	164434082-165946186	27	165945017	12.2814
LG2_202525	LG2	167017744	167020670	local	1	LG2	165170465-167755817	368	166972387, 166972669, 166972702, 166972822, 166973023, 166973443, 166973455, 166973557, 167013844, 167013934, 167014009, 167014027, 167014186, 167014192, 167014234, 167014236, 167014309, 167015736, 167015744, 167015822, 167016047, 167016476, 167016593, 167016594, 167016611, 167016661, 167016680, 167018556, 167125800, 167125876, 167125877	23.5626
LG2_202513	LG2	167048397	167052355	local	1	LG2	164503259-167755817	565	167246518, 167246536, 167246548, 167246701, 167246758, 167246944, 167247061, 167247190, 167247553, 167247892, 167247916, 167247919, 167247970, 167247973, 167274456, 167274483, 167274653, 167274695, 167274743, 167274767, 167274860, 167276975, 167277005, 167277192	24.5774
LG2_175043	LG2	167125163	167126075	local	1	LG2	167246518-167277192	26	167246518, 167246536, 167246548, 167246701, 167246758, 167246944, 167247061, 167247190, 167247553, 167247892, 167247916, 167247919, 167247970, 167247973, 167274456, 167274483, 167274653, 167274695, 167274743, 167274767, 167274860, 167276975, 167277005, 167277192	6.7841
LG2_231917	LG2	167233982	167237700	distant	1	LG8	67606344-67648744	3	67606344, 67606439	7.53359
LG2_231844	LG2	167567148	167582555	local	1	LG2	164503259-167755817	424	167565075, 167644777, 167644862, 167645012, 167645348, 167645654, 167645924, 167645950, 167646017, 167646020, 167646408, 167646455, 167646557, 167665785, 167665857, 167666269, 167666892, 167667092, 167667094, 167669466, 167670786	26.5126
LG2_231826	LG2	167570234	167575349	local	1	LG2	165018836-167755817	335	167565075, 167644777, 167644862, 167645012, 167645348, 167645654, 167645924, 167645950, 167646017, 167646020, 167646408, 167646455, 167646557, 167665785, 167665857, 167666269, 167666892, 167667092, 167667094, 167669466, 167670786	22.5934
LG2_231660	LG2	167763733	167766191	local	1	LG2	164526083-167781541	344	167675090	21.6837
LG2_231638	LG2	167775495	167778166	local	1	LG2	165894159-169893360	366	167776579, 167776721, 167776904, 167776958, 167779393, 167779540, 167779684, 167779912, 167780020, 167780047, 167780761, 167781067	22.0667
LG2_231572	LG2	167801083	167805421	local	1	LG2	167776579-169015615	151	167802151, 167802527, 167802790, 167802805, 167802838, 167802841, 167803730, 167804270, 167804600, 167805024, 167805043, 167805088, 167805089, 167832419, 167833397, 167833763, 167833816, 167833952, 167869900, 167870381, 167871182, 167871416, 167871817, 167872257, 167872418	11.8586
LG2_231392	LG2	167868680	167876257	local	1	LG2	167780710-169015615	141	168128296	12.4525
LG2_247134	LG2	168580064	168592065	local	1	LG2	163688253-169016339	142	168583017, 168584202, 168585244, 168585255, 168585286, 168616737, 168617290, 168619185	14.9387
LG2_189222	LG2	168945929	168946803	distant	1	LG4	31303983-31304818	11	31303983, 31303989, 31304002, 31304058, 31304237, 31304386, 31304582, 31304627, 31304806, 31304812, 31304818	6.43948
LG2_214403	LG2	169370408	169373638	local	1	LG2	169178418-169461175	15	169178445, 169372483, 169373355	13.0922
LG2_214375	LG2	169388341	169389654	local	1	LG2	169301509-169459320	6	169338278, 169373513, 169459126, 169459320	8.21977
LG2_214332	LG2	169456931	169460744	local	1	LG2	169178418-169873080	17	169338278, 169373513, 169459126, 169459320	19.2642
LG2_229180	LG2	169615725	169618191	local	1	LG2	169178445-171972109	9	171082209	8.48252
LG2_228937	LG2	169916098	169922545	distant	1	LG1	105899929-105975541	3	105899929, 105899966, 105975541	7.76563
LG2_228903	LG2	169937591	169942152	distant	1	LG2	172178107-173352033	98	172200069, 172203166, 172203547	8.54855
LG2_228842	LG2	170076267	170079342	distant	1	LG2	169178418-169461175	5	169178418, 169372853, 169389143, 169461175	7.6741
LG2_228842	LG2	170076267	170079342	local	2	LG2	169600245-172196519	5	169601572	10.1259
LG2_228836	LG2	170078264	170080258	distant	1	LG2	165943540-165946265	28	165945469, 165945508	10.3668
LG2_228724	LG2	170197951	170198511	local	1	LG2	164878637-171118390	14	166553786	8.49757
LG2_228691	LG2	170246907	170248879	local	1	LG2	169986483-170097348	9	170095958, 170095959, 170096021, 170096070, 170096114, 170097258, 170097348	7.88165
LG2_237397	LG2	170843004	170849137	local	1	LG2	170686868-170843266	3	170686868, 170781798, 170843266	6.31865
LG2_237481	LG2	170867229	170874814	local	1	LG2	165945469-172316662	112	170686868, 170781798, 170843266	17.0741
LG2_237547	LG2	170896973	170899925	local	1	LG2	170686449-170843266	4	170686868, 170781798, 170843266	6.7154
LG2_237694	LG2	171035949	171038720	local	1	LG2	170819768-171118390	12	170819768, 170843493, 170845848, 171035781, 171039413, 171065293, 171076485	8.44201
LG2_237728	LG2	171047566	171050337	local	1	LG2	167276870-171118390	15	170819768, 170843493, 170845848, 171035781, 171039413, 171065293, 171076485	10.2747
LG2_223905	LG2	171998853	172004145	local	1	LG2	167776547-172196648	51	172001377, 172003890, 172036479, 172037667, 172037976, 172038595, 172038762, 172038828, 172038853, 172038854, 172049565, 172049570, 172049638, 172049841, 172049859, 172050574, 172050643, 172050866, 172050961, 172058340, 172070608, 172070669, 172071953, 172071985, 172074083, 172074329, 172152319, 172153461	9.63738
LG2_223806	LG2	172069044	172071781	local	1	LG2	172001377-172196648	39	172072353	11.4572
LG2_223806	LG2	172069044	172071781	distant	2	LG2	187030065-187076566	14	187076566	9.54166
LG2_236697	LG2	172199884	172205831	local	1	LG2	172200069-172295227	30	172200069, 172203166, 172203547	9.96755
LG2_218153	LG2	172330145	172334813	local	1	LG2	172200234-173624957	104	172232230, 172235085, 172235127, 172235189, 172235190, 172291803, 172292589, 172292736, 172293696, 172294656	9.86141
LG2_203266	LG2	172945233	172949689	distant	1	LG2	156179938-156193447	16	156179938, 156179974, 156181069, 156181130, 156190680, 156190734, 156190881, 156193005, 156193015, 156193179, 156193182, 156193197, 156193223, 156193235, 156193286, 156193447	6.67346
LG2_203266	LG2	172945233	172949689	local	2	LG2	164878637-195322989	229	179567762	16.0607
LG2_203221	LG2	173130570	173135320	distant	1	LG3	129898324-129898572	3	129898324, 129898534, 129898572	6.61375
LG2_203221	LG2	173130570	173135320	distant	2	LG5	85100687-86127060	17	86126508	9.77662
LG2_203195	LG2	173249735	173252419	local	1	LG2	172200069-173676924	113	172330635, 172330693, 172330700, 172336986, 172337200, 172402682, 172404701, 172404738, 172404748, 172406116, 172406482, 172407008, 172946203, 172946358, 172946366, 172948898, 173131025, 173131048, 173131050, 173131052, 173131054, 173131055, 173131056, 173131057, 173131122, 173133768, 173344205, 173349550, 173352033	19.0684
LG2_203000	LG2	173562791	173566659	local	1	LG2	172216950-173400498	86	172334668, 172404219, 172405117, 172405175, 172405204, 172406725, 172406924, 172406966, 172406978, 172948324, 173132245, 173345759	8.52805
LG2_180086	LG2	174513301	174516598	distant	1	LG1	6644216-6644379	4	6644216, 6644223, 6644236, 6644379	6.5894
LG2_232095	LG2	176147761	176151875	distant	1	LG8	15006589-15142695	3	15006589, 15107240, 15142695	6.48645
LG2_240979	LG2	177066143	177069381	distant	1	LG3	129896518-129898737	13	129898324, 129898534, 129898572	8.19536
LG2_240979	LG2	177066143	177069381	distant	2	LG5	85992390-86127060	14	85992390, 85992509, 85992548, 86122807, 86123074	14.4781
LG2_240220	LG2	178142141	178160810	distant	1	LG4	69631045-69631695	3	69631512	7.41661
LG2_218793	LG2	179134744	179141247	distant	1	LG2	167276870-171118390	14	167276870	8.64247
LG2_218793	LG2	179134744	179141247	local	2	LG2	177205212-183517421	25	179138185, 179138377, 179138440, 179139021, 179139229, 179139235, 179140088, 179140887	15.8826
LG2_218793	LG2	179134744	179141247	distant	3	LG2	189842224-195184859	4	195178346	11.226
LG2_219033	LG2	179361893	179383095	local	1	LG2	164878637-195178346	55	178903908	14.0921
LG2_221924	LG2	182415870	182420691	local	1	LG2	182446374-183512742	127	182620657, 182620841, 182671401, 182671436, 182671519, 182671565, 182671610, 182671715, 182671886, 182671959, 182671972, 182671979, 182671980, 182672453, 182672535, 182672549, 182672554, 182672606, 182672634, 182672635, 182672692, 182672753, 182672823, 182732046, 182732118, 182734684, 182734768, 182736646, 182736651, 182736675, 182771975, 182772065, 182773194, 182773197, 182773974, 182773977, 182…	19.1137
LG2_221994	LG2	182431034	182439830	local	1	LG2	182446374-182904078	76	182620657, 182620841, 182671401, 182671436, 182671519, 182671565, 182671610, 182671715, 182671886, 182671959, 182671972, 182671979, 182671980, 182672453, 182672535, 182672549, 182672554, 182672606, 182672634, 182672635, 182672692, 182672753, 182672823, 182732046, 182732118, 182734684, 182734768, 182736646, 182736651, 182736675, 182771975, 182772065, 182773194, 182773197, 182773974, 182773977, 182…	9.46054
LG2_222159	LG2	182490430	182496370	local	1	LG2	182446255-183512742	129	182782113, 182783819, 182783925, 182785033, 182785709	21.1887
LG2_252287	LG2	182670456	182673630	local	1	LG2	182447274-183512742	115	182620657, 182620841, 182671401, 182671436, 182671519, 182671565, 182671610, 182671715, 182671886, 182671959, 182671972, 182671979, 182671980, 182672453, 182672535, 182672549, 182672554, 182672606, 182672634, 182672635, 182672692, 182672753, 182672823, 182732046, 182732118, 182734684, 182734768, 182736646, 182736651, 182736675, 182771975, 182772065, 182773194, 182773197, 182773974, 182773977, 182…	12.6975
LG2_241279	LG2	182689309	182689893	local	1	LG2	182446255-183512742	130	182782113, 182783819, 182783925, 182785033, 182785709	22.793
LG2_206773	LG2	182876914	182879043	distant	1	LG6	66023532-66023544	3	66023532, 66023538, 66023544	6.7912
LG2_206668	LG2	182903206	182905742	distant	1	LG2	70258-3972339	5	70258	7.21477
LG2_239994	LG2	183436282	183440325	distant	1	LG3	10972945-15307806	138	14748494	11.2682
LG2_189782	LG2	183510057	183518407	local	1	LG2	183461810-183517766	7	183461810, 183464901, 183505733, 183507584, 183511221, 183511442, 183517766	8.41451
LG2_189788	LG2	183514847	183520241	local	1	LG2	178891773-191872895	70	183461810, 183464901, 183505733, 183507584, 183511221, 183511442, 183517766	15.2803
LG2_210455	LG2	184937412	184939296	local	1	LG2	184958628-185706042	33	184958628, 184958797, 184960020, 184961457, 184961540, 184999096, 184999271	6.55811
LG2_177396	LG2	185112968	185140224	distant	1	LG3	129896518-129898737	13	129898324, 129898534, 129898572	12.3322
LG2_177396	LG2	185112968	185140224	distant	2	LG5	82846933-86127060	18	86123627, 86123633, 86123651	14.3901
LG2_210888	LG2	185114026	185116431	local	1	LG2	185045906-185706042	28	185081815	14.5476
LG2_177400	LG2	185123568	185124736	local	1	LG2	185005821-185706042	30	185078435, 185078523, 185079127, 185079164, 185079460, 185079466, 185079476, 185080061, 185080523, 185080568, 185080595, 185080604, 185080624, 185081737, 185081797, 185081803, 185081854, 185087279, 185088260, 185115068, 185117062, 185123666, 185125364	14.0933
LG2_243446	LG2	187197403	187199365	distant	1	LG3	129896970-129898572	9	129898324, 129898534, 129898572	6.36132
LG2_243446	LG2	187197403	187199365	distant	2	LG5	82846933-86126508	12	86123627, 86123633, 86123651	8.36946
LG2_180307	LG2	187818341	187821651	distant	1	LG2	178891773-180694606	19	180470370	6.69418
LG2_180307	LG2	187818341	187821651	local	2	LG2	187112703-188317295	13	187112703, 187112775, 187113414	9.90866
LG2_180339	LG2	187940488	187945216	local	1	LG2	187794765-188061792	10	188061792	8.9198
LG2_180610	LG2	188117068	188142853	distant	1	LG8	15511667-15511902	4	15511667, 15511691, 15511692, 15511902	6.52916
LG2_180653	LG2	188188067	188189213	distant	1	LG7	122558257-127969669	41	127969669	13.753
LG2_187397	LG2	188937717	188939414	distant	1	LG2	195184859-195322989	5	195322566, 195322989	7.45936
LG2_187894	LG2	189570520	189574703	local	1	LG2	189348685-189831644	46	189790963	11.5001
LG2_227411	LG2	189765509	189768681	local	1	LG2	186268271-190052385	75	189790162	13.2117
LG2_225744	LG2	189904672	189906916	local	1	LG2	187031115-195624952	33	195218601	9.12185
LG2_225704	LG2	189917167	189924106	distant	1	LG5	285070999-285072353	4	285071041, 285071048	7.77834
LG2_200073	LG2	190588259	190592507	local	1	LG2	189674680-190696820	43	190590592, 190590611, 190590849	10.3882
LG2_221555	LG2	191926248	191929454	distant	1	LG2	187030065-187076538	13	187031115, 187052450, 187052522, 187075848, 187076288, 187076318, 187076330, 187076366, 187076375, 187076432, 187076483, 187076538	9.4793
LG2_221555	LG2	191926248	191929454	distant	2	LG2	194159525-194281247	11	194212290, 194214309, 194216577	9.02156
LG2_221453	LG2	191957143	191960421	local	1	LG2	188056217-195944880	59	191944474	26.6939
LG2_176740	LG2	194158759	194163177	distant	1	LG7	161893759-164652280	40	161894063	8.74085
LG2_213837	LG2	194842896	195125979	local	1	LG2	194159525-196281942	34	194452618, 194858015, 194858036, 194858091, 194858569, 194859503, 194878061, 194878427, 194878618, 194968411	22.5356
LG2_198448	LG2	194856143	194860023	local	1	LG2	194159525-196219083	38	194452618, 194858015, 194858036, 194858091, 194858569, 194859503, 194878061, 194878427, 194878618, 194968411	27.258
LG2_213942	LG2	195176930	195186578	local	1	LG2	195183120-195322989	7	195183133	9.40275
LG2_214057	LG2	195245349	195246578	local	1	LG2	195183120-195322989	7	195322566, 195322989	16.7884
LG2_214183	LG2	195334971	195336738	local	1	LG2	194277721-195376224	12	195376224	9.24363
LG2_244240	LG2	195491665	195507023	local	1	LG2	194159296-196281284	26	194277721, 194277994, 194278894, 194317408, 194317436	10.7725
LG2_220500	LG2	196244139	196245884	local	1	LG2	196261058-196281942	3	196281942	6.91876
LG2_220689	LG2	196445574	196448329	local	1	LG2	196242806-197894375	104	196280754, 196281284	8.27073
LG2_193324	LG2	196660419	196667987	local	1	LG2	196251826-197127209	35	196552102	7.11038
LG2_193360	LG2	196786665	196789386	local	1	LG2	196242806-198140288	117	196641791	13.2025
LG2_193411	LG2	196794412	196798185	local	1	LG2	196242806-198154841	125	196641791	14.7081
LG2_230678	LG2	197451693	197452070	local	1	LG2	197548882-197837989	4	197548882, 197548973, 197548976	8.59409
LG2_230694	LG2	197545424	197548524	local	1	LG2	197450071-199104282	58	198638875, 198638901, 198638941, 198763564, 198764212, 199102402, 199102403, 199103950	7.5601
LG2_208187	LG2	197813806	197815265	local	1	LG2	196251826-199177082	203	198098180	19.3848
LG2_217159	LG2	198137813	198141489	local	1	LG2	196251826-198395752	166	198096851, 198138521, 198139628, 198139655, 198139688, 198140288	10.3492
LG2_192100	LG2	198593128	198595040	local	1	LG2	198367513-199103950	31	198609287, 198610292, 198610304, 198610575, 198611308, 198611448	7.27691
LG2_192100	LG2	198593128	198595040	distant	2	LG3	129896970-129897971	6	129896970, 129897458, 129897496, 129897550, 129897557, 129897971	7.19553
LG2_192100	LG2	198593128	198595040	distant	3	LG5	85992390-86127060	10	85992390, 85992509, 85992548, 86122807, 86123074	10.579
LG2_192227	LG2	198692232	198693124	distant	1	LG1	10841834-10842137	5	10842056, 10842122, 10842137	10.9469
LG2_192227	LG2	198692232	198693124	distant	2	LG5	242101412-243044710	30	242101412, 242101438, 242101456, 242101516, 242101827, 242102191, 242102494, 242102498, 242102558, 242139252, 242139434, 242139790, 242139815, 242139908, 242140124, 242140154, 242140364, 242140553, 242141374, 242141467, 242141733, 242141969, 242142098, 242142099, 242142645, 242142664, 242991058	10.9469
LG2_192460	LG2	199287340	199288760	local	1	LG2	199241664-199315084	14	199277717, 199277934, 199277984, 199277985, 199277988, 199277989, 199277990, 199277991, 199277993, 199278206	7.25548
LG2_192710	LG2	199451501	199455320	local	1	LG2	198263204-201528672	62	199452738	13.0998
LG2_192833	LG2	199529265	199532327	local	1	LG2	198609199-199317415	85	199278331, 199278356	13.768
LG2_192860	LG2	199566782	199567922	distant	1	LG2	214218743-214705565	41	214625434	14.828
LG2_196666	LG2	199897962	199953873	distant	1	LG2	195332776-195376224	7	195335558, 195335702	6.81501
LG2_217437	LG2	200169238	200174264	local	1	LG2	198262812-201562439	153	199430249, 199430280, 199431590, 199454005, 199454176, 199454226	13.8285
LG2_184319	LG2	200229279	200231792	local	1	LG2	198638875-200364235	111	199277717, 199277934, 199277984, 199277985, 199277988, 199277989, 199277990, 199277991, 199277993, 199278206	12.9837
LG2_184325	LG2	200232871	200236908	local	1	LG2	199350693-200365332	45	200364168, 200364235	7.91436
LG2_184329	LG2	200251978	200255067	local	1	LG2	199312809-201267640	59	199430249, 199430280, 199431590, 199454005, 199454176, 199454226	14.0527
LG2_184346	LG2	200259649	200268127	local	1	LG2	200255849-201619385	53	200265092, 200265131, 200265410, 200265558, 200267757, 200339697, 200339938, 200367084	9.02792
LG2_184370	LG2	200298088	200301241	local	1	LG2	200235919-200537020	19	200255849, 200255922, 200255970, 200265370, 200265398, 200267116, 200267120, 200267168, 200267622, 200267640, 200267837, 200267880, 200267948, 200267960, 200267965, 200337900, 200340303	9.67511
LG2_184443	LG2	200364044	200368005	local	1	LG2	199454686-200644779	39	200172563, 200172573, 200172581, 200172601, 200172615, 200172658, 200172660, 200172692, 200172844, 200172897, 200172898, 200172972, 200235166, 200235439, 200235669, 200235670, 200235685, 200235691, 200235756, 200235829, 200235870, 200235905, 200236282, 200236309, 200236324, 200255961, 200265116, 200265347, 200340348, 200340404	7.71836
LG2_184465	LG2	200536288	200538169	local	1	LG2	200235919-202122558	169	200265092, 200265131, 200265410, 200265558, 200267757, 200339697, 200339938, 200367084	21.983
LG2_184617	LG2	200955458	200961821	local	1	LG2	200265092-201562439	108	201266853	9.1124
LG2_224908	LG2	201526349	201529078	local	1	LG2	199350693-201562439	176	200648558, 200648579, 200650087, 200650198, 200865304, 200867010, 201266841, 201269141, 201269174	20.9566
LG2_225041	LG2	201607067	201610506	local	1	LG2	200963129-207584596	72	201610927, 201611081, 201617706, 201618003, 201618009, 201618021, 201618023, 201618116, 201618156, 201618165, 201618168, 201618189, 201618192, 201619385	16.1351
LG2_225041	LG2	201607067	201610506	distant	2	LG2	209091767-211040695	6	211040695	7.56342
LG2_225087	LG2	201660177	201663728	local	1	LG2	201593546-203696072	30	201660490, 201661868, 201661869, 201662967	7.92867
LG2_225157	LG2	201744980	201749505	local	1	LG2	199312452-202907674	190	201671799, 201672334, 201745758, 201746693, 201746810, 201749173	17.5572
LG2_225259	LG2	201835949	201837613	local	1	LG2	201756373-202122558	21	201937518, 202079404, 202079765, 202079824, 202079827, 202079884, 202080090, 202080310, 202080343	7.96918
LG2_225326	LG2	202031205	202042953	local	1	LG2	200265092-203629480	205	201937518, 202079404, 202079765, 202079824, 202079827, 202079884, 202080090, 202080310, 202080343	19.955
LG2_175201	LG2	203115613	203118747	local	1	LG2	202895493-203703267	4	203703267	8.85579
LG2_246408	LG2	203867918	203870654	distant	1	LG8	194127254-194127380	5	194127254, 194127264, 194127338, 194127357, 194127380	6.41959
LG2_246512	LG2	204039614	204043319	local	1	LG2	202890445-204948025	58	204040318, 204040335, 204040377, 204040414, 204040479, 204040940, 204040975, 204040990, 204041009, 204041056, 204041586	32.999
LG2_246611	LG2	204214501	204217544	local	1	LG2	204040077-204233840	26	204040318, 204040335, 204040377, 204040414, 204040479, 204040940, 204040975, 204040990, 204041009, 204041056, 204041586	7.12872
LG2_229326	LG2	204338966	204341539	local	1	LG2	204158440-204233840	13	204158440, 204158738, 204158827, 204158851, 204158890, 204215275, 204215308, 204216603	7.19668
LG2_229370	LG2	204357784	204360018	local	1	LG2	204040077-204489138	30	204158440, 204158738, 204158827, 204158851, 204158890, 204215275, 204215308, 204216603	9.55405
LG2_174560	LG2	204480190	204489351	local	1	LG2	202901082-211481813	62	204489138	16.3411
LG2_174455	LG2	204612988	204620890	local	1	LG2	204611745-204885611	24	204761607	12.1391
LG2_232575	LG2	207624390	207626030	distant	1	LG5	276373116-281735470	5	276373116	7.44034
LG2_201225	LG2	208167281	208169409	distant	1	LG3	129896518-129898572	12	129896970, 129897458, 129897496, 129897550, 129897557, 129897971	6.95582
LG2_190130	LG2	208670014	208672944	distant	1	LG4	350185121-351946588	66	350185636, 350185843, 350185855, 350185864, 350185885, 351943950	8.45976
LG2_227577	LG2	208852548	208859138	distant	1	LG6	185784791-186287709	8	185904325	7.11743
LG2_249726	LG2	211019735	211021753	local	1	LG2	211335527-212208555	62	211335527, 211336818, 212070222, 212205419, 212205425, 212205429, 212205440, 212205509, 212205527, 212205539, 212205542, 212205553, 212205616, 212205666, 212206240, 212206774, 212206793, 212206876, 212206886, 212206921, 212207042, 212207056, 212207263, 212207264, 212207350, 212207387, 212207458, 212207547, 212207548, 212207562, 212207564, 212207576, 212207594, 212207622, 212207635, 212207724, 212…	8.67711
LG2_249656	LG2	211040248	211043730	local	1	LG2	200963129-214213992	61	211481813	14.4099
LG2_249575	LG2	211251450	211252643	local	1	LG2	210922163-211039173	8	211020250, 211020442, 211021060, 211021668, 211036633, 211039173	10.8815
LG2_197243	LG2	212033717	212037369	distant	1	LG6	86392582-86393647	19	86392582, 86392630, 86392663, 86392764, 86392779, 86392839, 86392851, 86392860, 86392878, 86392899, 86392920, 86392929, 86392953, 86393013, 86393230, 86393524, 86393575, 86393647	6.91957
LG2_197125	LG2	212152773	212154314	distant	1	LG2	204216293-211481813	10	211481813	8.88941
LG2_197080	LG2	212199209	212201262	local	1	LG2	210922163-212522787	77	212153886, 212153935, 212178422, 212178560, 212178676, 212178875, 212179377, 212179624, 212199628, 212200175, 212200956	10.0962
LG2_197057	LG2	212205096	212208970	local	1	LG2	210922163-212522787	76	212153886, 212153935, 212178422, 212178560, 212178676, 212178875, 212179377, 212179624, 212199628, 212200175, 212200956	15.6416
LG2_197044	LG2	212209651	212211909	local	1	LG2	210922163-212522787	77	212153886, 212153935, 212178422, 212178560, 212178676, 212178875, 212179377, 212179624, 212199628, 212200175, 212200956	18.3663
LG2_245188	LG2	212396825	212401296	local	1	LG2	211335527-212522787	74	212153886, 212153935, 212178422, 212178560, 212178676, 212178875, 212179377, 212179624, 212199628, 212200175, 212200956	11.1599
LG2_245031	LG2	212642468	212662509	local	1	LG2	209226519-213048869	9	212727679	9.41065
LG2_206410	LG2	212718483	212721509	local	1	LG2	197837347-214213992	78	211481813	19.1637
LG2_206433	LG2	212730274	212731174	distant	1	LG4	192977135-193059285	15	192977135, 193025617, 193025826	6.70387
LG2_200601	LG2	213393240	213395678	local	1	LG2	213446734-213769205	13	213768946, 213769205	6.94235
LG2_248857	LG2	214265848	214269132	local	1	LG2	214218743-214602072	7	214224729, 214584040, 214585667, 214587749, 214602072	7.05591
LG2_249292	LG2	214711396	214714887	local	1	LG2	212207665-214705565	42	214679198, 214683469, 214683488, 214704750, 214704921, 214705565	21.8395
LG2_224030	LG2	217074110	217076870	local	1	LG2	215009491-216951856	15	216837009	7.22197
LG3_269796	LG3	883997	892024	distant	1	LG8	230559556-231341206	3	231339812	8.41448
LG3_263492	LG3	1543958	1550755	local	1	LG3	1586741-5585530	9	1586741, 1608084, 3065602, 3065632, 3066004, 3066046, 3066085, 3066271	7.61013
LG3_316343	LG3	3718625	3721249	distant	1	LG1	122267938-133505969	84	124686627	12.0981
LG3_316343	LG3	3718625	3721249	distant	2	LG6	70980263-73801204	39	70981629	8.22598
LG3_316383	LG3	3722085	3723914	distant	1	LG8	134865704-137972819	121	137584905, 137584915, 137584929, 137584942, 137585068, 137585209, 137585212, 137801784, 137802267, 137802285	32.3365
LG3_316383	LG3	3722085	3723914	distant	2	LG8	143307105-146561452	75	145384778, 145384793, 145384796	12.9419
LG3_292680	LG3	5572083	5575521	local	1	LG3	1389474-9897109	144	5491668	10.7617
LG3_292670	LG3	5576582	5578778	local	1	LG3	1389474-9897109	95	5492373, 5493244, 5716942, 5717003, 5717784	18.1134
LG3_292625	LG3	5599104	5601592	local	1	LG3	1389474-11560318	176	5492373, 5493244, 5716942, 5717003, 5717784	10.3631
LG3_292373	LG3	6048086	6050229	local	1	LG3	5945581-6055844	3	6055844	7.26851
LG3_292344	LG3	6053496	6055601	local	1	LG3	5945526-6056109	4	5945526, 5945932	11.9733
LG3_292307	LG3	6160657	6161716	distant	1	LG2	100619582-100621708	3	100620771	8.30573
LG3_292307	LG3	6160657	6161716	local	2	LG3	5945386-6055844	4	5945581, 5945664	15.0854
LG3_290157	LG3	6658718	6663441	distant	1	LG5	85992390-86123651	8	86123627, 86123633, 86123651	7.29662
LG3_290089	LG3	7094339	7098727	local	1	LG3	1055534-11560318	127	5945526, 5945932	19.3092
LG3_281386	LG3	7667199	7670755	local	1	LG3	7667968-11532471	118	8062508	8.82697
LG3_281386	LG3	7667199	7670755	distant	2	LG3	17200614-17705496	7	17621696, 17621722, 17621789, 17622877, 17705496	8.03093
LG3_281366	LG3	7747455	7749692	local	1	LG3	7667968-8062760	48	7667968, 7668199, 7668228, 7668345, 7668346, 7668357, 7668548, 7668598, 7668631, 7668637, 7668640, 7668642, 7668646, 7668736, 7668739, 7669080, 7669422, 7670657, 7826154, 7826780, 7826796, 7826822, 7826919, 7826964, 7826967, 7826974, 7827075, 7827165, 7827354, 7827685, 7827878, 7827884, 7827885, 7827896, 7827963, 7827969, 7828025, 8035678, 8035716, 8036106, 8038138, 8038141, 8038212, 8038454, 806…	6.87367
LG3_281350	LG3	7760596	7764550	local	1	LG3	1389474-11734170	270	7827738	23.9278
LG3_281350	LG3	7760596	7764550	distant	2	LG3	17621696-17705496	5	17621696, 17621722, 17621789, 17622877, 17705496	7.7532
LG3_281350	LG3	7760596	7764550	distant	3	LG5	12564542-12564559	4	12564559	6.83874
LG3_309210	LG3	8062025	8069582	distant	1	LG3	8748511-9897109	14	8756236, 8756363, 8756402, 8756643, 8756718, 8778707, 8778728, 8778887, 8778968	6.50712
LG3_309124	LG3	8201894	8211402	distant	1	LG1	122267938-133505969	87	125439798	13.544
LG3_308913	LG3	8636415	8639197	local	1	LG3	8063202-8780081	53	8064795, 8064873, 8064901, 8064909	8.21102
LG3_308709	LG3	8755613	8758125	local	1	LG3	1389474-11734170	218	8756198, 8756576, 8780001, 8780081	14.878
LG3_279665	LG3	8927091	8931116	local	1	LG3	1389474-17705496	277	9123902	26.908
LG3_279589	LG3	8987975	8989350	local	1	LG3	1389474-11560318	212	8951144, 9123853	15.112
LG3_279578	LG3	9059841	9063283	local	1	LG3	1389474-30002045	341	11387834, 11387837	25.0977
LG3_279269	LG3	9448152	9454214	local	1	LG3	1389474-17705496	292	8821193	19.5423
LG3_274360	LG3	9946492	9958898	local	1	LG3	9983748-10073187	41	9983748, 9985167, 9985359, 9985377, 9986301, 9986325, 9986575, 9987029, 9987040, 9987048, 9987104, 9987118, 9987420, 9987454, 9987493, 9987508, 9987551, 9987587, 9987589, 9987594, 9990478, 9990720, 9991330, 9991389, 9991413, 9992079, 9992407, 9994283, 9994296, 10070909, 10071985, 10072237, 10073187	7.08444
LG3_274451	LG3	9990279	9994546	local	1	LG3	8342880-12317115	103	9983748, 9985167, 9985359, 9985377, 9986301, 9986325, 9986575, 9987029, 9987040, 9987048, 9987104, 9987118, 9987420, 9987454, 9987493, 9987508, 9987551, 9987587, 9987589, 9987594, 9990478, 9990720, 9991330, 9991389, 9991413, 9992079, 9992407, 9994283, 9994296, 10070909, 10071985, 10072237, 10073187	25.7866
LG3_274586	LG3	10209534	10211149	local	1	LG3	9983748-10974430	43	9983748, 9985167, 9985359, 9985377, 9986301, 9986325, 9986575, 9987029, 9987040, 9987048, 9987104, 9987118, 9987420, 9987454, 9987493, 9987508, 9987551, 9987587, 9987589, 9987594, 9990478, 9990720, 9991330, 9991389, 9991413, 9992079, 9992407, 9994283, 9994296, 10070909, 10071985, 10072237, 10073187	11.802
LG3_259104	LG3	10609481	10611446	distant	1	LG3	129896773-129898572	8	129896773, 129897484, 129897505	6.96222
LG3_259104	LG3	10609481	10611446	distant	2	LG5	85992390-86127060	10	86123627, 86123633, 86123651	7.72778
LG3_304642	LG3	11559674	11560515	local	1	LG3	1389474-17705496	334	11559265, 11559286, 11559289	16.3288
LG3_304629	LG3	11568387	11573410	local	1	LG3	10968938-16112272	47	10972945, 10974120, 10975149, 11023369, 11330875, 11331655, 11382837, 11383305, 11383811, 11384268, 11384685, 11384827, 11384893, 11385064, 11385069, 11385128, 11385984, 11386579, 11386734	14.2817
LG3_263021	LG3	11685550	11695889	local	1	LG3	11686023-11734170	14	11687999, 11688022, 11732907, 11733235, 11733841, 11734170	6.98053
LG3_269741	LG3	12482618	12492845	local	1	LG3	9983748-12490789	51	12316541	19.2243
LG3_278358	LG3	13658042	13659858	local	1	LG3	13655837-14873194	29	14716068, 14716090, 14716103, 14716657	8.02495
LG3_313693	LG3	14186728	14189377	distant	1	LG4	8809883-12448584	184	11979899, 11979901, 11979902, 11979905, 11980260, 11980323, 11980326, 11980512, 11980596, 11982710, 11983758, 11984126, 11985047, 11985937	20.4623
LG3_322549	LG3	14745157	14751111	local	1	LG3	10972945-16112272	142	14800186	21.3707
LG3_322678	LG3	14911371	14912226	local	1	LG3	11531051-15307806	101	14853878	14.4462
LG3_322749	LG3	15138428	15141271	local	1	LG3	8819426-17705496	174	15307806	30.2859
LG3_322749	LG3	15138428	15141271	distant	2	LG3	25779100-30002045	66	26672493, 26672676, 26673852, 26673882, 26673939, 26674184, 26677133, 26677264, 26678354, 26684115, 26684320, 26698528, 26698847, 26699226, 26699948, 26700074	10.4
LG3_322770	LG3	15219476	15224312	distant	1	LG3	129896518-129898572	12	129896970, 129897458, 129897496, 129897550, 129897557, 129897971	9.26179
LG3_323416	LG3	15744184	15747108	distant	1	LG0	42282797-48884655	8	46876136, 46876393, 46876447	11.7399
LG3_323416	LG3	15744184	15747108	distant	2	LG1	212981334-213095486	23	212983102, 212983308, 212983715, 212983736, 212983890, 212984095, 212987900	23.3629
LG3_257613	LG3	16143137	16148523	distant	1	LG3	7668366-11532471	45	11464340, 11464370, 11464829, 11529176, 11531516, 11531677, 11532471	7.36524
LG3_257613	LG3	16143137	16148523	distant	2	LG3	17200614-17705496	6	17200614	8.36945
LG3_304027	LG3	16393658	16398446	local	1	LG3	10974430-16112272	113	15026353, 15026437, 15026713, 15026722, 15026920, 15027091, 15027193, 15138783, 15138823, 15139495, 15139650, 15140279, 15140465	12.524
LG3_259926	LG3	16989254	16993446	distant	1	LG4	119281513-119428627	21	119282640	6.92373
LG3_259965	LG3	17033956	17038508	distant	1	LG3	11559532-16112272	61	16112272	10.0578
LG3_259971	LG3	17035520	17038508	local	1	LG3	8638212-17705496	134	14880034	13.6455
LG3_276365	LG3	17570136	17575326	distant	1	LG2	124957906-125506227	106	125464048	15.7788
LG3_276365	LG3	17570136	17575326	local	2	LG3	11387834-23959243	48	17573639	28.314
LG3_276365	LG3	17570136	17575326	distant	3	LG3	29998284-30002045	8	30000896, 30001008	10.0483
LG3_276417	LG3	17620834	17624071	local	1	LG3	17200614-17705496	6	17200614	6.45158
LG3_310725	LG3	18268958	18275417	local	1	LG3	18253359-18272140	16	18271747	9.83918
LG3_276808	LG3	20451501	20453687	distant	1	LG8	68073479-68665358	101	68231576	13.5721
LG3_321348	LG3	22006910	22010562	local	1	LG3	21701300-22009455	6	21775945, 21953910, 21953969, 22007013, 22009455	7.94728
LG3_331403	LG3	22270115	22276866	distant	1	LG3	8342880-8821193	5	8821193	6.80758
LG3_331403	LG3	22270115	22276866	distant	2	LG3	17621696-17705496	5	17621696, 17621722, 17621789, 17622877, 17705496	7.07493
LG3_331686	LG3	22607385	22614331	local	1	LG3	22690445-22693708	16	22690445	7.72382
LG3_302524	LG3	23860705	23868761	local	1	LG3	22589841-24197834	40	23769742, 23769763, 23769766, 23770120, 23770666, 23774810, 23861292	14.9829
LG3_325857	LG3	25685253	25687795	distant	1	LG2	70271-6496436	39	6496436	8.69552
LG3_275736	LG3	25974160	25979431	local	1	LG3	25779100-26700074	35	25803051, 26115292, 26115613, 26487518, 26488551	8.59123
LG3_272962	LG3	26998239	27000637	local	1	LG3	17200614-34541875	99	26775560	30.6997
LG3_273282	LG3	27310042	27312069	distant	1	LG3	14876022-15002249	28	14876722, 14984371	6.762
LG3_273282	LG3	27310042	27312069	local	2	LG3	27590677-28669275	17	27590677, 27590686, 27591159	8.25056
LG3_262073	LG3	29910483	29913839	distant	1	LG4	109840868-109840954	5	109840909, 109840914	8.00574
LG3_261699	LG3	30146578	30148096	local	1	LG3	26676930-30361726	28	30202135, 30202474, 30203742	18.1372
LG3_304787	LG3	31230945	31241448	local	1	LG3	31236073-31390012	35	31236073, 31236480, 31236507, 31236558, 31236591, 31237756, 31237869, 31240304, 31240363, 31257889, 31258008, 31258011, 31258013, 31258273, 31258320, 31258406, 31258503, 31258539, 31258845, 31357947, 31359185, 31389425, 31389460, 31389642, 31389667, 31389760, 31389799, 31389829, 31389862, 31389866, 31389867, 31389886, 31389943, 31389978, 31390012	8.42113
LG3_327287	LG3	32071859	32073361	distant	1	LG1	47654372-47796719	5	47654372, 47662315, 47792229, 47792262, 47796719	6.37493
LG3_329636	LG3	32432072	32436599	distant	1	LG5	274959327-275339345	11	275306686	7.89145
LG3_329636	LG3	32432072	32436599	distant	2	LG5	280179734-285131619	22	280304335	12.5878
LG3_330869	LG3	33341951	33343785	distant	1	LG3	22414082-22577065	3	22414082, 22575853, 22577065	8.30464
LG3_330869	LG3	33341951	33343785	distant	2	LG3	34087569-34089976	4	34087847	7.23013
LG3_275592	LG3	34083845	34088669	distant	1	LG3	23959243-32164579	52	25354031	12.9436
LG3_293418	LG3	34488028	34491469	local	1	LG3	29998284-41274263	58	35278185	12.6103
LG3_293418	LG3	34488028	34491469	distant	2	LG3	58830143-58875322	4	58875322	7.84244
LG3_322119	LG3	35282526	35284496	distant	1	LG8	161432459-164012030	3	161432459, 161432909	6.60457
LG3_265274	LG3	36163511	36167472	local	1	LG3	35278185-37743730	71	36165395	8.97257
LG3_265164	LG3	36220335	36222180	local	1	LG3	36164016-36420366	62	36238288, 36238294, 36238312, 36238399, 36238673, 36238736, 36239071, 36239077, 36242518	10.8911
LG3_258106	LG3	36479363	36482017	local	1	LG3	36404084-37490295	17	36461584, 36480333, 36480338, 36480382, 36480436, 36480789, 36480819	12.5939
LG3_258129	LG3	36483974	36493624	local	1	LG3	36461584-37490295	11	36461584, 36480333, 36480338, 36480382, 36480436, 36480789, 36480819	15.824
LG3_318500	LG3	37481374	37492709	distant	1	LG3	36238288-36242518	9	36238288, 36238294, 36238312, 36238399, 36238673, 36238736, 36239071, 36239077, 36242518	6.51695
LG3_328718	LG3	38262510	38264687	distant	1	LG3	29975797-29976178	3	29975797, 29976000, 29976178	7.42815
LG3_328718	LG3	38262510	38264687	local	2	LG3	37262466-41274263	150	39568135, 39568320, 39568466	23.7736
LG3_288442	LG3	38431550	38434931	local	1	LG3	38432564-39568466	8	38432564	8.87171
LG3_288043	LG3	38944697	38961312	distant	1	LG3	41226179-42204105	10	41269100	8.10462
LG3_326440	LG3	39531705	39536532	local	1	LG3	37262466-39535279	11	39535279	9.85289
LG3_326596	LG3	39628808	39629799	local	1	LG3	34541556-41274263	147	39601494, 39615539, 39615542, 39615704, 39616379, 39616394, 39654868, 39655822, 39656463, 39656687, 39657680	14.4095
LG3_326628	LG3	39654652	39658264	local	1	LG3	35278185-41274393	187	39601515	25.7498
LG3_326698	LG3	39664352	39666845	local	1	LG3	38432564-42359085	102	40845326, 40845371, 40845489, 40845522	12.315
LG3_320225	LG3	40278978	40280835	local	1	LG3	39506065-40845522	100	40845326, 40845371, 40845489, 40845522	11.4425
LG3_274225	LG3	40842884	40846709	local	1	LG3	35278185-52158883	78	40478660	11.3175
LG3_274225	LG3	40842884	40846709	distant	2	LG3	58830143-58875322	4	58830143, 58830601	7.16529
LG3_86252	LG3	41263759	41265047	local	1	LG3	35278185-45378202	89	41274393	28.9439
LG3_86237	LG3	41267743	41269292	local	1	LG3	34087569-45378202	98	41274393	31.616
LG3_282401	LG3	42203463	42208929	local	1	LG3	41506737-42407582	38	41645886, 41783967, 41784899, 41791278, 41791488, 41791651, 41791663	17.4593
LG3_282430	LG3	42232281	42233452	local	1	LG3	41506737-42204105	14	42204105	11.9121
LG3_291809	LG3	42357585	42360118	local	1	LG3	41274393-42407582	25	42354543, 42355208, 42357655, 42357840, 42358648, 42406648, 42406680, 42406697, 42406857, 42407109, 42407204, 42407213, 42407267, 42407287, 42407305, 42407372, 42407375, 42407395, 42407453, 42407582	9.45661
LG3_291766	LG3	42406525	42408105	local	1	LG3	41274393-45380398	41	42359085	22.7015
LG3_268829	LG3	43040215	43044873	local	1	LG3	42713232-45350151	54	43051908	14.8525
LG3_268880	LG3	43053325	43055797	local	1	LG3	42354543-43051908	56	42407196	16.8589
LG3_268880	LG3	43053325	43055797	distant	2	LG3	48063998-48090197	6	48090139, 48090194, 48090197	7.0376
LG3_82646	LG3	44026209	44028374	distant	1	LG3	43033201-43051908	30	43038442	8.15828
LG3_82673	LG3	44129315	44133508	distant	1	LG5	304985255-307532999	89	305709613	9.49531
LG3_283280	LG3	45270904	45275022	local	1	LG3	41825010-52301550	237	45414232	17.0552
LG3_282948	LG3	45408909	45412716	local	1	LG3	44736704-45483563	21	44736704	8.53186
LG3_271960	LG3	46020657	46030689	local	1	LG3	45484662-47042638	62	46029327, 46029336	7.61058
LG3_271766	LG3	46233565	46235912	local	1	LG3	45414232-47042638	142	46349008, 46349354, 46349355	25.6722
LG3_271295	LG3	46609951	46612956	local	1	LG3	44736704-48031171	198	45978357, 46348277, 46349173, 46612419, 46612457, 46612542, 46613665, 46613731, 46613747, 46613932, 46614033, 46614036, 46614477, 46615213, 46616446, 46616457, 46619170, 46619818, 46626891, 46630105, 46630329, 46630716, 46632698, 46632860, 46632911, 46632920, 46632924, 46633004, 46776954, 46780132	18.639
LG3_271275	LG3	46613245	46616692	local	1	LG3	41792064-48031171	215	45976155, 46545350, 46549805, 46549832, 46551735, 46552871, 46553261, 46553468, 46553853, 46554030, 46554118, 46554122, 46584196, 46584677, 46587174, 46587783, 46588255, 46588488, 46610063, 46610857, 46610862, 46610896, 46611301, 46611584, 46612332, 46618431, 46618546, 46618548, 46618549, 46618648, 46618816, 46618888, 46619414, 46619682, 46625085, 46766897, 46776763	20.454
LG3_320324	LG3	46776751	46780264	local	1	LG3	44736704-47042638	157	45978357, 46348277, 46349173, 46612419, 46612457, 46612542, 46613665, 46613731, 46613747, 46613932, 46614033, 46614036, 46614477, 46615213, 46616446, 46616457, 46619170, 46619818, 46626891, 46630105, 46630329, 46630716, 46632698, 46632860, 46632911, 46632920, 46632924, 46633004, 46776954, 46780132	18.765
LG3_325294	LG3	47033965	47041223	local	1	LG3	45484662-47042638	131	46856368, 46857186, 46857251, 47031057, 47031656, 47037446, 47037587, 47038070	9.35815
LG3_293288	LG3	47596284	47597758	distant	1	LG3	129896970-129898572	9	129898324, 129898534, 129898572	7.65504
LG3_293288	LG3	47596284	47597758	distant	2	LG5	85101946-86152762	13	85992390, 85992509, 85992548, 86122807, 86123074	11.7302
LG3_293222	LG3	47643642	47646974	local	1	LG3	42354543-52158883	56	48090139, 48090194, 48090197	16.2014
LG3_293222	LG3	47643642	47646974	distant	2	LG3	59756684-59760189	4	59758391	8.29582
LG3_302379	LG3	47765437	47766649	local	1	LG3	40478817-56446967	138	47645615, 47645624, 47645702, 47645750, 47645753, 47645867	29.1519
LG3_302379	LG3	47765437	47766649	distant	2	LG3	58830143-59760189	7	59758391	8.64349
LG3_302312	LG3	47833349	47835737	local	1	LG3	47645615-48090197	54	48090139, 48090194, 48090197	25.0792
LG3_284170	LG3	47990779	47993601	local	1	LG3	45379091-52086074	120	47875446	14.5291
LG3_284355	LG3	48089254	48092307	local	1	LG3	44736704-48459555	132	48063998, 48064427, 48064469	16.21
LG3_284395	LG3	48151378	48161764	local	1	LG3	48063998-48090197	6	48063998, 48064427, 48064469	7.47306
LG3_265871	LG3	48317924	48328824	distant	1	LG1	122214431-133505969	111	125441430, 125441431	18.8374
LG3_275927	LG3	51298599	51300602	distant	1	LG9	72501364-72502832	11	72501364, 72501368	6.90047
LG3_295442	LG3	52068995	52070381	distant	1	LG3	44268935-45483563	5	44268935	8.04762
LG3_295442	LG3	52068995	52070381	local	2	LG3	51311092-56399623	81	52158938, 52158955	23.6283
LG3_295436	LG3	52070408	52070842	local	1	LG3	44268935-56022546	89	51979467, 51979506, 51979518, 51979552, 52158374, 52158384, 52158545, 52158546, 52158746	23.1567
LG3_295426	LG3	52167257	52173458	local	1	LG3	44268935-56022546	198	52159462, 52159558, 52182517, 52182699, 52183254, 52183809, 52188759, 52188800, 52301550	31.2086
LG3_295426	LG3	52167257	52173458	distant	2	LG3	58830143-63116387	24	59758391	8.90291
LG3_295355	LG3	52300812	52308132	local	1	LG3	52183752-56023943	20	52183752	16.4502
LG3_295339	LG3	52313147	52315470	local	1	LG3	52183752-52351321	11	52351321	13.3491
LG3_262436	LG3	52530806	52533918	local	1	LG3	44564721-56446967	92	56022546	16.3317
LG3_262436	LG3	52530806	52533918	distant	2	LG3	58830143-69895015	74	59758391	11.7868
LG3_291222	LG3	53713219	53717576	local	1	LG3	54168442-54878362	15	54168442	10.1587
LG3_308531	LG3	53874871	53878758	distant	1	LG3	51311092-52301550	30	51311092, 51311262, 51311409, 51372824, 51372830, 51372833, 51372887	10.8831
LG3_277811	LG3	54175060	54177577	local	1	LG3	54169361-55678031	39	54209927, 54210002, 54210299, 54210401, 54210425, 54210530	14.541
LG3_277736	LG3	54248822	54252505	local	1	LG3	54169619-55678031	4	55607334, 55607412, 55678031	7.3595
LG3_289653	LG3	54622468	54625518	local	1	LG3	54169361-55678031	38	54169361, 54171082	13.3275
LG3_289684	LG3	54624622	54634163	distant	1	LG1	54798044-57726835	251	57378090, 57378096, 57378105	10.6676
LG3_305015	LG3	55632395	55634724	local	1	LG3	55608279-55677892	3	55608279, 55677823, 55677892	6.40301
LG3_256972	LG3	61600867	61607393	local	1	LG3	61604243-61606678	17	61604243, 61604565, 61604593, 61604664, 61604674, 61604681, 61605013, 61605194, 61605199, 61605437, 61605446, 61605453, 61605487, 61605631, 61605820, 61605826, 61606678	6.73723
LG3_256972	LG3	61600867	61607393	distant	2	LG8	18927550-21156352	81	20421170	7.31405
LG3_256934	LG3	61771370	61772849	distant	1	LG7	115527190-115606402	11	115527190, 115527379, 115528052	6.77719
LG3_277133	LG3	62368813	62372458	local	1	LG3	58830143-65150142	51	62413655, 62413718, 62413738, 62413753, 62413774, 62413813, 62413816, 62413831, 62413903, 62414112, 62417483, 62417807	8.83049
LG3_327398	LG3	63908023	63909285	distant	1	LG8	217783463-220228309	6	217980575, 217982597	6.61496
LG3_284809	LG3	65069344	65073166	local	1	LG3	61793659-65150142	52	64883026, 64883037, 65003293, 65069751, 65070096, 65071732, 65071798, 65071909, 65071924, 65072058, 65080296	9.29165
LG3_268321	LG3	67991363	67994194	distant	1	LG2	164878637-167564976	4	166553786	8.8354
LG3_268321	LG3	67991363	67994194	distant	2	LG2	177205212-184961913	14	179567762	9.41979
LG3_268321	LG3	67991363	67994194	distant	3	LG2	189842224-203649806	35	197837347	16.3594
LG3_268296	LG3	68089299	68091133	local	1	LG3	64619097-68504195	23	64709297	8.23577
LG3_267952	LG3	68546012	68547704	local	1	LG3	67589056-68799720	55	68544886, 68544931, 68545239, 68564817, 68564877, 68565035, 68565243, 68565652	8.25162
LG3_267868	LG3	68709596	68715467	local	1	LG3	68544886-68799720	36	68623299, 68623317, 68623835, 68623850, 68623866, 68623907, 68719319, 68720502, 68720547, 68720736, 68720754, 68720957, 68721005, 68721029, 68721650, 68721674, 68722099, 68722590, 68797286, 68798190, 68798621, 68799187, 68799351, 68799447, 68799617, 68799720	7.82558
LG3_267860	LG3	68719017	68720279	local	1	LG3	67589056-69001347	63	68623299, 68623317, 68623835, 68623850, 68623866, 68623907, 68719319, 68720502, 68720547, 68720736, 68720754, 68720957, 68721005, 68721029, 68721650, 68721674, 68722099, 68722590, 68797286, 68798190, 68798621, 68799187, 68799351, 68799447, 68799617, 68799720	18.3859
LG3_270821	LG3	68813654	68818068	local	1	LG3	68814555-69462169	13	68814555, 69054302, 69131856, 69252733, 69253955, 69254111, 69258316, 69451989	10.0378
LG3_270670	LG3	69054193	69057126	local	1	LG3	68814555-69451989	9	68814555, 69054302, 69131856, 69252733, 69253955, 69254111, 69258316, 69451989	7.85573
LG3_270578	LG3	69154845	69157376	local	1	LG3	68814555-69461806	11	68814555, 69054302, 69131856, 69252733, 69253955, 69254111, 69258316, 69451989	10.4149
LG3_284078	LG3	69491910	69492387	distant	1	LG9	33149419-35652894	99	34481203	17.2281
LG3_315844	LG3	69891269	69895572	distant	1	LG3	56261015-56471174	24	56428322, 56433971, 56434052, 56434298, 56434640, 56435081, 56435120, 56435208, 56435212, 56435342, 56435354, 56435363	8.15193
LG3_315844	LG3	69891269	69895572	distant	2	LG3	58875149-59760189	5	59758391	7.09909
LG3_315844	LG3	69891269	69895572	local	3	LG3	67993764-70062446	11	69894674, 69894686, 69894713, 69894729, 69894885, 69894913	20.1774
LG3_315844	LG3	69891269	69895572	distant	4	LG3	88427812-90845371	10	90845170, 90845371	7.75705
LG3_315781	LG3	69899939	69901875	distant	1	LG3	87892752-94318082	15	90446731, 90446733, 90448201	6.76379
LG3_303505	LG3	71029700	71032956	distant	1	LG1	48820398-51333482	244	51216462	24.0952
LG3_294339	LG3	71483885	71489770	distant	1	LG3	75916252-80190739	67	76255827, 76255829, 76255831, 76255840, 76255891, 76255928, 76256004, 76256028, 76257008, 76257073, 76257176, 76257455, 76257830, 76258128, 76258160, 76427112, 76427302, 76427916, 76627568	7.31383
LG3_294339	LG3	71483885	71489770	distant	2	LG3	84827296-90845371	18	90056312	8.22496
LG3_294339	LG3	71483885	71489770	distant	3	LG4	212109978-212110028	3	212109978, 212110005, 212110028	6.63435
LG3_294274	LG3	71625518	71627697	local	1	LG3	71627135-71686849	4	71627135, 71686519, 71686839, 71686849	7.20826
LG3_294114	LG3	71994800	72000822	local	1	LG3	71627135-71686849	4	71627135, 71686519, 71686839, 71686849	8.5037
LG3_294050	LG3	72017955	72021409	local	1	LG3	71627135-71686849	4	71627135, 71686519, 71686839, 71686849	6.83079
LG3_294004	LG3	72024410	72027490	distant	1	LG5	85992390-86123074	5	85992390, 85992509, 85992548, 86122807, 86123074	6.56937
LG3_266760	LG3	72476192	72477532	distant	1	LG9	177234541-177444957	18	177240586, 177240596	8.24267
LG3_274043	LG3	72935688	72938976	local	1	LG3	72674968-72938707	6	72787710	7.44679
LG3_310092	LG3	73471178	73475671	distant	1	LG3	74039497-84827296	26	74039497, 74039537	8.00123
LG3_304152	LG3	73692370	73695794	distant	1	LG3	59758391-62417807	18	59758391	7.31678
LG3_304152	LG3	73692370	73695794	local	2	LG3	73972972-80190739	42	76012882	12.9424
LG3_304152	LG3	73692370	73695794	distant	3	LG3	84827296-95161796	182	90845170, 90845371	11.3562
LG3_304152	LG3	73692370	73695794	distant	4	LG4	211000992-211001050	3	211001050	6.73889
LG3_304111	LG3	73700801	73710395	local	1	LG3	73292815-80337507	82	75916252, 75916298, 75997679, 75997754, 75998322, 75998338, 75998383, 75998452, 75998455, 75998487, 75998700, 75998731, 75998800, 75998884, 75999416	22.194
LG3_304111	LG3	73700801	73710395	distant	2	LG3	88427812-90845454	14	90282431	6.87471
LG3_287279	LG3	74472463	74477225	distant	1	LG3	67993764-68456437	3	67993764	7.45322
LG3_287279	LG3	74472463	74477225	distant	2	LG3	84827296-90845371	18	90845170, 90845371	7.51884
LG3_290370	LG3	76214202	76216360	local	1	LG3	73653153-76940721	79	75916252, 75916298, 75997679, 75997754, 75998322, 75998338, 75998383, 75998452, 75998455, 75998487, 75998700, 75998731, 75998800, 75998884, 75999416	13.3108
LG3_290382	LG3	76255716	76258788	local	1	LG3	73653153-79210291	101	76255827, 76255829, 76255831, 76255840, 76255891, 76255928, 76256004, 76256028, 76257008, 76257073, 76257176, 76257455, 76257830, 76258128, 76258160, 76427112, 76427302, 76427916, 76627568	19.0461
LG3_290413	LG3	76271085	76273723	local	1	LG3	76255827-76627568	19	76255827, 76255829, 76255831, 76255840, 76255891, 76255928, 76256004, 76256028, 76257008, 76257073, 76257176, 76257455, 76257830, 76258128, 76258160, 76427112, 76427302, 76427916, 76627568	6.47008
LG3_290660	LG3	76935512	76938145	local	1	LG3	76628023-76943267	35	76942249, 76942785	7.72724
LG3_272825	LG3	77688592	77691230	local	1	LG3	77413373-79210010	69	77840115, 77840161, 77840231, 77842599	9.25795
LG3_296179	LG3	78200519	78203554	local	1	LG3	74024379-79210366	7	78379818	9.59716
LG3_296179	LG3	78200519	78203554	distant	2	LG3	88412515-90845371	30	90845170, 90845371	7.49342
LG3_282825	LG3	78365075	78368067	local	1	LG3	74039442-80361942	168	78379818	25.3195
LG3_282844	LG3	78380452	78384267	distant	1	LG3	58830143-65136146	17	58875322	10.1033
LG3_282844	LG3	78380452	78384267	local	2	LG3	74105505-80195380	118	78379818	12.1017
LG3_282844	LG3	78380452	78384267	distant	3	LG3	87764967-95161796	110	87896394, 87896458, 87896588, 87896802, 87935507, 87950963, 88026184, 88412309, 88414035, 88414037, 88414104, 89400768, 89401059, 90424287	8.4075
LG3_311763	LG3	78555087	78558689	local	1	LG3	74024379-80338312	67	79190468	17.2754
LG3_311763	LG3	78555087	78558689	distant	2	LG3	87764967-95161796	143	88541180	8.64732
LG3_311724	LG3	78583589	78596594	local	1	LG3	74024379-80190739	68	79190468	20.4383
LG3_311724	LG3	78583589	78596594	distant	2	LG3	87764967-95161796	107	88541180	8.98877
LG3_311713	LG3	78602541	78603613	local	1	LG3	77332524-79212060	81	79092230	13.7736
LG3_311670	LG3	78673669	78676895	local	1	LG3	73781868-80338099	133	79035461, 79092545, 79190532, 79190557, 79190612, 79190754, 79190784	13.5944
LG3_311658	LG3	78691736	78695776	local	1	LG3	79033186-79190784	9	79092230	8.56932
LG3_311558	LG3	78838757	78842668	local	1	LG3	77329738-79210010	88	78381050	12.8479
LG3_311497	LG3	78998189	79000311	local	1	LG3	73780475-80362302	142	78381213	16.5824
LG3_311433	LG3	79032817	79035890	local	1	LG3	78381777-81652352	6	79750442	6.788
LG3_289190	LG3	80709712	80713952	distant	1	LG3	129898324-129898572	3	129898324, 129898534, 129898572	6.53606
LG3_303628	LG3	81651700	81653889	distant	1	LG3	129896731-129898572	10	129896970, 129897458, 129897496, 129897550, 129897557, 129897971	7.84656
LG3_275139	LG3	82613987	82615609	distant	1	LG3	74024379-74107597	3	74024379, 74107597	6.54687
LG3_275139	LG3	82613987	82615609	local	2	LG3	76012882-95161796	218	88427812, 88429687, 90055835, 90055836, 90248132, 90411765, 90412568	12.4133
LG3_285349	LG3	84087386	84091696	distant	1	LG3	77332524-79191115	73	78380934	10.5101
LG3_296553	LG3	85498080	85685357	distant	1	LG3	128794963-129892137	9	129892137	6.98724
LG3_266451	LG3	87862523	87864865	distant	1	LG3	74024379-74107597	3	74105845	9.19029
LG3_266451	LG3	87862523	87864865	local	2	LG3	79190468-95161796	233	87932982, 87932998, 87933033, 87933369	18.452
LG3_266265	LG3	88023162	88026363	distant	1	LG3	80996907-80998132	4	80996907, 80996960, 80996966	6.81025
LG3_266265	LG3	88023162	88026363	local	2	LG3	86249729-94318082	60	87863163, 87863318, 87863552, 87864126, 87864565, 87864677, 87892646, 87894527, 87933450, 87933784, 87934129, 87934138, 87935240, 87951338, 87952135, 87953507, 87953618, 88013950, 88024415, 88024831, 88024928, 88024936, 88025000, 88025036, 88025039, 88025719, 88428667	16.0402
LG3_305873	LG3	88417331	88418119	local	1	LG3	76012882-95161796	243	87932959	12.5418
LG3_307572	LG3	90054268	90060905	distant	1	LG3	73972972-73973720	3	73972972, 73973156, 73973720	6.39425
LG3_307764	LG3	90412175	90413263	distant	1	LG3	45378202-52307967	10	45378202	9.1706
LG3_307764	LG3	90412175	90413263	distant	2	LG3	58830143-63116387	8	63116387	7.78468
LG3_307764	LG3	90412175	90413263	local	3	LG3	73972972-95161796	232	88427812, 88429687, 90055835, 90055836, 90248132, 90411765, 90412568	24.0345
LG3_307801	LG3	90439504	90449951	distant	1	LG3	79210378-80191496	39	79750819	10.4319
LG3_307801	LG3	90439504	90449951	local	2	LG3	85188150-95161796	184	90413352, 90413365	16.7195
LG3_314179	LG3	90843942	90846056	local	1	LG3	90791472-92869582	44	90844051, 90844092, 90845095, 90845454	10.198
LG3_285820	LG3	91742600	91744154	distant	1	LG2	11703685-12631956	61	12630664	37.9855
LG3_260268	LG3	92458517	92461360	distant	1	LG3	73972972-73973720	3	73972972, 73973156, 73973720	9.94221
LG3_260268	LG3	92458517	92461360	distant	2	LG3	80996907-80996966	3	80996907, 80996960, 80996966	6.47001
LG3_260268	LG3	92458517	92461360	local	3	LG3	84827296-95161796	207	90056312	13.1495
LG3_307360	LG3	93614517	93620837	local	1	LG3	93612082-94643229	56	93612082, 93617060, 93617063, 93617899, 93619808, 93620066, 93620067, 93620557, 93854397, 93854567	11.9404
LG3_330180	LG3	94315703	94321276	local	1	LG3	94318110-95109953	37	95108881, 95108899	7.33084
LG3_311769	LG3	95107226	95110312	distant	1	LG5	85100687-86127060	17	86126421	7.39193
LG3_311826	LG3	95120725	95122378	local	1	LG3	94316296-97576618	127	95121923, 95121962, 95121969, 95122284, 95122286, 95122301, 95123983, 95124002, 95124057, 95124065, 95124172, 95124181, 95124207, 95124217, 95125692, 95125694, 95125821, 95125832, 95161401, 95161406, 95161428, 95161465, 95161476, 95161527, 95162024, 95162068, 95162123, 95162138, 95163032, 95251696, 95252318, 95429967, 95430329, 95430481, 95430540, 95798440, 95798452, 95798599, 95798656, 95798665,…	36.7875
LG3_311826	LG3	95120725	95122378	distant	2	LG4	41939864-41947184	4	41941480	8.00382
LG3_311842	LG3	95123240	95125999	local	1	LG3	95109968-95849697	66	95799860, 95799949, 95799979	7.25423
LG3_315705	LG3	95160691	95163910	local	1	LG3	95108377-95851329	75	95799553, 95799657	12.6855
LG3_297964	LG3	95845832	95851519	local	1	LG3	95108256-95851279	75	95799553, 95799657	11.5953
LG3_298085	LG3	95879352	95882104	local	1	LG3	95108377-95849697	67	95799860, 95799949, 95799979	7.97329
LG3_88887	LG3	96437697	96439627	local	1	LG3	95108377-97576618	49	96441345, 96443042, 96443221, 96443669, 96444169, 96483332, 96483334, 96483604, 96484238, 96484554	23.7885
LG3_88983	LG3	96444897	96446835	local	1	LG3	96394699-96484554	16	96439493, 96444451, 96444763, 96444925	8.05333
LG3_265922	LG3	96763799	96767134	local	1	LG3	95851328-97577906	40	96441345, 96443042, 96443221, 96443669, 96444169, 96483332, 96483334, 96483604, 96484238, 96484554	14.8539
LG3_265973	LG3	97083842	97085104	local	1	LG3	96441345-97578104	33	97517679	18.5176
LG3_269254	LG3	97518568	97522258	local	1	LG3	97517668-97577906	17	97576618	9.13867
LG3_269228	LG3	97528001	97533784	local	1	LG3	97517668-97577906	19	97574387	8.81589
LG3_269121	LG3	97572643	97579508	distant	1	LG5	85992390-86127060	10	86123627, 86123633, 86123651	7.94197
LG3_281132	LG3	98658954	98664041	distant	1	LG3	129896518-129898572	12	129898324, 129898534, 129898572	8.76943
LG3_281132	LG3	98658954	98664041	distant	2	LG4	48806534-53155336	116	52499588	8.16255
LG3_281132	LG3	98658954	98664041	distant	3	LG5	85992390-86127060	10	85992390, 85992509, 85992548, 86122807, 86123074	8.49756
LG3_256400	LG3	100023370	100024581	distant	1	LG3	58930511-63116387	26	58930511, 59248491	9.22217
LG3_256400	LG3	100023370	100024581	distant	2	LG3	76012882-80191516	40	79750819	10.8234
LG3_256400	LG3	100023370	100024581	distant	3	LG3	84827296-95161796	206	94640866, 94775608, 95018923, 95161796	13.031
LG3_256233	LG3	100605084	100610106	distant	1	LG1	3584884-3644116	4	3644116	7.04997
LG3_286409	LG3	101787139	101788704	local	1	LG3	97978598-102872665	218	99491724, 99928860, 99928974	10.3322
LG3_286170	LG3	102190248	102198707	local	1	LG3	101964934-102290472	46	102212273, 102212495, 102213877, 102213905, 102213911, 102213912, 102213964, 102274779, 102275088	15.5889
LG3_286130	LG3	102202864	102207528	local	1	LG3	101964934-102275088	15	102212273, 102212495, 102213877, 102213905, 102213911, 102213912, 102213964, 102274779, 102275088	11.6352
LG3_279999	LG3	102594807	102598275	distant	1	LG3	88427812-90845371	18	90282431	7.98192
LG3_279999	LG3	102594807	102598275	local	2	LG3	102198615-102871864	16	102207384, 102594965, 102595020, 102595115, 102595126, 102595682, 102595688, 102595693, 102595744, 102595789, 102595846	7.98071
LG3_260915	LG3	103964439	103969687	distant	1	LG7	84579819-84580158	3	84579819	7.35976
LG3_285015	LG3	108569903	108573887	distant	1	LG3	76012882-80190739	39	79750819	9.29155
LG3_285015	LG3	108569903	108573887	distant	2	LG3	86249729-95161796	166	87764967, 87764979, 87862747, 87862816, 87863887, 87863920, 87864024, 87864031, 87864560, 87864667, 87864680, 87881847, 87881859, 87881950, 87882638, 87892832, 87892967, 87893801, 87893837, 87894727, 87894751, 87894917, 87894920, 87894932, 87895067, 87895112, 87895732, 87896729, 87896736, 87933451, 87933966, 87933968, 87935217, 87935253, 87935678, 87936200, 87951010, 87951800, 87951914, 87951919,…	9.90084
LG3_285015	LG3	108569903	108573887	local	3	LG3	107692994-113465854	113	108825475	18.1727
LG3_265503	LG3	109111553	109113535	local	1	LG3	108825567-112390429	70	109432497	9.5533
LG3_265546	LG3	109115651	109117632	local	1	LG3	108825567-112390429	38	109432497	8.73845
LG3_281698	LG3	109500116	109514606	distant	1	LG1	196229148-196238339	4	196229148, 196229153	7.765
LG3_281698	LG3	109500116	109514606	local	2	LG3	109504322-109504407	4	109504322, 109504329, 109504406, 109504407	6.39846
LG3_281698	LG3	109500116	109514606	distant	3	LG7	63021994-66750931	128	65500521	13.9981
LG3_281659	LG3	109526218	109536653	local	1	LG3	108825567-113294755	90	109527289, 109527326, 109527355, 109527469, 109527657, 109528772, 109529729, 109529790, 109530191, 109530661, 109536002, 109536013	17.273
LG3_256453	LG3	111791811	111792989	local	1	LG3	108570067-111791941	7	111791941	7.61919
LG3_327739	LG3	111950987	111954737	local	1	LG3	108825567-116861163	102	111959276, 111959551, 111982556, 111982733, 111982775	18.0506
LG3_327625	LG3	112332074	112339247	local	1	LG3	109120419-112392102	39	112389893	14.6681
LG3_87153	LG3	115578502	115582257	distant	1	LG1	140196982-142484737	8	141184202	7.7561
LG3_280720	LG3	118855452	118856270	distant	1	LG5	315631806-316088577	15	315912222, 315912392, 315942663, 315942670, 315942698, 315942734, 315942860, 315943542, 316088577	7.46659
LG3_328108	LG3	123794537	123796239	local	1	LG3	123303935-125517352	60	124873054	9.02842
LG3_318867	LG3	124711965	124713502	local	1	LG3	124549335-125517352	54	124873054	8.13155
LG3_264666	LG3	125516407	125521738	local	1	LG3	124712031-129712582	81	125564777	11.563
LG3_264581	LG3	125556552	125561676	local	1	LG3	125526005-132274653	60	125565993	17.2369
LG3_302907	LG3	128294506	128302777	distant	1	LG3	129896518-129898737	13	129898324, 129898534, 129898572	10.101
LG3_309450	LG3	128716207	128718237	local	1	LG3	125526005-129893725	56	128295058	18.4586
LG3_321956	LG3	129260831	129263302	local	1	LG3	125526005-132294672	59	129056192, 129058369, 129059381, 129059411	12.8802
LG3_322004	LG3	129263074	129266659	local	1	LG3	125526005-129893725	35	129266422, 129711700	11.3197
LG3_262677	LG3	129893138	129894571	local	1	LG3	129896518-129898737	13	129898324, 129898534, 129898572	13.0307
LG3_262677	LG3	129893138	129894571	distant	2	LG4	48806534-54494636	153	49497812	11.8849
LG3_262677	LG3	129893138	129894571	distant	3	LG5	79042439-89424025	100	86123627, 86123633, 86123651	16.0428
LG3_262694	LG3	129898473	129899292	local	1	LG3	125526005-132446934	82	129892485	23.8156
LG3_312693	LG3	130007647	130011038	distant	1	LG5	129724172-131101225	64	129729110	11.3003
LG3_288878	LG3	132206518	132209259	local	1	LG3	131728104-132441575	31	132145555	12.1917
LG3_262646	LG3	133630219	133632524	distant	1	LG3	129898847-132978722	22	132978722	13.7225
LG3_330995	LG3	140910580	140959387	local	1	LG3	140805336-140832817	4	140805336, 140832817	9.78137
LG3_309492	LG3	142311447	142330571	local	1	LG3	142311955-143110080	11	142311955, 142311988, 142312280	17.1753
LG3_297146	LG3	143201208	143204552	local	1	LG3	142311955-144323174	15	143105249	20.4781
LG3_321592	LG3	144322482	144325331	local	1	LG3	143203733-144356630	20	144322904	18.1625
LG3_304475	LG3	145218020	145223079	distant	1	LG4	178576634-178577051	6	178576634, 178576637, 178576646, 178576814, 178576849	6.61726
LG3_304475	LG3	145218020	145223079	distant	2	LG4	233203479-252403820	46	248642210	16.9099
LG3_304475	LG3	145218020	145223079	distant	3	LG4	260511804-269489800	15	261139676, 261139806	17.162
LG3_296904	LG3	145580220	145585438	distant	1	LG3	142311955-144323174	13	142317341, 143110080	14.0059
LG3_296904	LG3	145580220	145585438	local	2	LG3	145152653-146479480	27	145152653, 146478085, 146478103, 146478172, 146478174, 146478203	11.2994
LG3_296904	LG3	145580220	145585438	distant	3	LG3	151292646-152587838	13	152587838	9.79368
LG3_305317	LG3	146303121	146306262	distant	1	LG3	142311955-143110080	6	142317341, 143110080	8.21092
LG3_305317	LG3	146303121	146306262	local	2	LG3	145152653-146479480	27	145152653, 146478085, 146478103, 146478172, 146478174, 146478203	10.5796
LG3_273996	LG3	151287339	151297500	distant	1	LG3	144322789-144323982	5	144322789	7.70026
LG3_273996	LG3	151287339	151297500	local	2	LG3	150409043-155306383	79	150941804, 150942083, 150943279, 150944039, 151294894	24.4088
LG3_301518	LG3	151766774	151770409	distant	1	LG2	1769594-16348834	78	14279715, 14280335	35.5062
LG3_275822	LG3	153342579	153345425	distant	1	LG3	152584397-152585593	3	152584397, 152584488, 152585593	6.40444
LG3_285949	LG3	153793253	154345917	local	1	LG3	150409043-156476998	172	153912931	13.4447
LG3_285995	LG3	153947630	153956595	distant	1	LG0	25287190-25418250	4	25287190, 25287455, 25418250	6.62143
LG3_285995	LG3	153947630	153956595	distant	2	LG0	36028514-36032138	21	36028514, 36028538, 36029495, 36029507, 36029576, 36029645, 36029647, 36029734, 36029737, 36029909, 36030250, 36030568, 36030769, 36031042, 36031155, 36031223, 36031466, 36031523, 36031628, 36031647, 36032138	6.62143
LG3_285995	LG3	153947630	153956595	local	3	LG3	150409043-156848846	100	153793616, 153793794	9.10822
LG3_285995	LG3	153947630	153956595	distant	4	LG3	162158913-164970128	20	164944647	6.95065
LG3_286047	LG3	153973369	153982867	local	1	LG3	150409043-155299051	97	153951072, 153953737, 153953941, 153955918	12.9983
LG3_286076	LG3	154038348	154040537	local	1	LG3	150409043-155730008	150	150409043, 150409044, 150409086, 150409246, 150409279, 150409360, 150409489, 150409510, 150409511, 150409554, 150409571, 150409597, 150409654, 150409705	30.5356
LG3_293834	LG3	155246591	155249640	local	1	LG3	154991345-155306383	7	155190355	6.97547
LG3_293806	LG3	155298637	155302644	local	1	LG3	150409043-162157600	226	155190681	15.0802
LG3_281455	LG3	155728315	155730337	local	1	LG3	150409043-164461824	242	155730008	14.9709
LG3_295905	LG3	155866509	155909071	local	1	LG3	153792616-156476366	5	153792616	7.27186
LG3_329877	LG3	156497336	156500028	local	1	LG3	155299012-164463956	107	156448017, 156448092, 156448143, 156448155, 156448695, 156449272, 156449299, 156449446, 156449448, 156449466, 156449493, 156450486, 156450864, 156450891, 156451774, 156451905, 156473074, 156474128, 156474236, 156474277, 156474487, 156475780, 156475783, 156475795, 156475984, 156476479, 156476582, 156476929, 156476998	13.7909
LG3_263238	LG3	160181255	160200339	distant	1	LG3	153793616-159333294	61	153912650	7.81725
LG3_295811	LG3	162085370	162090355	distant	1	LG3	155190419-155299051	3	155299051	6.59941
LG3_295811	LG3	162085370	162090355	local	2	LG3	160221147-162156654	34	160359567	25.7735
LG3_295970	LG3	162402244	162411756	distant	1	LG5	85992390-86123651	8	86123627, 86123633, 86123651	6.9813
LG3_281235	LG3	164053976	164075742	local	1	LG3	155826399-164942964	139	164461694	16.3293
LG3_306116	LG3	164420386	164422251	distant	1	LG0	25052551-25794165	13	25417375	11.0923
LG3_306116	LG3	164420386	164422251	distant	2	LG0	35910452-36033883	27	36028514, 36028538, 36029495, 36029507, 36029576, 36029645, 36029647, 36029734, 36029737, 36029909, 36030250, 36030568, 36030769, 36031042, 36031155, 36031223, 36031466, 36031523, 36031628, 36031647, 36032138	10.8757
LG3_306116	LG3	164420386	164422251	distant	3	LG0	43808479-43835042	10	43808479	6.5734
LG3_306116	LG3	164420386	164422251	local	4	LG3	150409650-164970128	231	164414717	30.2968
LG3_311877	LG3	164939776	164947026	distant	1	LG0	8907824-25793327	51	25283432	7.03265
LG3_311877	LG3	164939776	164947026	distant	2	LG0	32763239-36032138	32	36028514, 36028538, 36029495, 36029507, 36029576, 36029645, 36029647, 36029734, 36029737, 36029909, 36030250, 36030568, 36030769, 36031042, 36031155, 36031223, 36031466, 36031523, 36031628, 36031647, 36032138	6.57779
LG3_311877	LG3	164939776	164947026	distant	3	LG0	46438284-46444015	3	46438284, 46442725, 46444015	6.4309
LG3_311877	LG3	164939776	164947026	distant	4	LG0	61968280-61985510	3	61968280, 61985510	6.4309
LG3_311877	LG3	164939776	164947026	local	5	LG3	162157329-164970128	47	162157329	7.21572
LG3_311877	LG3	164939776	164947026	distant	6	LG8	99775530-100078854	6	99775530, 100077806, 100077807, 100078739, 100078797, 100078854	6.4309
LG3_305470	LG3	166012089	166014250	distant	1	LG0	17039834-19707462	20	19132288, 19689764, 19689831, 19689861, 19689887, 19689893, 19689911, 19689932, 19689963, 19689965, 19689980, 19690085, 19690130, 19690154, 19691717	8.38149
LG3_305470	LG3	166012089	166014250	distant	2	LG0	30291472-32763272	12	30919548	8.42484
LG3_305470	LG3	166012089	166014250	distant	3	LG0	43476382-45137922	24	45137368	8.38149
LG3_305470	LG3	166012089	166014250	distant	4	LG0	60894838-60896727	9	60896547	7.34811
LG3_305470	LG3	166012089	166014250	distant	5	LG1	51864595-51866705	3	51864595, 51864598, 51866705	6.78019
LG3_305470	LG3	166012089	166014250	local	6	LG3	166013549-166905844	4	166013549	18.2457
LG3_305470	LG3	166012089	166014250	distant	7	LG3	175250018-193020012	194	178010723, 178010851, 178011456, 178011719, 178011737, 178011806, 178011825, 178012448, 178012573, 178013180, 178013674, 178014194, 178014443, 178014710, 178014740, 178014758	13.7557
LG3_285624	LG3	169739686	169747485	distant	1	LG3	172383301-183064574	52	183059465	8.36457
LG3_308203	LG3	172382360	172385605	local	1	LG3	172383301-172937696	17	172383301	8.86711
LG3_305509	LG3	172932386	172939346	local	1	LG3	172383301-174960379	20	172383383, 172383444, 172422728, 172422731, 172423170, 172423952, 172423964, 172424439, 172425122, 172426408, 172427108, 172934198, 172934561, 172935106, 172935125, 172937696	21.8219
LG3_305509	LG3	172932386	172939346	distant	2	LG3	183064478-183198077	8	183064478, 183064508	7.4037
LG3_305509	LG3	172932386	172939346	distant	3	LG3	187927438-187930266	12	187927438, 187927505, 187927569, 187927917, 187927919, 187928258, 187928302, 187929884, 187930171, 187930220, 187930258, 187930266	6.40662
LG3_88724	LG3	175248975	175250739	distant	1	LG0	60894838-60896780	4	60894838, 60894884	7.24608
LG3_300303	LG3	176982569	176987154	distant	1	LG0	21954553-22456866	7	22456313, 22456348, 22456364, 22456604, 22456691, 22456866	6.39503
LG3_300303	LG3	176982569	176987154	distant	2	LG0	43810229-43821263	4	43810229, 43810322, 43810438, 43821263	7.87284
LG3_284522	LG3	178009230	178019121	distant	1	LG3	129896518-129898572	11	129898324, 129898534, 129898572	8.07918
LG3_284522	LG3	178009230	178019121	distant	2	LG5	85992390-86126508	6	86126508	7.11669
LG3_310298	LG3	179098111	179099179	local	1	LG3	178059905-185604539	146	180408717, 180408796	13.9295
LG3_310306	LG3	179107952	179108847	local	1	LG3	178122402-182811258	74	180408829	8.6058
LG3_84032	LG3	179224853	179228116	local	1	LG3	177857697-184612490	152	179830171, 180024547, 180024560, 180024561, 180024594, 180024608, 180024609, 180024621, 180025304, 180025310, 180025670, 180026363, 180026648, 180026746, 180406106, 180408480, 180408613, 180408645, 180411511	24.3752
LG3_84044	LG3	179263018	179264053	distant	1	LG3	180791520-181437810	42	181082370	14.7352
LG3_324470	LG3	180790137	180794485	local	1	LG3	180791520-180794183	24	180791520, 180791655, 180791779, 180791897, 180791922, 180792096, 180792102, 180792252, 180792253, 180792339, 180792379, 180792420, 180792537, 180792559, 180792561, 180792761, 180792773, 180792784, 180792798, 180792828, 180792840, 180792879, 180793803, 180794183	6.77693
LG3_324446	LG3	180807675	180812538	local	1	LG3	178001158-184612490	196	178122402, 179830474, 179830533, 180025295, 180025730, 180404980, 180404981, 180408901, 180409675, 180409930, 180409931, 180410003, 180410234, 180544533, 180544601, 180545626, 180545695, 180545698, 180545809, 180545833, 180548574, 180550116, 180654656, 180654685, 180656135, 180656136, 180656223, 180656287, 180656290, 180656336, 180656337	31.0437
LG3_301848	LG3	181077350	181083802	local	1	LG3	180810631-181436889	5	181082370	8.7374
LG3_275191	LG3	181434425	181435642	local	1	LG3	180810631-182681651	16	181082370	16.4287
LG3_275201	LG3	181436844	181438681	distant	1	LG0	29238685-30919477	21	30919477	8.09741
LG3_275201	LG3	181436844	181438681	local	2	LG3	178003734-184784962	72	181436868	26.6926
LG3_296270	LG3	181830908	181844978	local	1	LG3	180810631-182300425	15	181436868	15.6404
LG3_279928	LG3	182269172	182300536	local	1	LG3	177857697-183064574	54	181436868	20.11
LG3_279913	LG3	182373840	182377724	local	1	LG3	182300425-182767675	4	182767675	8.23743
LG3_281778	LG3	182703355	182710943	local	1	LG3	178122402-183066077	55	182766146	8.53214
LG3_281955	LG3	183059300	183066372	local	1	LG3	182768314-183197088	50	183065530, 183066094, 183066129, 183066190	12.4006
LG3_282012	LG3	183193415	183198276	local	1	LG3	183198003-183296761	4	183198003, 183198071, 183198077	7.21105
LG3_282067	LG3	183199990	183202537	local	1	LG3	183064478-185769423	189	183297131	31.8921
LG3_282067	LG3	183199990	183202537	distant	2	LG3	192851186-192852227	5	192851186, 192851195, 192851549, 192852057, 192852227	6.53432
LG3_282077	LG3	183295540	183298437	local	1	LG3	178122402-185604539	211	183297131	14.2214
LG3_300458	LG3	184555547	184560447	local	1	LG3	183064478-185769409	151	184556934	17.5244
LG3_300505	LG3	184606358	184610677	distant	1	LG3	183198003-183198077	3	183198003, 183198071, 183198077	6.93608
LG3_300572	LG3	184645591	184649020	local	1	LG3	183059465-184784128	138	184616013	15.0467
LG3_300776	LG3	185261521	185264781	local	1	LG3	184652320-185769440	35	185261707, 185261935, 185262052, 185262088, 185262151, 185263244, 185263318, 185263871, 185263878, 185264547, 185264600, 185767603	13.3433
LG3_275838	LG3	186291202	186295749	distant	1	LG3	184652320-185769451	38	185768045	25.8997
LG3_300406	LG3	187690771	187693481	local	1	LG3	187780791-187798380	6	187780791, 187780809, 187780848, 187781923, 187784504, 187798380	6.49603
LG3_324338	LG3	188026075	188027816	local	1	LG3	185261707-192852783	74	188376675, 188376943, 188377343	15.8412
LG3_324404	LG3	188448411	188450806	distant	1	LG0	43476382-43476392	5	43476382, 43476386, 43476387	6.70038
LG3_324404	LG3	188448411	188450806	distant	2	LG3	181528943-181534475	4	181528943, 181534304, 181534346, 181534475	7.4496
LG3_324404	LG3	188448411	188450806	local	3	LG3	187780791-193018740	114	188301792, 188301867, 188301914, 188303621, 188304615, 188304990, 188305122, 188376768, 188377008, 188377310, 188399751, 188399801, 188399803, 188399975, 188400036, 188400037, 188400297, 188400298, 188400307, 188400309, 188449627, 188449637, 188449730, 188449743	13.3862
LG3_311359	LG3	188739516	188740381	distant	1	LG3	182813550-183061808	14	182813550, 182813675	7.56058
LG3_311359	LG3	188739516	188740381	local	2	LG3	188551097-193071689	60	188551097	17.0523
LG3_299693	LG3	188815770	188824024	distant	1	LG3	182813550-183061808	16	182875803, 183023724, 183023851, 183024278, 183024284, 183026015, 183026774, 183026803, 183026843, 183026915, 183059705, 183061808	9.40757
LG3_299693	LG3	188815770	188824024	local	2	LG3	188551097-192688419	62	192688419	11.5443
LG3_285885	LG3	190652473	190658820	distant	1	LG0	43477729-43478590	3	43478311	9.95418
LG3_285885	LG3	190652473	190658820	local	2	LG3	190658065-195471235	137	190658549	20.1315
LG3_285889	LG3	190689734	190693755	distant	1	LG3	184785102-185604539	5	185604533	8.05645
LG3_289590	LG3	190902815	190911363	distant	1	LG0	43476948-43478311	3	43478311	7.62074
LG3_289590	LG3	190902815	190911363	local	2	LG3	190658388-193674651	104	191891666	10.0497
LG3_289437	LG3	191715257	191717247	distant	1	LG1	154303228-155892526	16	155750713, 155751066, 155751330	15.0843
LG3_303860	LG3	192189173	192190253	distant	1	LG0	43476946-43478590	4	43477729	9.52075
LG3_303860	LG3	192189173	192190253	local	2	LG3	190788468-195471235	82	191891666	12.9852
LG3_316086	LG3	192850566	192853213	local	1	LG3	190658284-194477609	41	192850815	14.1253
LG3_313670	LG3	192913378	192917362	local	1	LG3	190788417-194129565	36	192852783	9.11891
LG3_313496	LG3	193070472	193083775	distant	1	LG3	182813550-183061808	14	182813550, 182813675	6.54418
LG3_313496	LG3	193070472	193083775	local	2	LG3	190658570-194578856	123	193299514, 193299528, 193299541, 193299542, 193299821	13.8844
LG3_313397	LG3	193182234	193189976	local	1	LG3	190658388-197504214	104	191891837	10.5969
LG3_313284	LG3	193603881	193608324	local	1	LG3	190903995-194249909	25	193309362, 193309464, 193309467, 193310437, 193310524	7.73245
LG3_297322	LG3	193674024	193683127	distant	1	LG0	43476946-43478590	4	43477729	10.8838
LG3_297322	LG3	193674024	193683127	local	2	LG3	190658388-198286069	195	193674450, 193674945, 193675041	18.3994
LG3_288521	LG3	194001175	194004997	local	1	LG3	194124897-194247807	4	194247807	7.09553
LG3_273914	LG3	194469682	194477824	local	1	LG3	192549417-198286069	12	194474559	7.29693
LG3_273896	LG3	194515596	194519167	distant	1	LG3	79033133-79190784	25	79033751, 79033768, 79033780, 79033834, 79033836, 79034131, 79034187, 79034250, 79034267	7.67792
LG3_273829	LG3	194698743	194701374	distant	1	LG2	109466222-118707024	147	109948684, 109949147	22.4357
LG3_273800	LG3	194719529	194724567	distant	1	LG0	43477729-43588515	4	43477729	8.49107
LG3_273800	LG3	194719529	194724567	local	2	LG3	188449805-201157041	155	194720447	19.1629
LG3_281471	LG3	194766173	194771260	distant	1	LG3	193072458-193311048	11	193309065, 193309359, 193309368, 193309371, 193309476, 193310424, 193310632	7.61551
LG3_281554	LG3	194925174	194928923	local	1	LG3	194576202-194907225	25	194576202, 194861041, 194861113, 194861331	9.57721
LG3_281602	LG3	194986712	194991902	local	1	LG3	190658065-198286069	85	194861589	26.7408
LG3_269061	LG3	195084492	195088071	local	1	LG3	193072801-198497867	107	197827655	18.8109
LG3_269030	LG3	195090175	195091480	local	1	LG3	194861427-198286188	33	198263050	20.9861
LG3_269026	LG3	195189283	195194726	local	1	LG3	190855663-203233877	118	198282986	20.2411
LG3_268962	LG3	195328544	195332775	local	1	LG3	194474601-198460561	63	195329721	23.3282
LG3_268943	LG3	195462915	195465781	distant	1	LG3	184506830-184558549	7	184558393	6.84403
LG3_306080	LG3	196633168	196635112	local	1	LG3	193826459-202631341	48	197339750, 197339812	16.2429
LG3_286827	LG3	196876516	196880940	distant	1	LG8	42487617-42497668	16	42487617, 42487806, 42488259, 42488484, 42488530, 42488547, 42488571, 42488761, 42488843, 42488847, 42488856, 42488858, 42497658, 42497668	6.66404
LG3_286827	LG3	196876516	196880940	distant	2	LG8	45263988-47477198	19	45263988	8.09433
LG3_286827	LG3	196876516	196880940	distant	3	LG8	47812647-51375874	8	47813981	7.80057
LG3_286827	LG3	196876516	196880940	distant	4	LG8	52212850-52281075	25	52212850, 52212860, 52212874, 52212925, 52212944, 52213017, 52215179, 52238769, 52239484, 52239559, 52241062, 52263087, 52263117, 52263859, 52265280, 52265913, 52266067, 52266299, 52266813, 52266815, 52266816, 52266855, 52266890, 52281075	6.53351
LG3_280770	LG3	197339249	197343727	local	1	LG3	194906993-198822585	128	198497837	21.2461
LG3_308389	LG3	197500445	197506300	local	1	LG3	193297633-198974762	130	197506404, 197519987	15.2339
LG3_308405	LG3	197519400	197525146	distant	1	LG0	43478228-43587100	20	43587049	9.88962
LG3_308405	LG3	197519400	197525146	local	2	LG3	195327432-198824873	159	197506317	20.4226
LG3_308446	LG3	197555248	197555849	distant	1	LG0	43479849-43587100	20	43585093	8.95158
LG3_308446	LG3	197555248	197555849	local	2	LG3	195327432-202234981	101	197505582	21.0374
LG3_258179	LG3	197740653	198298089	local	1	LG3	193309065-203233655	167	197827923, 197827947, 197827964, 197827968	23.4578
LG3_258194	LG3	198261556	198271874	distant	1	LG0	43479849-43587100	18	43585093	8.64309
LG3_258194	LG3	198261556	198271874	local	2	LG3	190658388-202235748	265	196157000	25.1803
LG3_258183	LG3	198282782	198287977	local	1	LG3	193185917-201157343	129	197827402	22.2805
LG3_277375	LG3	198458163	198462580	local	1	LG3	196157879-198282986	3	196157879	6.83491
LG3_277379	LG3	198492439	198499247	local	1	LG3	194769879-203235296	239	196264586	22.3376
LG3_299050	LG3	198791576	198796597	local	1	LG3	198645133-198824172	66	198647007	11.3819
LG3_299019	LG3	198819228	198820293	local	1	LG3	194576202-206007265	227	198823404	32.7879
LG3_317642	LG3	198923608	198928524	distant	1	LG0	43478228-43587077	18	43585093	10.2676
LG3_317642	LG3	198923608	198928524	local	2	LG3	192550262-203234720	313	195329175	25.6286
LG3_260642	LG3	198973070	198978086	distant	1	LG0	43478228-43587100	20	43585093	12.2973
LG3_260642	LG3	198973070	198978086	local	2	LG3	192852783-203234720	318	196253857, 196253883, 196253949, 196254684, 196268799, 197501946	27.6164
LG3_260558	LG3	198987348	198993373	distant	1	LG5	195465046-195468967	4	195465046, 195468938, 195468944, 195468967	6.62786
LG3_260554	LG3	199004528	199009593	distant	1	LG0	43585093-43587077	11	43585093	8.89352
LG3_260554	LG3	199004528	199009593	local	2	LG3	192852783-200604188	267	198286008	27.8889
LG3_89829	LG3	200420785	200605123	local	1	LG3	199687445-204065838	11	199687744	8.20411
LG3_84891	LG3	200472983	200476723	local	1	LG3	200473148-202235748	16	202235591	11.6728
[truncated: 3,313 more rows]
