# Supplementary material for: RNA sequencing provides insights into the evolution of lettuce and the regulation of flavonoid biosynthesis
Source: Nat Commun. 2017 Dec 22;8:2264. doi: 10.1038/s41467-017-02445-9 (PMC5741661; doi:10.1038/s41467-017-02445-9)
Supplement: Supplementary file 15 — Supplementary Dataset 12 [file 41467_2017_2445_MOESM15_ESM.xlsx]

## Sheet: Supplementary Data 12
Supplementary Data 12. List of identified distant eQTL hotspots
Number	Chromosome	Start	End	Number of distant-eQTLs	adjust P-values
1	LG1	37764704	38306462	7	0.0206604
2	LG1	51825670	52062639	29	8.87094e-43
3	LG1	107827789	108060430	7	0.000204554
4	LG1	109904198	109945492	8	6.38167e-11
5	LG1	118126085	118465745	6	0.0230514
6	LG1	125526228	125530709	14	3.11691e-37
7	LG1	145374919	145706688	9	4.82259e-06
8	LG1	196229147	196229148	6	8.50434e-30
9	LG1	212981333	213101871	6	0.000180608
10	LG2	5921	85544	7	1.23877e-08
11	LG2	1453470	1770047	5	0.0198996
12	LG2	10409546	10519528	5	0.000351401
13	LG2	11534130	11776988	8	2.29006e-07
14	LG2	148124985	148124986	5	2.65949e-24
15	LG2	191872894	192044730	5	0.00197699
16	LG2	197548881	197837347	6	0.000630592
17	LG3	58830142	58930511	10	2.36018e-13
18	LG3	61604104	61604243	10	4.87512e-39
19	LG3	129896517	129898847	58	2.01167e-230
20	LG3	142311954	142317341	10	9.56668e-25
21	LG3	164243838	164943163	13	9.08736e-10
22	LG4	8809882	8809883	6	2.55834e-31
23	LG4	17765299	17996908	5	0.00470904
24	LG4	48806533	48806534	6	2.55834e-31
25	LG4	69630688	69853092	5	0.00403302
26	LG4	114753373	114765050	5	3.61657e-08
27	LG4	142515419	142818300	5	0.0130192
28	LG4	292782832	292783126	10	2.40207e-37
29	LG4	300437812	300823347	6	0.00162466
30	LG5	25547335	25637147	6	1.07822e-05
31	LG5	82846932	83216816	11	1.54871e-09
32	LG5	85100686	85101946	9	3.12566e-26
33	LG5	85992389	86123627	45	8.69613e-94
34	LG5	96262787	96578544	6	0.00451709
35	LG5	127261401	127276402	6	1.52138e-09
36	LG5	128336108	128336318	9	1.86296e-32
37	LG5	174207487	174208691	8	1.55168e-22
38	LG5	279933513	280305814	8	2.83868e-05
39	LG6	165091726	165329138	12	1.86578e-17
40	LG7	90078516	90308699	6	2.00734e-05
41	LG7	161893758	161893759	6	3.56709e-32
42	LG7	179071437	179315514	7	5.57165e-07
43	LG8	44317964	44346094	5	1.2437e-06
44	LG8	98779458	99147303	17	1.48172e-21
45	LG8	99775529	100083111	6	0.000596966
46	LG8	122756408	123050336	5	0.0119125
47	LG9	62435124	62435237	10	4.32329e-42
48	LG9	103055347	103325364	6	6.37077e-05
49	LG9	175261290	175538934	5	0.00237765
