# Supplementary material for: RNA sequencing provides insights into the evolution of lettuce and the regulation of flavonoid biosynthesis
Source: Nat Commun. 2017 Dec 22;8:2264. doi: 10.1038/s41467-017-02445-9 (PMC5741661; doi:10.1038/s41467-017-02445-9)
Supplement: Supplementary file 16 — Supplementary Dataset 13 [file 41467_2017_2445_MOESM16_ESM.xlsx]

## Sheet: Supplementary Data 13
Supplementary Data 13. List of candidate master regulators and their targets
Candidate regulators	Number of targets	List of targets
LG5_426271	47	LG1_112575, LG1_92930, LG2_177396, LG2_192100, LG2_196372, LG2_216296, LG2_233894, LG2_240979, LG2_254019, LG2_254166, LG2_255733, LG3_262677, LG3_281132, LG3_284522, LG3_293288, LG3_294004, LG3_295970, LG3_311769, LG4_332082, LG4_340440, LG4_394790, LG4_413424, LG5_436750, LG5_455502, LG5_467062, LG5_471950, LG5_489703, LG6_533890, LG6_545268, LG6_550399, LG6_590914, LG6_595389, LG7_605596, LG7_…
LG5_423794	37	LG1_92930, LG2_177396, LG2_216296, LG2_223241, LG2_243446, LG2_246812, LG2_255733, LG3_259104, LG3_269121, LG3_281132, LG3_290157, LG3_293288, LG3_294004, LG3_311769, LG4_340440, LG4_394790, LG4_413424, LG5_436750, LG5_502828, LG5_517454, LG6_530659, LG6_533890, LG6_543496, LG6_544219, LG6_550399, LG6_589518, LG6_590914, LG6_595389, LG7_628925, LG7_639040, LG7_654434, LG8_751827, LG9_784347, LG9_…
LG1_162404	31	LG0_110801, LG1_101204, LG1_107698, LG1_111070, LG1_112177, LG1_119740, LG1_119773, LG1_123219, LG1_134703, LG1_134741, LG1_136932, LG1_136958, LG1_138834, LG1_152014, LG1_162305, LG1_162366, LG1_162473, LG1_162512, LG1_173373, LG1_92161, LG1_99525, LG3_265871, LG3_309124, LG3_316343, LG5_498709, LG5_520088, LG6_529428, LG6_540200, LG7_621753, LG7_651207, LG8_707236
LG5_425255	30	LG0_876058, LG1_92930, LG2_177396, LG2_216296, LG2_223241, LG2_243446, LG2_246812, LG2_255733, LG3_259104, LG3_269121, LG3_290157, LG3_294004, LG3_311769, LG4_413424, LG5_424020, LG5_485880, LG5_517454, LG6_533890, LG6_543496, LG6_550399, LG6_589518, LG6_590914, LG7_628925, LG7_639040, LG8_751827, LG9_766715, LG9_780685, LG9_784347, LG9_799551, LG9_809098
LG3_262677	29	LG2_177396, LG2_192100, LG2_196372, LG2_240979, LG2_254166, LG2_255733, LG3_281132, LG3_293288, LG4_394790, LG4_413424, LG5_426271, LG5_436750, LG5_467062, LG5_471950, LG5_479740, LG5_505172, LG5_509601, LG6_545268, LG6_595389, LG7_605596, LG8_679875, LG8_716358, LG8_718369, LG9_766715, LG9_776116, LG9_787816, LG9_799551, LG9_805610, LG9_83255
LG5_505172	29	LG1_112575, LG2_192100, LG2_196372, LG2_201398, LG2_240979, LG2_243446, LG2_246812, LG2_254019, LG2_254166, LG3_262677, LG3_269121, LG3_281132, LG3_284522, LG3_295970, LG4_394790, LG4_413424, LG5_467062, LG5_489703, LG5_517454, LG6_543496, LG6_589518, LG6_595389, LG7_605596, LG7_612802, LG8_679875, LG9_766715, LG9_780685, LG9_787816, LG9_794051
LG3_321956	27	LG2_177396, LG2_243446, LG2_255733, LG3_259104, LG3_262646, LG3_281132, LG3_289190, LG3_293288, LG3_322770, LG4_394790, LG4_413424, LG5_436750, LG5_479740, LG5_485501, LG5_517454, LG6_532638, LG6_543496, LG6_590914, LG6_595389, LG7_602956, LG7_628925, LG7_654434, LG8_687154, LG9_784347, LG9_799551, LG9_805610, LG9_83255
LG5_443742	23	LG0_876071, LG2_177396, LG2_216296, LG2_223241, LG3_269121, LG3_290157, LG3_293288, LG3_294004, LG3_311769, LG4_413424, LG5_502828, LG6_533890, LG6_543496, LG6_550399, LG6_590914, LG6_595389, LG7_628925, LG7_639040, LG7_654434, LG8_751827, LG9_784347, LG9_799551, LG9_809098
LG0_103904	21	LG0_104021, LG0_104085, LG0_104547, LG0_106352, LG0_106373, LG0_107844, LG0_112832, LG0_112967, LG0_114550, LG0_115599, LG0_117114, LG0_117227, LG0_117239, LG3_285995, LG3_300303, LG3_305470, LG3_306116, LG3_311877, LG5_519318, LG8_674049, LG8_83871
LG1_136906	21	LG1_111070, LG1_112177, LG1_119740, LG1_119773, LG1_134885, LG1_136932, LG1_136958, LG1_138834, LG1_152014, LG1_162305, LG1_162366, LG1_162473, LG1_162512, LG1_173141, LG1_173373, LG3_265871, LG3_309124, LG3_316343, LG6_529428, LG6_540200, LG7_621753
LG1_112177	20	LG0_110801, LG1_100836, LG1_114392, LG1_134703, LG1_134741, LG1_138834, LG1_141922, LG1_151889, LG1_162473, LG1_173141, LG2_229551, LG3_265871, LG3_309124, LG3_316343, LG5_453629, LG5_476030, LG5_520158, LG6_529428, LG6_540200, LG7_621753
LG1_136932	19	LG0_110801, LG1_100836, LG1_114392, LG1_123161, LG1_134703, LG1_134741, LG1_151889, LG1_162473, LG1_173141, LG2_229551, LG3_265871, LG3_309124, LG3_316343, LG5_453629, LG5_476030, LG5_520158, LG6_529428, LG6_540200, LG7_621753
LG1_93060	19	LG0_103904, LG0_103927, LG0_104085, LG0_104113, LG0_107809, LG0_108724, LG0_116453, LG1_149597, LG1_161978, LG1_161988, LG4_362320, LG5_478448, LG5_519318, LG7_639245, LG7_651835, LG8_83828, LG8_83871, LG9_788457, LG9_840170
LG1_123219	16	LG0_110801, LG1_100836, LG1_101043, LG1_101297, LG1_134703, LG1_134741, LG1_138834, LG1_141922, LG1_149698, LG1_151889, LG1_162473, LG1_92161, LG1_94814, LG1_99525, LG7_651207, LG8_707236
LG1_97152	16	LG0_114199, LG0_115189, LG1_103282, LG1_115854, LG1_121373, LG1_136932, LG1_147707, LG1_154006, LG1_160804, LG1_163658, LG1_163772, LG1_94028, LG1_95169, LG1_95235, LG5_845007, LG7_620010
LG0_116453	15	LG0_103927, LG0_104085, LG0_104113, LG0_107809, LG0_108724, LG0_110248, LG0_112967, LG0_113920, LG0_114444, LG0_117989, LG1_84713, LG3_285995, LG5_519318, LG8_83828, LG8_83871
LG8_83828	15	LG0_103927, LG0_104113, LG0_106024, LG0_106373, LG0_108724, LG0_112967, LG0_113920, LG0_114550, LG0_115314, LG0_116453, LG0_116563, LG0_116934, LG0_117989, LG1_84713, LG5_519318
LG0_116934	13	LG0_103927, LG0_104113, LG0_108724, LG0_110248, LG0_112967, LG0_113920, LG0_115314, LG0_116563, LG0_117239, LG0_117989, LG5_519318, LG8_83828, LG8_83871
LG2_219033	13	LG2_180307, LG2_211430, LG2_218793, LG2_249946, LG3_268321, LG4_338512, LG4_372225, LG6_597961, LG8_672646, LG8_674049, LG8_677755, LG9_807501, LG9_816573
LG5_438044	13	LG0_112984, LG0_116928, LG5_433927, LG5_436084, LG5_446496, LG5_462864, LG5_468355, LG5_486186, LG5_489607, LG5_490075, LG5_513340, LG5_843550, LG5_845525
LG5_444979	13	LG0_876058, LG0_876071, LG1_112575, LG2_196372, LG2_216296, LG2_254166, LG3_262677, LG3_293288, LG3_295970, LG4_394790, LG4_413424, LG7_605596, LG8_744642
LG0_108724	12	LG0_104085, LG0_112832, LG0_114550, LG0_115599, LG0_116453, LG0_116934, LG0_117989, LG5_519318, LG8_674049, LG8_680344, LG8_83828, LG8_83871
LG1_162305	12	LG0_110801, LG1_107698, LG1_111070, LG1_134703, LG1_134741, LG1_162473, LG3_265871, LG3_309124, LG3_316343, LG6_529428, LG6_540200, LG7_621753
LG4_340675	12	LG0_874497, LG0_874574, LG0_874800, LG4_338286, LG4_355143, LG4_396743, LG4_400757, LG4_405392, LG4_416755, LG5_452967, LG7_85331, LG8_736926
LG4_401883	12	LG0_116453, LG4_359290, LG4_362222, LG4_375333, LG4_407074, LG5_511890, LG5_511906, LG6_531593, LG6_565649, LG6_573382, LG7_85331, LG9_840267
LG5_512206	12	LG0_876058, LG0_876071, LG2_216296, LG3_290157, LG3_293288, LG3_311769, LG4_394790, LG4_413424, LG5_502828, LG6_595389, LG7_639040, LG7_654434
LG8_750029	12	LG1_126495, LG2_231917, LG3_276808, LG4_356766, LG7_618042, LG8_694633, LG8_720339, LG8_733241, LG8_735171, LG8_757872, LG8_87575, LG9_810769
LG1_135507	11	LG1_151889, LG1_151937, LG1_152014, LG1_99525, LG3_265871, LG3_309124, LG3_316343, LG6_529428, LG7_621753, LG7_651207, LG8_707236
LG1_136890	11	LG0_110801, LG1_123219, LG1_151889, LG1_99525, LG3_265871, LG3_309124, LG3_316343, LG6_529428, LG6_540200, LG7_651207, LG8_707236
LG4_374498	11	LG0_116453, LG0_874497, LG0_874574, LG0_874800, LG3_259926, LG4_355143, LG4_360821, LG4_407074, LG4_416755, LG7_85331, LG8_749284
LG4_416745	11	LG0_118017, LG0_874497, LG0_874574, LG0_874800, LG4_355143, LG4_400734, LG4_400757, LG4_401865, LG5_452967, LG8_736926, LG8_749284
LG5_511212	11	LG0_104645, LG1_104185, LG3_329636, LG5_437221, LG5_442073, LG5_478669, LG5_521100, LG5_523069, LG6_534808, LG9_784715, LG9_801327
LG5_523428	11	LG1_104185, LG2_225704, LG2_232575, LG3_329636, LG5_437221, LG5_442073, LG5_521100, LG5_523069, LG6_534808, LG9_784715, LG9_801327
LG0_104085	10	LG0_106373, LG0_112832, LG0_114550, LG0_116453, LG0_117227, LG0_117239, LG3_311877, LG5_519318, LG8_83828, LG8_83871
LG1_162360	10	LG0_110801, LG1_123219, LG1_173141, LG3_265871, LG3_309124, LG3_316343, LG5_453629, LG6_529428, LG6_540200, LG7_621753
LG1_162473	10	LG0_110801, LG1_111070, LG1_123219, LG1_152014, LG3_265871, LG3_309124, LG3_316343, LG6_529428, LG6_540200, LG7_621753
LG1_162512	10	LG0_110801, LG1_111070, LG1_152014, LG1_162473, LG3_265871, LG3_309124, LG3_316343, LG6_529428, LG6_540200, LG7_621753
LG4_365317	10	LG0_116453, LG0_118017, LG3_259926, LG4_355143, LG4_359290, LG4_360821, LG4_400734, LG4_401865, LG4_407074, LG7_85331
LG8_83871	10	LG0_103904, LG0_103927, LG0_104113, LG0_108724, LG0_114550, LG0_116453, LG0_116934, LG0_117989, LG1_84713, LG5_519318
LG0_104113	9	LG0_110248, LG0_114550, LG0_116453, LG0_116934, LG0_117227, LG0_117989, LG5_519318, LG8_83828, LG8_83871
LG1_111103	9	LG1_100836, LG1_114392, LG1_134885, LG1_134987, LG1_141922, LG1_152014, LG1_173141, LG3_87153, LG6_540200
LG2_206355	9	LG2_179199, LG2_202707, LG2_207224, LG2_207444, LG2_228490, LG2_247457, LG2_254864, LG4_413230, LG4_414451
LG2_207444	9	LG1_126647, LG2_181526, LG2_204468, LG2_207202, LG2_207224, LG2_251766, LG6_578900, LG9_788676, LG9_793112
LG4_349052	9	LG0_116453, LG0_874497, LG0_874574, LG0_874800, LG4_355143, LG4_416755, LG5_452967, LG7_85331, LG8_736926
LG4_360795	9	LG0_116453, LG0_118017, LG3_259926, LG4_355143, LG4_359290, LG4_360821, LG4_401865, LG4_407074, LG7_85331
LG4_376923	9	LG0_116453, LG0_874497, LG0_874574, LG3_259926, LG4_355143, LG4_407074, LG4_416755, LG7_85331, LG8_749284
LG4_385324	9	LG0_116453, LG0_874497, LG3_259926, LG4_358707, LG4_401865, LG4_407074, LG4_416755, LG7_85331, LG8_749284
LG4_402054	9	LG4_332905, LG4_332935, LG4_332949, LG4_333021, LG4_355882, LG4_355925, LG4_389151, LG4_402019, LG9_796301
LG5_425888	9	LG0_112984, LG3_312693, LG5_446496, LG5_474505, LG5_486186, LG5_490075, LG5_505230, LG5_515696, LG5_845503
LG5_470602	9	LG1_161915, LG1_163636, LG1_90951, LG4_351592, LG4_398797, LG5_429934, LG5_429991, LG6_588599, LG6_846430
LG7_640375	9	LG7_600183, LG7_621702, LG7_622132, LG7_640292, LG7_647338, LG7_649355, LG7_653398, LG7_670480, LG7_847870
LG0_103927	8	LG0_106373, LG0_112967, LG0_116453, LG0_116934, LG0_117989, LG5_519318, LG8_83828, LG8_83871
LG1_107363	8	LG1_138383, LG1_152316, LG2_177868, LG2_245972, LG4_351050, LG7_650734, LG7_653620, LG8_735446
LG1_138270	8	LG1_138383, LG1_141397, LG2_177868, LG4_351050, LG5_502017, LG7_650734, LG7_653620, LG8_735446
LG2_209372	8	LG0_118229, LG1_126647, LG2_181526, LG2_204468, LG2_207224, LG2_251766, LG6_578900, LG9_788676
LG2_209376	8	LG0_118229, LG1_126647, LG2_181526, LG2_204468, LG2_207224, LG2_251766, LG6_578900, LG9_788676
LG5_437598	8	LG1_161915, LG1_163636, LG1_90951, LG2_202093, LG4_351592, LG4_398797, LG5_435422, LG6_846430
LG5_475314	8	LG1_133010, LG3_281350, LG4_416751, LG5_421933, LG5_486367, LG5_496223, LG5_497550, LG5_517988
LG5_478013	8	LG0_112984, LG0_116928, LG5_486186, LG5_489607, LG5_490075, LG5_513340, LG5_845503, LG5_845525
LG5_512091	8	LG2_232575, LG3_329636, LG5_437221, LG5_478669, LG5_523069, LG6_534808, LG8_735759, LG9_801327
LG1_119894	7	LG1_134987, LG1_151889, LG3_265871, LG3_309124, LG3_316343, LG6_529428, LG7_621753
LG1_141922	7	LG0_110801, LG1_107698, LG1_151889, LG1_152014, LG1_99525, LG7_651207, LG8_707236
LG1_152553	7	LG1_138383, LG2_177868, LG2_245972, LG4_351050, LG7_650734, LG7_653620, LG8_735446
LG1_152589	7	LG1_138383, LG2_177868, LG2_245972, LG4_351050, LG7_650734, LG7_653620, LG8_735446
LG1_166350	7	LG1_138383, LG2_177868, LG2_245972, LG4_351050, LG7_650734, LG7_653620, LG8_735446
LG1_92161	7	LG0_110801, LG1_123219, LG1_134987, LG1_151889, LG1_99525, LG7_651207, LG8_707236
LG2_214758	7	LG3_285820, LG4_340496, LG4_357578, LG5_447438, LG7_621312, LG7_647304, LG8_711193
LG2_214780	7	LG3_285820, LG4_340496, LG4_357578, LG5_447438, LG7_621312, LG7_647304, LG8_711193
LG2_214821	7	LG3_285820, LG4_340496, LG4_357578, LG5_447438, LG7_621312, LG7_647304, LG8_711193
LG2_248223	7	LG2_179199, LG2_207224, LG2_207444, LG2_247457, LG2_254864, LG4_413230, LG4_414451
LG4_376626	7	LG2_196372, LG2_254166, LG3_262677, LG3_281132, LG4_332082, LG4_344857, LG5_467062
LG4_376823	7	LG2_196372, LG2_254166, LG3_262677, LG3_281132, LG4_332082, LG4_344966, LG5_467062
LG5_421933	7	LG1_133010, LG5_476122, LG5_497550, LG5_515381, LG5_517988, LG5_522647, LG8_693009
LG5_455938	7	LG0_112984, LG3_312693, LG5_486186, LG5_489607, LG5_843550, LG5_845503, LG5_845525
LG5_525459	7	LG1_161915, LG1_163636, LG1_90951, LG4_351592, LG4_398797, LG6_588599, LG6_846430
LG8_706829	7	LG3_276808, LG7_618042, LG8_720339, LG8_728816, LG8_735171, LG8_757872, LG9_810769
LG9_791666	7	LG1_120235, LG1_121815, LG2_233287, LG5_501126, LG5_527711, LG8_683748, LG9_771638
LG1_100588	6	LG1_108973, LG1_119806, LG1_134703, LG1_134741, LG1_151889, LG5_498709
LG1_147251	6	LG1_120673, LG1_120677, LG1_158342, LG1_160804, LG1_95192, LG5_845007
LG1_150717	6	LG1_120677, LG1_154006, LG1_158342, LG1_95192, LG5_845007, LG7_620010
LG1_155267	6	LG1_138383, LG2_177868, LG4_351050, LG7_650734, LG7_653620, LG8_735446
LG1_158364	6	LG1_120677, LG1_158342, LG1_160804, LG1_163772, LG1_94814, LG1_95169
LG1_166925	6	LG1_138383, LG2_207352, LG2_245972, LG7_650734, LG7_653620, LG8_735446
LG1_95235	6	LG1_147707, LG1_158342, LG1_160804, LG1_95169, LG5_845007, LG7_620010
LG2_184346	6	LG1_165911, LG2_211430, LG3_268321, LG5_516887, LG7_604010, LG8_672646
LG2_198448	6	LG2_218793, LG2_221555, LG3_268321, LG8_672646, LG9_807501, LG9_816573
LG2_230694	6	LG1_165911, LG3_268321, LG5_516887, LG7_604010, LG8_672646, LG8_731243
LG3_295426	6	LG3_268880, LG3_295442, LG3_308531, LG5_420498, LG6_553269, LG6_560736
LG4_334262	6	LG4_350790, LG4_355882, LG4_355925, LG4_385821, LG4_389151, LG4_402019
LG4_339881	6	LG2_254166, LG3_262677, LG3_281132, LG4_332082, LG4_407932, LG5_467062
LG4_379456	6	LG0_874497, LG0_874574, LG0_874800, LG4_338286, LG4_355143, LG4_396743
LG4_397858	6	LG0_116453, LG0_874574, LG4_355143, LG4_416755, LG7_85331, LG8_749284
LG4_401130	6	LG4_407074, LG5_511890, LG6_531593, LG6_565649, LG6_573382, LG9_840267
LG4_407782	6	LG2_196372, LG2_254166, LG3_262677, LG3_281132, LG4_332082, LG5_467062
LG7_602657	6	LG0_114813, LG1_112088, LG1_135428, LG3_281698, LG7_607041, LG8_694560
LG7_602854	6	LG0_114813, LG1_112088, LG1_135428, LG3_281698, LG6_559603, LG8_694560
LG7_634434	6	LG0_114813, LG1_135428, LG1_138002, LG5_442724, LG7_607041, LG8_694560
LG9_791611	6	LG1_120235, LG1_121815, LG2_233287, LG5_501126, LG8_683748, LG9_771638
LG0_106785	5	LG0_109315, LG5_499257, LG9_765795, LG9_796839, LG9_808155
LG1_119681	5	LG0_110801, LG1_107698, LG1_134987, LG1_151889, LG1_152014
LG1_138465	5	LG0_113569, LG1_147707, LG1_154006, LG1_158342, LG1_94814
LG1_152647	5	LG2_177868, LG4_351050, LG7_650734, LG7_653620, LG8_735446
LG1_160939	5	LG0_103941, LG1_119616, LG1_158010, LG3_326309, LG5_423901
LG1_170782	5	LG1_103282, LG1_121373, LG1_137431, LG1_99654, LG5_454249
LG2_190389	5	LG2_179199, LG2_238642, LG3_273829, LG5_442073, LG5_443891
LG2_192710	5	LG2_211430, LG4_372225, LG5_516887, LG7_604010, LG8_672646
LG2_208563	5	LG2_203266, LG2_254864, LG2_254887, LG2_85458, LG8_735787
LG2_209395	5	LG0_118229, LG1_126647, LG2_207224, LG2_251766, LG6_578900
LG2_209682	5	LG2_218793, LG2_221197, LG5_519178, LG6_597961, LG8_672646
LG2_231638	5	LG2_221298, LG2_228836, LG2_228842, LG5_519178, LG8_672646
LG2_238642	5	LG2_179199, LG3_273829, LG5_442073, LG5_443891, LG8_681658
LG2_238690	5	LG2_179199, LG3_273829, LG5_442073, LG5_443891, LG8_681658
LG2_243149	5	LG2_218793, LG2_221298, LG3_268321, LG5_519178, LG8_672646
LG3_274775	5	LG3_300074, LG3_312157, LG4_418800, LG6_529141, LG7_646114
LG3_275201	5	LG3_299693, LG3_300505, LG3_305470, LG3_311359, LG3_84044
LG3_307360	5	LG3_256400, LG3_282844, LG3_285015, LG3_311724, LG3_311763
LG4_332935	5	LG4_355882, LG4_355925, LG4_389151, LG4_402019, LG9_796301
LG4_359290	5	LG0_116453, LG0_118017, LG0_874574, LG4_355143, LG4_401865
LG4_374599	5	LG0_112767, LG1_118071, LG3_313693, LG5_424056, LG7_621619
LG4_389942	5	LG0_112767, LG1_118071, LG3_313693, LG5_424056, LG7_621619
LG4_398000	5	LG2_189222, LG5_504821, LG6_540294, LG7_657535, LG8_739016
LG4_401841	5	LG4_375315, LG4_407074, LG6_565649, LG8_742812, LG9_840267
LG4_415824	5	LG3_294339, LG4_367918, LG4_378209, LG4_394306, LG4_404893
LG5_421871	5	LG1_133010, LG5_497550, LG5_515381, LG5_517988, LG8_693009
LG5_448015	5	LG1_133010, LG5_421933, LG5_475314, LG5_517988, LG8_693009
LG5_455488	5	LG0_112984, LG0_116928, LG5_474505, LG5_486186, LG5_845503
LG5_497102	5	LG1_133010, LG4_416751, LG5_421933, LG5_517988, LG8_693009
LG5_526347	5	LG1_161915, LG1_163636, LG4_351592, LG4_398797, LG6_846430
LG5_526393	5	LG1_161915, LG1_163636, LG4_351592, LG4_398797, LG6_846430
LG6_563540	5	LG2_227536, LG6_531088, LG6_540685, LG6_592548, LG8_744258
LG6_594213	5	LG0_112741, LG2_227536, LG6_540685, LG8_712565, LG8_744258
LG7_602534	5	LG0_114813, LG1_112088, LG1_135428, LG3_281698, LG8_694560
LG7_602785	5	LG0_114813, LG1_112088, LG1_135428, LG3_281698, LG6_559603
LG7_609381	5	LG0_114813, LG7_602534, LG7_607041, LG8_694560, LG8_696451
LG7_619930	5	LG0_114813, LG1_112088, LG1_135428, LG3_281698, LG8_694560
LG7_625619	5	LG0_114813, LG1_112088, LG1_135428, LG3_281698, LG6_559603
LG7_667269	5	LG1_106769, LG1_138106, LG1_167265, LG1_169307, LG7_656586
LG8_678908	5	LG1_169794, LG3_316383, LG7_621745, LG8_688618, LG8_711853
LG8_685357	5	LG1_93730, LG3_286827, LG5_520498, LG7_631669, LG8_717459
LG8_735206	5	LG3_276808, LG4_356766, LG7_618042, LG8_757872, LG9_810769
LG8_760306	5	LG0_115713, LG6_574203, LG8_711291, LG8_721591, LG8_724859
LG9_827414	5	LG2_229874, LG4_339249, LG5_470046, LG9_824829, LG9_827608
LG0_874574	4	LG0_114550, LG4_340675, LG4_405392, LG4_416745
LG0_874800	4	LG0_114550, LG4_340675, LG4_364339, LG4_416745
LG1_104153	4	LG1_119616, LG3_256233, LG3_326309, LG5_423901
LG1_105899	4	LG1_119616, LG1_158010, LG3_326309, LG5_423901
LG1_135428	4	LG3_281698, LG7_619872, LG7_619930, LG7_619957
LG1_140776	4	LG1_105899, LG1_132546, LG5_473876, LG5_510634
LG1_144131	4	LG1_149597, LG3_303505, LG5_447258, LG9_788457
LG1_147707	4	LG0_115189, LG1_163772, LG1_94028, LG1_95235
LG1_149366	4	LG3_289684, LG6_558971, LG7_639245, LG7_651835
LG1_166480	4	LG1_138383, LG1_141397, LG4_351050, LG7_653620
LG1_169771	4	LG1_119616, LG1_158010, LG3_326309, LG5_423901
LG2_176844	4	LG0_118229, LG2_204468, LG2_207224, LG6_578900
LG2_178508	4	LG2_213427, LG2_254864, LG2_254887, LG2_85458
LG2_204440	4	LG0_118229, LG2_204468, LG2_207224, LG6_578900
LG2_215060	4	LG2_179199, LG2_238642, LG2_241413, LG5_442073
LG2_238546	4	LG2_179199, LG3_273829, LG5_442073, LG5_443891
LG2_247457	4	LG2_238463, LG3_273829, LG5_442073, LG5_443891
LG3_276365	4	LG3_259965, LG3_273282, LG3_275592, LG3_281350
LG3_286047	4	LG0_106352, LG3_263238, LG3_275822, LG8_680344
LG3_293806	4	LG0_106352, LG0_106373, LG3_263238, LG8_680344
LG3_296904	4	LG1_163270, LG2_242704, LG4_346431, LG9_831726
LG3_311328	4	LG3_300074, LG3_312157, LG6_529141, LG7_646114
LG4_332949	4	LG4_355882, LG4_389151, LG4_402019, LG9_796301
LG4_333602	4	LG3_304475, LG4_343624, LG8_751229, LG9_781153
LG4_337589	4	LG3_259926, LG4_401865, LG4_407074, LG8_749284
LG4_345004	4	LG5_504821, LG6_540294, LG7_657535, LG8_739016
LG4_347943	4	LG3_294339, LG4_378209, LG4_394306, LG4_404893
LG4_350790	4	LG4_378691, LG4_396420, LG4_416513, LG5_455329
LG4_358351	4	LG1_154097, LG4_410495, LG7_614450, LG8_722484
LG4_363055	4	LG5_504821, LG6_540294, LG7_657535, LG8_739016
LG4_373444	4	LG5_504821, LG6_540294, LG7_657535, LG8_739016
LG4_389205	4	LG0_112767, LG1_118071, LG3_313693, LG7_621619
LG4_389463	4	LG4_344829, LG4_361651, LG4_370446, LG4_388708
LG4_390014	4	LG0_112767, LG1_118071, LG5_424056, LG7_621619
LG4_390541	4	LG0_874497, LG0_874574, LG4_355143, LG4_396743
LG4_392326	4	LG4_356726, LG4_384871, LG4_391384, LG5_498064
LG4_404226	4	LG4_344829, LG4_361651, LG4_370446, LG4_388708
LG4_416024	4	LG2_196245, LG4_398717, LG4_401841, LG9_840267
LG4_416755	4	LG0_874497, LG0_874574, LG0_874800, LG4_355143
LG4_418135	4	LG3_262677, LG3_281132, LG4_332082, LG9_784347
LG5_449268	4	LG5_434593, LG5_487319, LG5_496969, LG5_88448
LG5_463270	4	LG1_112485, LG2_192227, LG5_517308, LG6_556623
LG5_467062	4	LG2_196372, LG2_229551, LG2_254166, LG9_787816
LG5_490542	4	LG0_112984, LG0_116928, LG5_486186, LG5_845503
LG5_519793	4	LG5_442715, LG5_476030, LG5_498709, LG6_573779
LG6_573471	4	LG1_116835, LG2_249988, LG5_457966, LG9_805687
LG6_573485	4	LG1_116835, LG2_249988, LG5_457966, LG9_805687
LG6_576077	4	LG1_165388, LG5_512509, LG5_512719, LG5_512744
LG8_715945	4	LG1_93730, LG3_286827, LG5_520498, LG7_631669
LG8_720339	4	LG3_276808, LG8_728816, LG8_751299, LG9_810769
LG8_721027	4	LG3_286827, LG5_520498, LG8_686876, LG8_717459
LG9_788330	4	LG5_450167, LG9_774019, LG9_797664, LG9_86722
LG9_798178	4	LG5_450167, LG9_774019, LG9_797664, LG9_86722
LG9_824684	4	LG4_339249, LG5_470046, LG9_827414, LG9_827608
LG1_106482	3	LG1_132546, LG5_473876, LG5_510634
LG1_110214	3	LG1_106488, LG1_125100, LG5_473876
LG1_119412	3	LG1_105899, LG5_473876, LG5_510634
LG1_122055	3	LG1_105899, LG1_106488, LG1_125100
LG1_131696	3	LG1_106488, LG1_125100, LG5_473876
LG1_136033	3	LG5_478448, LG8_738649, LG9_840170
LG1_166450	3	LG7_650734, LG7_653620, LG8_735446
LG1_91192	3	LG3_303505, LG5_447258, LG9_788457
LG1_91315	3	LG3_303505, LG5_447258, LG9_788457
LG1_91494	3	LG3_303505, LG5_447258, LG9_788457
LG2_228724	3	LG2_218793, LG3_268321, LG8_672646
LG3_282012	3	LG3_300505, LG3_305509, LG3_313496
LG3_300074	3	LG3_312157, LG6_529141, LG7_646114
LG3_88887	3	LG3_256400, LG3_285015, LG3_311763
LG4_344994	3	LG6_540294, LG7_657535, LG8_739016
LG4_355143	3	LG0_874574, LG4_340675, LG4_416745
LG4_357382	3	LG4_367918, LG4_387042, LG5_522434
LG4_359316	3	LG4_367918, LG4_387042, LG5_522434
LG4_367833	3	LG4_367918, LG4_387042, LG5_522434
LG4_373551	3	LG6_530988, LG7_657535, LG8_739016
LG4_376515	3	LG2_196245, LG4_371520, LG9_840267
LG4_381448	3	LG4_365384, LG4_398436, LG5_515006
LG4_392223	3	LG4_384871, LG5_449484, LG7_614450
LG4_404893	3	LG4_343624, LG4_347943, LG9_785666
LG4_407839	3	LG2_254166, LG3_262677, LG5_467062
LG5_421202	3	LG4_380388, LG5_429934, LG9_774097
LG5_443396	3	LG0_876058, LG5_424020, LG5_485880
LG5_491670	3	LG6_588599, LG8_699832, LG9_779264
LG5_512509	3	LG1_165388, LG5_420070, LG6_576077
LG5_512719	3	LG1_165388, LG5_420070, LG6_576077
LG7_600183	3	LG7_612524, LG7_615808, LG7_649355
LG7_619872	3	LG1_135428, LG3_281698, LG8_694560
LG7_619957	3	LG1_135428, LG3_281698, LG8_694560
LG7_622132	3	LG7_607041, LG7_615808, LG7_640375
LG8_679527	3	LG3_316383, LG7_621745, LG8_717196
LG8_697071	3	LG1_94145, LG5_423600, LG8_718882
LG8_700034	3	LG3_327398, LG8_688703, LG8_730558
LG8_724745	3	LG3_327398, LG8_688703, LG8_730558
LG8_747546	3	LG8_679830, LG8_688703, LG8_730558
LG8_753273	3	LG4_351050, LG8_678877, LG8_739389
LG9_773643	3	LG9_774019, LG9_832276, LG9_832294
LG9_835402	3	LG2_233287, LG8_683748, LG9_771221
LG1_101247	2	LG1_134703, LG1_134741
LG1_150305	2	LG1_134885, LG1_162473
LG1_161207	2	LG0_103941, LG1_158010
LG1_93105	2	LG3_289684, LG6_558971
LG2_193710	2	LG3_273829, LG5_443891
LG2_203000	2	LG2_228903, LG8_677755
LG2_231572	2	LG2_218793, LG6_597961
LG2_251630	2	LG2_184173, LG2_235980
LG3_297146	2	LG1_163270, LG3_296904
LG3_309492	2	LG1_163270, LG3_296904
LG4_340118	2	LG4_344857, LG9_784347
LG4_389063	2	LG3_304475, LG4_362577
LG4_396983	2	LG3_304475, LG4_384903
LG5_423287	2	LG5_431678, LG9_820296
LG5_460720	2	LG6_583232, LG6_583274
LG5_478683	2	LG3_329636, LG6_534808
LG5_499105	2	LG0_103567, LG5_431678
LG6_573429	2	LG2_249988, LG9_805687
LG6_595594	2	LG3_316343, LG7_621753
LG7_608718	2	LG1_138106, LG7_656586
LG7_609595	2	LG5_84987, LG6_559603
LG7_628248	2	LG7_605270, LG8_691179
LG7_670480	2	LG7_607041, LG7_653398
LG8_692091	2	LG8_711291, LG8_721591
LG8_742576	2	LG0_118304, LG4_356766
LG8_747449	2	LG0_108983, LG5_522772
LG9_778614	2	LG9_774019, LG9_842320
LG9_786705	2	LG6_546884, LG9_781303
LG9_787877	2	LG9_774019, LG9_842320
