# Supplementary material for: RNA sequencing provides insights into the evolution of lettuce and the regulation of flavonoid biosynthesis
Source: Nat Commun. 2017 Dec 22;8:2264. doi: 10.1038/s41467-017-02445-9 (PMC5741661; doi:10.1038/s41467-017-02445-9)
Supplement: Supplementary file 17 — Supplementary Dataset 14 [file 41467_2017_2445_MOESM17_ESM.xlsx]

## Sheet: Supplementary Data 14
Supplementary Data 14. Genes associated with flavonoid biosynthesis in lettuce
Gene_id	Chromosome	Start	End	Expressed in this study	Have eQTL in this study	Best hit of Arabidopsis gene id	Gene name
LG1_105938	LG1	4371853	4375750	YES	NO	AT4G08920	Cryptochrome 1 (CRY1)
LG1_112944	LG1	14062743	14066886	NO	NO	AT1G17020	Senescence-related gene 1 (SRG1)
LG1_122055	LG1	20947492	20948987	YES	YES	AT1G75280	Isoflavone reductase
LG1_122137	LG1	20966917	20969497	YES	NO	AT1G75280	Isoflavone reductase
LG1_162763	LG1	49561382	49562541	NO	NO	AT5G49330	Myb111, Production of flavonol glycosides 3 (PFG3)
LG1_165974	LG1	58850396	58851890	NO	NO	AT4G34135	UDP-glucosyltransferase 73B2 (UGT73B2)
LG1_128131	LG1	59963044	59966355	YES	NO	AT2G36790	UDP-glucosyl transferase 73C6 (UGT73C6)
LG1_131198	LG1	84194037	84195531	NO	NO	AT4G14090	Anthocyanidin 5-O-glucosyltransferase
LG1_171074	LG1	105893906	105901412	YES	NO	AT3G03620	MATE efflux family protein
LG1_157060	LG1	126482271	126483500	NO	NO	AT2G03770	Sulfotransferase 202E1 (SULT202E1)
LG1_157064	LG1	126565445	126566674	YES	NO	AT2G03770	Sulfotransferase 202E1 (SULT202E1)
LG1_117792	LG1	132769482	132770679	NO	NO	AT2G03760	Sulphotransferase 12 (SOT12)
LG1_100788	LG1	139946116	139946727	NO	NO	AT2G03760	Sulphotransferase 12 (SOT12)
LG1_95402	LG1	168877599	168880310	NO	NO	AT1G17020	Senescence-related gene 1 (SRG1)
LG1_95371	LG1	168919840	168922800	NO	NO	AT1G17020	Senescence-related gene 1 (SRG1)
LG1_95361	LG1	169071223	169073298	YES	NO	AT1G17020	Senescence-related gene 1 (SRG1)
LG2_215473	LG2	38866020	38870770	YES	NO	AT1G08450	Calreticulin 3 (CRT3)
LG2_228503	LG2	99368264	99369653	NO	NO	AT5G13930	Chalcone synthase (CHS), transparent testa 4 (TT4)
LG2_228529	LG2	99503669	99504916	NO	NO	AT5G13930	Chalcone synthase (CHS), transparent testa 4 (TT4)
LG2_228555	LG2	99590347	99591774	NO	NO	AT5G13930	Chalcone synthase (CHS), transparent testa 4 (TT4)
LG2_229551	LG2	100271697	100273186	YES	YES	AT5G13930	Chalcone synthase (CHS), transparent testa 4 (TT4)
LG2_229562	LG2	100300575	100301827	NO	NO	AT5G13930	Chalcone synthase (CHS), transparent testa 4 (TT4)
LG2_229568	LG2	100324943	100325473	NO	NO	AT5G13930	Chalcone synthase (CHS), transparent testa 4 (TT4)
LG2_229572	LG2	100443072	100444344	NO	NO	AT5G13930	Chalcone synthase (CHS), transparent testa 4 (TT4)
LG2_252531	LG2	107018613	107019941	NO	NO	AT4G14090	Anthocyanidin 5-O-glucosyltransferase
LG2_252527	LG2	107116441	107117766	NO	NO	AT4G14090	Anthocyanidin 5-O-glucosyltransferase
LG2_252497	LG2	107425783	107427486	YES	NO	AT4G14090	Anthocyanidin 5-O-glucosyltransferase
LG2_182465	LG2	128567875	128569387	YES	NO	AT1G07250	UDP-glucosyl transferase 71C4 (UGT71C4)
LG2_241781	LG2	137217698	137219239	NO	NO	AT5G54010	UDP-glucosyl transferase 79B6 (UGT79B6)
LG2_216182	LG2	152620116	152620556	NO	NO	AT3G55120	Chalcone isomerase (CHI), transparent testa 5 (TT5)
LG2_196372	LG2	153443360	153445699	YES	YES	AT5G42800	Dihydroflavonol 4-reductase (DFR)
LG2_198555	LG2	153962731	153964402	YES	YES	AT5G13930	Chalcone synthase (CHS), transparent testa 4 (TT4)
LG2_218232	LG2	172315720	172316805	YES	NO	AT1G12910	Anthocyanin 11 (ATAN11)
LG2_185025	LG2	176445551	176448727	YES	NO	AT2G28350	Auxin response factor 10 (ARF10)
LG2_177079	LG2	186267952	186271345	YES	NO	AT2G37040	PHE ammonia lyase 1 (PAL1)
LG2_177073	LG2	186292425	186296202	YES	YES	AT2G37040	PHE ammonia lyase 1 (PAL1)
LG2_220391	LG2	196052224	196054152	YES	YES	AT5G05860	UDP-glucosyl transferase 76C2 (UGT76C2)
LG2_201174	LG2	202431356	202433124	YES	NO	AT5G05600	2-oxoglutarate (2OG) and Fe(II)-dependent oxygenase superfamily protein
LG2_190344	LG2	216384085	216386155	YES	NO	AT5G54160	O-methyltransferase 1 (OMT1)
LG3_306666	LG3	1383502	1390962	YES	NO	AT4G16770	2-oxoglutarate (2OG) and Fe(II)-dependent oxygenase superfamily protein
LG3_274315	LG3	9937561	9941778	YES	NO	AT1G63650	Enhancer of glabra 3 (EGL3)
LG3_275327	LG3	17100134	17101578	YES	NO	AT5G49330	Myb111, Production of flavonol glycosides 3 (PFG3)
LG3_275317	LG3	17199937	17201092	YES	NO	AT5G49330	Myb111, Production of flavonol glycosides 3 (PFG3)
LG3_276599	LG3	17792027	17793926	YES	NO	AT1G64520	Regulatory particle non-ATPase 12A (RPN12a)
LG3_302548	LG3	23957628	23959986	YES	NO	AT1G32640	MYC2
LG3_273309	LG3	27352856	27354853	YES	NO	AT4G34135	UDP-glucosyltransferase 73B2 (UGT73B2)
LG3_287906	LG3	58267220	58268706	NO	NO	AT4G34850	Less adhesive pollen 5 (LAP5)
LG3_297500	LG3	63442826	63444675	YES	NO	AT1G70000	MYB-like Domain transcription factor, MYBD
LG3_281132	LG3	98659082	98663971	YES	YES	AT3G51240	Flavanone 3-hydroxylase (F3H)
LG3_281117	LG3	98776643	98777829	NO	NO	AT5G66230	Chalcone-flavanone isomerase
LG3_302913	LG3	115447373	115448400	NO	NO	AT1G66390	MYB90, production of anthocyanin pigment 2 (PAP2)
LG3_285453	LG3	116012566	116014107	YES	NO	AT1G56650	MYB75, production of anthocyanin pigment 1 (PAP1)
LG3_285432	LG3	116219942	116221129	YES	NO	AT1G66390	MYB90, production of anthocyanin pigment 2 (PAP2)
LG3_294978	LG3	117169313	117170854	YES	NO	AT1G66390	MYB90, production of anthocyanin pigment 2 (PAP2)
LG3_262677	LG3	129893138	129894571	YES	YES	AT5G17220	Glutathione S-transferase phi 12 (GSTF12), transparent testa 19 (TT19)
LG3_305499	LG3	165798822	165800986	NO	NO	AT1G17020	Senescence-related gene 1 (SRG1)
LG3_305470	LG3	166012089	166014250	YES	YES	AT1G17020	Senescence-related gene 1 (SRG1)
LG3_305439	LG3	166449286	166451551	YES	NO	AT1G17020	Senescence-related gene 1 (SRG1)
LG3_301563	LG3	232193644	232195765	NO	NO	AT1G02050	Less adhesive pollen 6 (LAP6)
LG4_353394	LG4	12346111	12350076	YES	NO	AT1G70000	MYB-like Domain transcription factor, MYBD
LG4_351094	LG4	47008053	47009908	YES	NO	AT5G46760	MYC3, JAZ-interacting transcription factor
LG4_337403	LG4	50771250	50773453	NO	NO	AT4G36220	Ferulic acid 5-hydroxylase 1 (FAH1)
LG4_340440	LG4	53788314	53794555	YES	YES	AT4G00730	Anthocyaninless 2 (ANL2)
LG4_411780	LG4	94909301	94914950	YES	NO	AT2G32950	Constitutive Photomorphogenesis 1 (COP1)
LG4_332082	LG4	105856123	105861337	YES	YES	AT2G46410	R3-type MYB transcription factor caprice (CPC)
LG4_419486	LG4	137868969	137871422	YES	NO	AT5G48930	Hydroxycinnamoyl-CoA shikimate/quinate hydroxycinnamoyl transferase (HCT)
LG4_353479	LG4	152343003	152344795	YES	YES	AT5G07990	Cytochrome P450 75B1 (CYP75B1), transparent testa 7 (TT7)
LG4_394790	LG4	174298164	174302985	YES	YES	AT1G79840	bHLH transcription factor Glabra 2 (GL2)
LG4_334875	LG4	185372494	185374074	NO	NO	AT5G08640	Flavonol synthase 1 (FLS1)
LG4_351853	LG4	287354315	287355720	YES	NO	AT5G66230	Chalcone-flavanone isomerase
LG4_368521	LG4	287825060	287826057	NO	NO	AT1G66390	MYB90, production of anthocyanin pigment 2 (PAP2)
LG4_415669	LG4	297922764	297924538	YES	NO	AT1G75280	Isoflavone reductase
LG4_378639	LG4	302252818	302254503	NO	NO	AT5G13930	Chalcone synthase (CHS), transparent testa 4 (TT4)
LG4_365513	LG4	307261121	307262223	NO	NO	AT1G66390	MYB90, production of anthocyanin pigment 2 (PAP2)
LG4_406531	LG4	346930326	346931934	NO	NO	AT5G07990	Cytochrome P450 75B1 (CYP75B1), transparent testa 7 (TT7)
LG5_436532	LG5	18051040	18052465	YES	YES	AT5G48930	Hydroxycinnamoyl-CoA shikimate/quinate hydroxycinnamoyl transferase (HCT)
LG5_436750	LG5	18327828	18330430	YES	YES	AT1G51680	4-coumarate:CoA ligase 1 (4CL1)
LG5_471950	LG5	45856637	45858983	YES	YES	AT5G07990	Cytochrome P450 75B1 (CYP75B1), transparent testa 7 (TT7)
LG5_497071	LG5	46110231	46114211	NO	NO	AT5G07990	Cytochrome P450 75B1 (CYP75B1), transparent testa 7 (TT7)
LG5_453544	LG5	66579704	66581907	YES	NO	AT5G11260	Elongated hypocotyl 5 (HY5)
LG5_426271	LG5	85519882	85523883	YES	YES	AT1G66390	MYB domain protein 90 (MYB90), production of anthocyanin pigment 2 (PAP2)
LG5_515837	LG5	143604157	143606680	YES	NO	AT2G40890	Cytochrome P450 98A3 (CYP98A3)
LG5_422604	LG5	201300629	201303543	YES	NO	AT2G25180	Response regulator 12 (RR12)
LG5_512251	LG5	204589024	204590472	NO	NO	AT1G49390	2-oxoglutarate (2OG) and Fe(II)-dependent oxygenase
LG5_465302	LG5	236794077	236795504	NO	NO	AT4G34135	UDP-glucosyltransferase 73B2 (UGT73B2)
LG5_459190	LG5	251275227	251277143	YES	YES	AT1G78600	Light-regulated zinc finger protein 1 (LZF1)
LG5_515071	LG5	264885471	264888070	YES	NO	AT5G07990	Cytochrome P450 75B1 (CYP75B1), transparent testa 7 (TT7)
LG5_457835	LG5	267503597	267505202	YES	NO	AT4G16330	2-oxoglutarate (2OG) and Fe(II)-dependent oxygenase
LG5_507358	LG5	268324789	268325721	NO	NO	AT3G45070	Sulfotransferase 202B1
LG5_448874	LG5	280943651	280945180	YES	YES	AT1G09530	Phytochrome interacting factor 3 (PIF3)
LG5_452896	LG5	283306098	283313694	NO	NO	AT5G05600	2-oxoglutarate (2OG) and Fe(II)-dependent oxygenase superfamily protein
LG5_482522	LG5	290214135	290217131	YES	NO	AT2G40890	Cytochrome P450 98A3 (CYP98A3)
LG5_428360	LG5	299948314	299948853	NO	NO	AT2G03770	Sulfotransferase 202E1 (SULT202E1)
LG5_519750	LG5	334699285	334701382	YES	NO	AT3G63170	Fatty-acid-binding protein 1 (FAP1)
LG5_467062	LG5	336130793	336131778	YES	YES	AT4G09820	bHLH transcription factor 42, transparent testa 8 (TT8)
LG6_547749	LG6	19425337	19427522	YES	NO	AT2G26170	Cytochrome P450 711A1 (CYP711A1)
LG6_561606	LG6	20373907	20376317	YES	NO	AT3G11220	Elongata 1 (ELO1)
LG6_550456	LG6	23956451	23957957	YES	NO	AT2G47460	MYB12, production of flavonol glycosides 1 (PFG1)
LG6_556652	LG6	28248906	28250595	YES	NO	AT5G11260	Elongated hypocotyl 5 (HY5)
LG6_564958	LG6	38849360	38851747	YES	YES	AT2G37040	PHE ammonia lyase 1 (PAL1)
LG6_551876	LG6	39235191	39238845	YES	NO	AT2G37040	PHE ammonia lyase 1 (PAL1)
LG6_594213	LG6	54660748	54661691	YES	YES	AT5G05270	Chalcone isomerase-like (CHIL)
LG6_589609	LG6	97207453	97209831	YES	NO	AT1G32640	MYC2
LG6_574702	LG6	137513002	137514121	NO	NO	AT5G49330	Myb111, Production of flavonol glycosides 3 (PFG3)
LG6_572524	LG6	145933743	145935562	YES	NO	AT4G25310	2-oxoglutarate (2OG) and Fe(II)-dependent oxygenase
LG6_552104	LG6	164473269	164477541	YES	NO	AT1G43620	UDP-glucose:sterol-glucosyltransferase 80B1(UGT80B1), transparent testa 15 (TT15)
LG6_570054	LG6	180068034	180069938	NO	NO	AT5G23260	Agamous-like32 (AGL32), transparent testa 16 (TT16)
LG6_570087	LG6	180072976	180074886	NO	NO	AT5G23260	Agamous-like32 (AGL32), transparent testa 16 (TT16)
LG6_594547	LG6	188374760	188378587	NO	NO	AT2G47460	MYB12, production of flavonol glycosides 1 (PFG1)
LG7_660338	LG7	7685289	7687213	NO	NO	AT2G45400	BEN1
LG7_660388	LG7	7707891	7710203	YES	NO	AT2G45400	BEN1
LG7_668166	LG7	17830137	17835196	YES	NO	AT2G32950	Constitutive Photomorphogenesis 1 (COP1)
LG7_606670	LG7	26359704	26366028	YES	NO	AT4G27430	COP1-interacting protein 7 (CIP7)
LG7_664863	LG7	36025452	36027513	NO	NO	AT1G17020	Senescence-related gene 1 (SRG1)
LG7_622668	LG7	49251738	49252982	NO	NO	AT2G47460	MYB12, production of flavonol glycosides 1 (PFG1)
LG7_654368	LG7	60039371	60041561	YES	NO	AT2G26670	Reversal of the det phenotype 4 (TED4)
LG7_659603	LG7	78076206	78084009	YES	NO	AT3G28430	Green fluorescent seed 9 (GFS9), transparent testa 9 (TT9)
LG7_637316	LG7	170769723	170771455	YES	NO	AT1G53520	Fatty acid-binding protein 3 (FAP3)
LG7_637122	LG7	171154810	171157736	YES	NO	AT1G78570	Rhamnose biosynthesis 1 (RHM1)
LG7_637109	LG7	171161063	171163556	NO	NO	AT1G78570	Rhamnose biosynthesis 1 (RHM1)
LG7_631650	LG7	171468959	171470854	YES	NO	AT1G78600	Light-regulated zinc finger protein 1 (LZF1)
LG7_638210	LG7	188738768	188740338	YES	NO	AT2G43000	NAC domain containing protein 42 (NAC042)
LG8_698026	LG8	5416022	5417507	YES	NO	AT5G54160	O-methyltransferase 1 (OMT1)
LG8_762720	LG8	9038010	9042527	YES	NO	AT4G00730	Anthocyaninless 2 (ANL2)
LG8_716358	LG8	15368582	15369851	YES	YES	AT5G05270	Chalcone isomerase-like (CHIL)
LG8_675513	LG8	21538962	21544413	YES	NO	AT5G13680	ABA-overly sensitive 1(ABO1)
LG8_758158	LG8	26646988	26648881	YES	NO	AT4G10090	Elongator protein 6 (ELP6)
LG8_752108	LG8	71990454	71991515	NO	NO	AT2G02990	Ribonuclease 1 (RNS1)
LG8_752083	LG8	72063390	72064677	YES	NO	AT2G02990	Ribonuclease 1 (RNS1)
LG8_705573	LG8	86271767	86276787	YES	YES	AT2G25180	Response regulator 12 (RR12)
LG8_752759	LG8	88178681	88180011	YES	NO	AT1G49390	2-oxoglutarate (2OG) and Fe(II)-dependent oxygenase
LG8_727847	LG8	94639705	94641330	YES	YES	AT5G17050	UDP-glucosyl transferase 78D2 (UGT78D2)
LG8_701431	LG8	147355169	147357716	YES	YES	AT2G30490	cinnamate-4-hydroxylase (C4H)
LG8_707302	LG8	148619236	148620986	YES	NO	AT5G17050	UDP-glucosyl transferase 78D2 (UGT78D2)
LG8_739354	LG8	180551927	180561963	YES	YES	AT5G08640	Flavonol synthase 1 (FLS1)
LG8_696748	LG8	230827316	230828457	YES	YES	AT2G03770	Sulfotransferase 202E1 (SULT202E1)
LG9_774466	LG9	7041183	7043069	YES	YES	AT2G47460	MYB12, production of flavonol glycosides 1 (PFG1)
LG9_802633	LG9	14812846	14816393	YES	NO	AT5G54160	O-methyltransferase 1 (OMT1)
LG9_833261	LG9	15986826	15988214	YES	YES	AT5G54060	UDP-glucose:flavonoid 3-o-glucosyltransferase (UF3GT)
LG9_767491	LG9	18744503	18747114	YES	NO	AT2G30490	cinnamate-4-hydroxylase (C4H)
LG9_828652	LG9	28458770	28460362	YES	NO	AT3G46660	UDP-glucosyl transferase 76E12 (UGT76E12)
LG9_820923	LG9	36926553	36938346	NO	NO	AT5G05600	2-oxoglutarate (2OG) and Fe(II)-dependent oxygenase superfamily protein
LG9_823375	LG9	49431124	49436537	YES	NO	AT4G08920	Cryptochrome 1 (CRY1)
LG9_84432	LG9	53472778	53477913	YES	NO	AT5G24530	Downy mildew resistant 6 (DMR6)
LG9_805610	LG9	84887111	84892344	YES	YES	AT3G55120	Chalcone isomerase (CHI), transparent testa 5 (TT5)
LG9_834859	LG9	95889216	95890889	NO	NO	AT1G34790	Wip domain protein 1, transparent testa 1 (TT1)
LG9_787816	LG9	152764932	152766345	YES	YES	AT4G22880	Anthocyanidin synthase (ANS), transparent testa 18 (TT18)
LG9_784306	LG9	160868830	160870447	YES	YES	AT1G78600	Light-regulated zinc finger protein 1 (LZF1)
LG9_813071	LG9	161239307	161243071	YES	NO	AT1G78570	Rhamnose biosynthesis 1 (RHM1)
LG9_832471	LG9	164462762	164463798	NO	NO	AT5G49330	Myb111, Production of flavonol glycosides 3 (PFG3)
LG9_810982	LG9	185009873	185011339	NO	NO	AT4G34135	UDP-glucosyltransferase 73B2 (UGT73B2)
LG9_810973	LG9	185038290	185039441	NO	NO	AT4G34135	UDP-glucosyltransferase 73B2 (UGT73B2)
LG9_784958	LG9	194480819	194490790	YES	NO	AT1G71220	EMS-mutagenized bri1 suppressor 1 (EBS1)
