# Supplementary material for: RNA sequencing provides insights into the evolution of lettuce and the regulation of flavonoid biosynthesis
Source: Nat Commun. 2017 Dec 22;8:2264. doi: 10.1038/s41467-017-02445-9 (PMC5741661; doi:10.1038/s41467-017-02445-9)
Supplement: Supplementary file 18 — Supplementary Dataset 15 [file 41467_2017_2445_MOESM18_ESM.xlsx]

## Sheet: Supplementary Data 15
Supplementary Data 15. Other genes possibly involved in flavonoid biosynthesis
Possible genes	Annotation of possible genes	Known function invovled in flavonoid biosynthesis pathway	Number of eQTLs	Seed genes that eQTL co-mapped	Coexpressed seed genesa	PCCb
LG0_107260	Cinnamyl alcohol dehydrogenase 9 (CAD9)	NO	NA	NA	LG3_281132	0.48
					LG4_340440	0.69
					LG5_436750	0.52
					LG9_805610	0.5
LG1_112575	Unknown protein	NO	two distant eQTLs	LG5_426271	LG2_196372	0.48
					LG4_394790	0.53
					LG5_426271	0.48
					LG5_467062	0.45
LG1_125837	Protein of unknown function (DUF1639)	NO	NA	NA	LG3_281132	0.47
					LG4_340440	0.56
					LG4_394790	0.52
					LG5_436750	0.55
					LG9_805610	0.53
LG1_129728	Basic helix-loop-helix (bHLH) protein 10	NO	NA	NA	LG3_281132	0.46
					LG4_340440	0.48
					LG4_394790	0.49
					LG5_426271	0.45
					LG5_436750	0.51
					LG9_805610	0.53
LG1_169947	Alpha/beta-Hydrolases superfamily protein	NO	NA	NA	LG2_196372	0.47
					LG3_262677	0.44
					LG3_281132	0.55
					LG4_394790	0.58
					LG5_467062	0.54
					LG5_471950	0.58
					LG8_716358	0.55
					LG9_805610	0.45
LG1_134270	Unknown protein	NO	NA	NA	LG4_332082	0.5
					LG4_394790	0.46
					LG5_426271	0.58
LG1_171074	MATE efflux family protein	YES	NA	NA	LG3_281132	0.58
					LG4_340440	0.56
					LG4_394790	0.55
					LG5_436750	0.65
					LG5_467062	0.44
					LG5_471950	0.54
					LG8_716358	0.54
					LG9_805610	0.63
LG1_92930	Responsive to desiccation 22	NO	one distant eQTL	LG5_426271	LG4_332082	-0.48
					LG5_426271	-0.47
					LG9_805610	-0.48
LG2_175467	Embryo defective 1144 (EMB1144)	NO	NA	NA	LG3_281132	0.44
					LG5_436750	0.47
					LG5_471950	0.49
					LG8_716358	0.46
					LG9_805610	0.51
LG2_177396	Methionine adenosyltransferase 3 (MAT3)	NO	two distant eQTLs	LG3_262677, LG5_426271	LG3_262677	0.49
					LG3_281132	0.61
					LG4_332082	0.56
					LG4_340440	0.54
					LG4_394790	0.6
					LG5_426271	0.67
					LG5_436750	0.68
					LG5_467062	0.54
					LG5_471950	0.48
					LG8_716358	0.55
					LG9_787816	0.46
					LG9_805610	0.62
LG2_177625	Auxin efflux carrier family protein	NO	NA	NA	LG3_281132	0.59
					LG4_340440	0.59
					LG4_394790	0.49
					LG5_436750	0.63
					LG5_471950	0.59
					LG8_716358	0.62
					LG9_805610	0.65
LG2_188933	Chorimate mutase 1	NO	one local eQTL	NA	LG3_281132	0.51
					LG4_340440	0.5
					LG4_394790	0.53
					LG5_426271	0.51
					LG5_436750	0.64
					LG9_805610	0.51
LG2_192100	Heavy metal transport/detoxification superfamily protein	NO	one local eQTL, two distant eQTLs	LG5_426271, LG3_262677	LG2_196372	0.55
					LG3_262677	0.52
					LG3_281132	0.58
					LG4_332082	0.52
					LG4_340440	0.47
					LG4_394790	0.61
					LG5_426271	0.7
					LG5_436750	0.48
					LG5_467062	0.63
					LG5_471950	0.53
					LG8_716358	0.55
					LG9_787816	0.56
					LG9_805610	0.59
LG2_207968	Nad kinase 1	NO	NA	NA	LG3_281132	0.44
					LG4_394790	0.48
					LG5_467062	0.48
LG2_211048	P-loop containing nucleoside triphosphate hydrolases	NO	NA	NA	LG4_340440	0.47
					LG4_394790	0.5
					LG5_436750	0.44
					LG9_805610	0.44
LG2_216296	Gast1 protein homolog 5	NO	one distant eQTL	LG5_426271	LG3_262677	0.44
					LG3_281132	0.46
					LG4_332082	0.48
					LG4_394790	0.51
					LG5_426271	0.6
					LG5_436750	0.54
					LG9_805610	0.51
LG2_240979	RING/U-box superfamily protein	NO	two distant eQTLs	LG5_426271, LG3_262677	LG3_262677	0.46
					LG3_281132	0.54
					LG4_332082	0.55
					LG4_340440	0.49
					LG4_394790	0.6
					LG5_426271	0.68
					LG5_467062	0.6
					LG5_471950	0.45
					LG8_716358	0.52
					LG9_787816	0.44
					LG9_805610	0.5
LG2_252277	Strictosidine synthase-like 3	NO	NA	NA	LG3_262677	0.44
					LG3_281132	0.59
					LG4_340440	0.51
					LG4_394790	0.45
					LG5_436750	0.46
					LG5_467062	0.5
					LG5_471950	0.61
					LG8_716358	0.65
					LG9_787816	0.45
					LG9_805610	0.72
LG2_254166	Unknown function (DUF914)	NO	two distant eQTLs	LG5_467062, LG5_426271	LG2_196372	0.91
					LG2_229551	0.61
					LG3_262677	0.85
					LG3_281132	0.8
					LG4_332082	0.65
					LG4_376823	-0.45
					LG4_394790	0.79
					LG5_426271	0.63
					LG5_467062	0.9
					LG5_471950	0.62
					LG8_716358	0.64
					LG9_787816	0.85
					LG9_805610	0.62
LG2_255733	Rop guanine nucleotide exchange factor 7	NO	two distant eQTLs	LG5_426271, LG3_262677	LG3_262677	0.47
					LG3_281132	0.56
					LG4_332082	0.6
					LG4_340440	0.5
					LG4_394790	0.52
					LG5_426271	0.69
					LG5_436750	0.58
					LG5_467062	0.46
					LG5_471950	0.52
					LG8_716358	0.58
					LG9_805610	0.61
LG3_284522	Chromatin remodeling 4	NO	two distant eQTLs	LG5_426271	LG4_340440	0.44
					LG4_394790	0.52
					LG5_426271	0.49
LG3_285728	Unknown protein	NO	NA	NA	LG4_332082	0.57
					LG4_394790	0.46
					LG5_426271	0.55
					LG9_805610	0.46
					LG2_196372	0.47
					LG3_262677	0.48
					LG3_281132	0.6
					LG4_332082	0.47
					LG4_340440	0.44
					LG4_394790	0.64
					LG5_426271	0.64
					LG5_436750	0.55
					LG5_467062	0.6
					LG5_471950	0.46
					LG8_716358	0.49
					LG9_787816	0.52
					LG9_805610	0.6
LG3_294004	Shikimate kinase 1	NO	one distant eQTL	LG5_426271	LG3_262677	0.48
					LG3_281132	0.63
					LG4_332082	0.45
					LG4_340440	0.55
					LG4_394790	0.67
					LG5_426271	0.54
					LG5_436750	0.7
					LG5_467062	0.54
					LG5_471950	0.57
					LG8_716358	0.57
					LG9_805610	0.7
LG3_295970	3beta-hydroxysteroid-dehydrogenase/decarboxylase isoform 2	NO	one distant eQTL	LG5_426271	LG2_196372	0.51
					LG3_262677	0.45
					LG4_394790	0.56
					LG5_467062	0.51
					LG9_787816	0.45
LG3_297810	Alanine aminotransferase 2	NO	NA	NA	LG2_196372	0.44
					LG3_281132	0.47
					LG4_394790	0.47
					LG5_426271	0.5
					LG5_467062	0.5
					LG8_716358	0.48
					LG9_805610	0.45
					LG4_340440	0.46
					LG4_394790	0.45
					LG5_426271	0.44
LG3_311769	Eukaryotic aspartyl protease family protein	NO	one sistant eQTL	LG5_426271	LG4_340440	0.59
					LG4_394790	0.46
					LG5_436750	0.45
					LG9_805610	0.5
LG3_328387	Unknown protein	NO	NA	NA	LG2_196372	0.58
					LG3_262677	0.58
					LG3_281132	0.66
					LG4_332082	0.54
					LG4_340440	0.5
					LG4_394790	0.72
					LG5_426271	0.56
					LG5_467062	0.64
					LG5_471950	0.7
					LG8_716358	0.7
					LG9_787816	0.56
					LG9_805610	0.74
LG3_329419	Zinc finger C-x8-C-x5-C-x3-H type family protein	NO	NA	NA	LG3_281132	0.46
					LG4_340440	0.51
					LG5_436750	0.45
					LG5_471950	0.45
					LG9_805610	0.49
LG3_331039	Phototropic-responsive NPH3 family protein	NO	NA	NA	LG3_281132	0.5
					LG4_340440	0.57
					LG5_426271	0.44
					LG5_436750	0.53
					LG5_471950	0.45
					LG8_716358	0.49
					LG9_805610	0.6
LG4_350227	Protein kinase superfamily protein	NO	NA	NA	LG4_340440	0.51
					LG5_436750	0.51
					LG9_805610	0.44
LG4_376626	IBA-response 3	NO	one local eQTL	LG4_376823	LG2_196372	-0.46
					LG3_262677	-0.46
					LG4_332082	-0.46
					LG4_376823	0.5
LG4_400562	PLATZ transcription factor family protein	NO	NA	NA	LG2_196372	0.46
					LG3_262677	0.46
					LG3_281132	0.55
					LG4_332082	0.53
					LG4_394790	0.59
					LG5_426271	0.62
					LG5_436750	0.47
					LG5_467062	0.58
					LG8_716358	0.45
					LG9_787816	0.45
					LG9_805610	0.49
LG4_407782	Cyclic nucleotide gated channel	NO	one local eQTL	LG4_376823	LG2_196372	-0.46
					LG3_262677	-0.48
					LG4_332082	-0.49
					LG4_376823	0.57
LG4_413424	SBP (S-ribonuclease binding protein) family protein	NO	two distant eQTLs	LG5_426271	LG3_281132	0.48
					LG4_340440	0.49
					LG4_394790	0.68
					LG5_426271	0.51
					LG5_467062	0.51
					LG9_805610	0.45
LG4_414580	Alanine aminotransferase 2	NO	NA	NA	LG2_196372	0.45
					LG3_281132	0.48
					LG5_426271	0.52
					LG5_467062	0.47
					LG5_471950	0.45
					LG8_716358	0.51
					LG9_805610	0.49
LG5_436234	GroES-like zinc-binding dehydrogenase family protein	NO	NA	NA	LG4_340440	0.46
					LG5_436750	0.58
					LG9_805610	0.46
LG5_441158	F-box family protein	NO	NA	NA	LG3_281132	0.44
					LG4_340440	0.46
					LG4_394790	0.53
					LG5_467062	0.45
					LG5_471950	0.49
					LG9_805610	0.5
LG5_458954	Maternal effect embryo arrest 32	NO	NA	NA	LG3_281132	0.47
					LG4_340440	0.48
					LG4_394790	0.44
					LG5_436750	0.71
					LG8_716358	0.45
					LG9_805610	0.54
LG5_469911	DWD (DDB1-binding WD40 protine) hypersensitive TO ABA 1	NO	NA	NA	LG4_340440	0.52
					LG5_436750	0.47
					LG9_805610	0.46
LG5_479740	Pleiotropic drug resistance 4	NO	one distant eQTL	LG3_262677	LG3_281132	0.54
					LG4_340440	0.72
					LG4_394790	0.52
					LG5_426271	0.51
					LG5_436750	0.51
					LG5_467062	0.44
					LG5_471950	0.46
					LG8_716358	0.5
					LG9_805610	0.56
LG5_482522	Cytochrome P450 98A3 (CYP98A3)	YES	NA	NA	LG3_281132	0.46
					LG4_394790	0.47
					LG5_436750	0.58
					LG5_471950	0.5
					LG8_716358	0.47
					LG9_805610	0.48
LG5_489703	GDSL-motif esterase/acyltransferase/lipase	NO	one distant eQTL	LG5_426271	LG2_196372	0.54
					LG3_262677	0.49
					LG3_281132	0.45
					LG4_332082	0.47
					LG4_394790	0.55
					LG5_426271	0.58
					LG5_467062	0.51
					LG5_471950	0.47
					LG9_787816	0.46
LG5_497071	Cytochrome P450 75B1 (CYP75B1), transparent testa 7 (TT7)	YES	NA	NA	LG2_196372	0.56
					LG3_262677	0.49
					LG3_281132	0.54
					LG4_332082	0.53
					LG4_394790	0.64
					LG5_426271	0.65
					LG5_467062	0.62
					LG5_471950	0.46
					LG8_716358	0.49
					LG9_787816	0.54
					LG9_805610	0.48
LG5_502211	Multidrug resistance-associated protein 4	NO	NA	NA	LG2_196372	0.62
					LG3_262677	0.59
					LG3_281132	0.62
					LG4_332082	0.52
					LG4_394790	0.66
					LG5_426271	0.53
					LG5_436750	0.47
					LG5_467062	0.59
					LG5_471950	0.64
					LG8_716358	0.68
					LG9_787816	0.54
					LG9_805610	0.67
LG5_518509	Defensin-like (DEFL) family protein	NO	NA	NA	LG3_281132	0.44
					LG4_332082	0.51
					LG4_394790	0.49
					LG5_426271	0.57
					LG5_436750	0.44
					LG5_467062	0.46
					LG9_805610	0.44
					LG4_340440	0.55
					LG5_436750	0.52
					LG9_805610	0.46
LG6_533890	Remorin family protein	NO	one distant eQTL	LG5_426271	LG3_262677	0.46
					LG3_281132	0.61
					LG4_332082	0.58
					LG4_340440	0.52
					LG4_394790	0.66
					LG5_426271	0.62
					LG5_436750	0.57
					LG5_467062	0.56
					LG5_471950	0.57
					LG8_716358	0.62
					LG9_787816	0.45
					LG9_805610	0.7
LG6_542873	Major facilitator superfamily protein	NO	NA	NA	LG2_196372	0.63
					LG3_262677	0.63
					LG3_281132	0.69
					LG4_332082	0.54
					LG4_394790	0.66
					LG5_426271	0.51
					LG5_467062	0.7
					LG5_471950	0.64
					LG8_716358	0.63
					LG9_787816	0.62
					LG9_805610	0.55
					LG3_262677	0.48
					LG3_281132	0.44
					LG4_332082	0.53
					LG4_394790	0.57
					LG5_426271	0.68
					LG5_467062	0.49
					LG3_281132	0.45
					LG4_340440	0.53
					LG4_394790	0.54
					LG5_426271	0.48
					LG9_805610	0.45
LG6_550456	MYB12, production of flavonol glycosides 1 (PFG1)	YES	NA	NA	LG4_340440	0.44
					LG5_471950	0.45
					LG8_716358	0.48
					LG9_805610	0.47
LG6_587403	Class-II DAHP synthetase family protein	NO	NA	NA	LG5_436750	0.49
					LG5_471950	0.45
					LG8_716358	0.46
					LG9_805610	0.5
LG6_590914	4-phospho-panto-thenoylcysteine synthetase	NO	two distant eQTLs	LG5_426271, LG3_262677	LG4_340440	0.67
					LG4_394790	0.45
					LG5_436750	0.5
					LG9_805610	0.44
LG6_595389	alpha/beta-Hydrolases superfamily protein	NO	two distant eQTLs	LG5_426271, LG3_262677	LG2_196372	0.54
					LG3_262677	0.53
					LG3_281132	0.58
					LG4_332082	0.47
					LG4_394790	0.7
					LG5_426271	0.57
					LG5_436750	0.46
					LG5_467062	0.62
					LG5_471950	0.56
					LG8_716358	0.52
					LG9_787816	0.49
					LG9_805610	0.6
LG7_605596	Cup-shaped cotyledons2 (CUC2)	NO	two distant eQTLs	LG5_426271, LG3_262677	LG2_196372	0.67
					LG3_262677	0.68
					LG3_281132	0.71
					LG4_332082	0.73
					LG4_340440	0.44
					LG4_394790	0.8
					LG5_426271	0.92
					LG5_436750	0.55
					LG5_467062	0.75
					LG5_471950	0.59
					LG8_716358	0.64
					LG9_787816	0.67
					LG9_805610	0.67
LG7_616236	Transducin/WD40 repeat-like superfamily protein	NO	NA	NA	LG3_281132	0.44
					LG4_340440	0.58
					LG5_436750	0.47
					LG9_805610	0.53
					LG3_281132	0.5
					LG4_332082	0.45
					LG4_340440	0.55
					LG4_394790	0.46
					LG5_426271	0.53
					LG5_436750	0.53
					LG8_716358	0.47
					LG9_805610	0.55
LG7_631253	4-amino-4-deoxychorismate lyase	NO	NA	NA	LG3_262677	0.46
					LG3_281132	0.48
					LG4_394790	0.51
					LG5_426271	0.48
					LG5_436750	0.47
					LG5_467062	0.48
					LG5_471950	0.45
					LG8_716358	0.44
					LG9_805610	0.61
LG7_639040	S-adenosyl-L-methionine-dependent methyltransferases superfamily protein	NO	one distant eQTL	LG5_426271	LG3_281132	0.44
					LG4_340440	0.65
					LG4_394790	0.54
					LG5_426271	0.52
					LG5_436750	0.47
LG7_640244	Glutathione S-Ttransferase theta 1	NO	NA	NA	LG2_196372	0.47
					LG3_281132	0.48
					LG4_332082	0.5
					LG5_467062	0.45
					LG5_471950	0.51
					LG8_716358	0.53
					LG9_805610	0.5
LG7_657204	Dhna-coa thioesterase 1	NO	NA	NA	LG3_281132	0.44
					LG5_436750	0.5
					LG9_805610	0.47
LG8_676786	Diacylglycerol acyltranssferase 2	NO	NA	NA	LG3_281132	0.47
					LG5_471950	0.44
					LG9_805610	0.55
LG8_678332	GDSL-motif esterase/acyltransferase/lipase	NO	NA	NA	LG3_281132	0.44
					LG4_340440	0.52
					LG4_394790	0.49
					LG5_426271	0.44
					LG5_436750	0.53
					LG9_805610	0.48
LG8_695968	Cysteine-rich rlk (receptor-like protein kinase) 2	NO	NA	NA	LG2_196372	0.52
					LG2_229551	0.45
					LG9_787816	0.44
LG8_707302	UDP-glucosyl transferase 78D2 (UGT78D2)	YES	NA	NA	LG3_281132	0.49
					LG4_340440	0.52
					LG5_436750	0.47
					LG5_471950	0.52
					LG8_716358	0.59
					LG9_805610	0.6
LG8_707837	Ammonium transporter 2	NO	NA	NA	LG2_196372	0.46
					LG3_262677	0.5
					LG4_332082	0.55
					LG4_394790	0.54
					LG5_426271	0.71
					LG5_467062	0.45
					LG9_787816	0.46
LG8_708090	Zinc-binding dehydrogenase family protein	NO	NA	NA	LG3_281132	0.46
					LG5_471950	0.56
					LG8_716358	0.6
					LG9_805610	0.49
LG8_716456	Divalent ion symporter	NO	NA	NA	LG4_340440	0.59
					LG5_436750	0.53
					LG9_805610	0.46
LG8_718369	NAD(P)-binding Rossmann-fold superfamily protein	NO	two distant eQTLs	LG5_426271, LG3_262677	LG2_196372	0.51
					LG5_426271	0.47
					LG5_467062	0.44
					LG5_471950	0.45
					LG8_716358	0.47
					LG9_787816	0.51
LG8_738025	IAA-alanine resistance protein	NO	NA	NA	LG4_332082	0.46
					LG5_426271	0.48
					LG5_436750	0.5
LG8_739354	Flavonol synthase 1 (FLS1)	YES	NA	NA	LG3_281132	0.5
					LG5_471950	0.63
					LG8_716358	0.63
					LG9_805610	0.65
LG8_744384	MYB-type transcription factor (MYB3)	NO	NA	NA	LG2_196372	0.58
					LG3_262677	0.49
					LG3_281132	0.51
					LG4_394790	0.53
					LG5_467062	0.56
					LG9_787816	0.53
LG9_774466	MYB12, production of flavonol glycosides 1 (PFG1)	YES	NA	NA	LG2_196372	0.46
					LG3_262677	0.47
					LG5_467062	0.45
					LG5_471950	0.46
					LG8_716358	0.5
					LG9_787816	0.51
LG9_776116	Cytochrome P450, family 93, subfamily D, polypeptide 1	NO	two distant eQTLs	LG5_426271, LG3_262677	LG2_196372	0.47
					LG3_262677	0.49
					LG3_281132	0.67
					LG4_332082	0.55
					LG4_340440	0.49
					LG4_394790	0.53
					LG5_426271	0.53
					LG5_436750	0.53
					LG5_467062	0.5
					LG5_471950	0.63
					LG8_716358	0.73
					LG9_787816	0.51
					LG9_805610	0.74
LG9_777686	Phosphate transporter	NO	NA	NA	LG2_196372	0.53
					LG3_262677	0.55
					LG3_281132	0.69
					LG4_332082	0.53
					LG4_394790	0.63
					LG5_426271	0.54
					LG5_436750	0.54
					LG5_467062	0.63
					LG5_471950	0.72
					LG8_716358	0.7
					LG9_787816	0.52
					LG9_805610	0.68
LG9_784347	Trichome birefringence-like 42	NO	three distant eQTLs	LG5_426271, LG3_262677	LG3_281132	0.49
					LG4_340440	0.48
					LG4_394790	0.47
					LG5_436750	0.47
					LG9_805610	0.53
LG9_794051	Unknown protein	NO	one distant eQTLs	LG5_426271	LG2_196372	0.51
					LG3_262677	0.47
					LG4_394790	0.57
					LG5_467062	0.49
LG9_799551	Sensitive to freezing 3, sfr3	NO	two distant eQTLs	LG5_426271, LG3_262677	LG3_262677	0.53
					LG3_281132	0.73
					LG4_332082	0.55
					LG4_340440	0.72
					LG4_394790	0.68
					LG5_426271	0.69
					LG5_436750	0.6
					LG5_467062	0.59
					LG5_471950	0.66
					LG8_716358	0.72
					LG9_787816	0.5
					LG9_805610	0.79
LG9_809355	ATP-citrate lyase a-3	NO	one local eQTL, one distant eQTL	LG9_809355	LG4_340440	0.57
					LG5_436750	0.48
					LG9_805610	0.49
LG9_816869	Ferric reduction oxidase 7	NO	NA	NA	LG3_281132	-0.52
					LG4_332082	-0.45
					LG4_394790	-0.57
					LG5_436750	-0.51
					LG9_805610	-0.48
LG9_817544	Phosphorylethanolamine cytidylyltransferase 1	NO	NA	NA	LG4_340440	0.44
					LG8_716358	0.47
					LG9_805610	0.46
LG9_832304	Altered xyloglucan 8	NO	NA	NA	LG4_340440	0.65
					LG5_436750	0.55
					LG9_805610	0.48
LG9_83255	TMPIT-like protein	NO	two distant eQTLs	LG5_426271, LG3_262677	LG2_196372	0.5
					LG3_262677	0.54
					LG3_281132	0.61
					LG4_332082	0.63
					LG4_340440	0.55
					LG4_394790	0.74
					LG5_426271	0.84
					LG5_436750	0.63
					LG5_467062	0.58
					LG5_471950	0.46
					LG8_716358	0.54
					LG9_787816	0.52
					LG9_805610	0.62
LG9_837736	Class-II DAHP synthetase family protein	NO	NA	NA	LG4_340440	0.53
					LG5_436750	0.52
					LG9_805610	0.46
a The seed genes were identified by the iGA approach.
b PCC was calculated between the putative novel functional related genes and seed genes and the threshold of absolute PCC was set to 0.44 based on 1,000 permutations (P < 0.01).
